# Supplementary material for: BET inhibition prevents aberrant RUNX1 and ERG transcription in STAG2 mutant leukaemia cells
Source: J Mol Cell Biol. 2020 Jan 3;12(5):397–9. doi: 10.1093/jmcb/mjz114 (PMC7288737; doi:10.1093/jmcb/mjz114)
Supplement: Supplementary_Data1_Differential_genes_STAG2nullversus_WT_mjz114 [file supplementary_data1_differential_genes_stag2nullversus_wt_mjz114.xlsx]

## Sheet: STAG2_null_A
ENSEMBL ID	log2FoldChange	wald statistics	pvalue	padj	hgnc_symbol
ENSG00000159840	1.12491	8.27975	1.23439e-16	2.69545e-15	ZYX
ENSG00000203995	-0.423735	-3.9945	6.48306e-05	0.000327417	ZYG11A
ENSG00000198455	0.487344	2.90882	0.00362797	0.0120902	ZXDB
ENSG00000198205	1.36632	4.16876	3.0626e-05	0.000165382	ZXDA
ENSG00000174442	0.549835	4.51231	6.4124e-06	3.998e-05	ZWILCH
ENSG00000214655	0.777824	8.26848	1.35676e-16	2.95441e-15	ZSWIM8
ENSG00000130449	1.22528	9.40571	5.16799e-21	1.56736e-19	ZSWIM6
ENSG00000162415	2.58623	7.63326	2.2889e-14	4.16186e-13	ZSWIM5
ENSG00000137185	-0.649739	-4.01431	5.96199e-05	0.000303838	ZSCAN9
ENSG00000131848	1.29249	4.95667	7.17102e-07	5.23585e-06	ZSCAN5A
ENSG00000180532	4.8338	3.25824	0.00112107	0.00426514	ZSCAN4
ENSG00000235109	0.663949	3.04272	0.00234452	0.00818213	ZSCAN31
ENSG00000140265	-0.529515	-4.27166	1.94019e-05	0.000109745	ZSCAN29
ENSG00000197037	0.315723	2.37922	0.0173495	0.0467098	ZSCAN25
ENSG00000187987	-3.65358	-2.78083	0.00542196	0.0171647	ZSCAN23
ENSG00000182318	0.5799	4.30152	1.69628e-05	9.7118e-05	ZSCAN22
ENSG00000121903	0.629718	3.52016	0.000431281	0.00182019	ZSCAN20
ENSG00000176371	-0.631216	-4.16243	3.1488e-05	0.000169537	ZSCAN2
ENSG00000121413	2.89738	4.17714	2.95197e-05	0.000160107	ZSCAN18
ENSG00000152467	2.53092	3.29541	0.000982793	0.00378956	ZSCAN1
ENSG00000121988	-0.352113	-2.59815	0.00937287	0.027586	ZRANB3
ENSG00000103310	7.92864	6.51613	7.21423e-11	9.12615e-10	ZP2
ENSG00000177993	5.21257	3.58368	0.000338785	0.00146592	ZNRF3-AS1
ENSG00000186187	-0.821685	-7.08292	1.41146e-12	2.16129e-11	ZNRF1
ENSG00000204623	-1.23373	-4.76845	1.8565e-06	1.26722e-05	ZNRD1-AS1
ENSG00000117174	-0.29037	-2.46369	0.0137513	0.0382734	ZNHIT6
ENSG00000174276	0.924465	3.89048	0.000100047	0.000486536	ZNHIT2
ENSG00000124201	1.02338	5.59286	2.23365e-08	2.06999e-07	ZNFX1
ENSG00000184635	-0.704455	-3.30201	0.000959958	0.00371542	ZNF93
ENSG00000167232	1.10513	6.22843	4.71125e-10	5.40263e-09	ZNF91
ENSG00000213988	1.04576	4.32808	1.50416e-05	8.72897e-05	ZNF90
ENSG00000214029	-0.813909	-3.30821	0.000938946	0.00364673	ZNF891
ENSG00000228623	0.601256	3.64907	0.000263188	0.00116634	ZNF883
ENSG00000221923	-2.43608	-2.39378	0.0166755	0.0451437	ZNF880
ENSG00000234284	1.27771	3.5245	0.00042429	0.00179262	ZNF879
ENSG00000198155	1.51647	5.27427	1.33288e-07	1.09498e-06	ZNF876P
ENSG00000261221	0.496282	2.84984	0.00437414	0.0142589	ZNF865
ENSG00000267041	0.524057	4.35858	1.30909e-05	7.6805e-05	ZNF850
ENSG00000105750	1.57358	6.97539	3.05024e-12	4.48069e-11	ZNF85
ENSG00000152475	0.921424	2.72233	0.00648243	0.0200222	ZNF837
ENSG00000185869	2.38973	6.26669	3.68802e-10	4.27308e-09	ZNF829
ENSG00000151612	6.30697	9.19927	3.60375e-20	1.01676e-18	ZNF827
ENSG00000269001	1.15677	2.35209	0.0186681	0.0497462	ZNF818P
ENSG00000235944	-1.34577	-4.88562	1.03105e-06	7.3342e-06	ZNF815P
ENSG00000204514	0.687574	3.87447	0.000106855	0.000516433	ZNF814
ENSG00000224689	-6.73287	-6.00999	1.85535e-09	1.97517e-08	ZNF812
ENSG00000197779	0.328741	2.6707	0.0075694	0.0228945	ZNF81
ENSG00000182348	-5.37296	-3.60226	0.000315459	0.00137513	ZNF804B
ENSG00000170396	1.38191	4.29671	1.73351e-05	9.89842e-05	ZNF804A
ENSG00000048405	0.351041	2.36055	0.018248	0.0487984	ZNF800
ENSG00000197863	2.13563	7.42881	1.09575e-13	1.8666e-12	ZNF790
ENSG00000196152	0.556352	3.09616	0.00196043	0.00699804	ZNF79
ENSG00000198556	-0.799402	-4.51818	6.23732e-06	3.8992e-05	ZNF789
ENSG00000197362	0.819708	5.73123	9.97029e-09	9.67918e-08	ZNF786
ENSG00000179922	0.843363	3.2524	0.00114434	0.00434665	ZNF784
ENSG00000204946	0.930171	4.9312	8.17251e-07	5.90645e-06	ZNF783
ENSG00000196381	1.20487	2.67026	0.00757925	0.0229213	ZNF781
ENSG00000196453	0.326908	2.63932	0.00830735	0.0248574	ZNF777
ENSG00000152443	0.462269	3.74445	0.000180792	0.000827759	ZNF776
ENSG00000197128	1.14771	4.75166	2.01756e-06	1.3684e-05	ZNF772
ENSG00000175691	-0.516173	-2.50956	0.0120882	0.0343366	ZNF77
ENSG00000162086	0.676249	3.52944	0.000416443	0.00176359	ZNF75A
ENSG00000181220	0.720575	4.422	9.77916e-06	5.88153e-05	ZNF746
ENSG00000172687	-2.0682	-7.17957	6.99326e-13	1.10322e-11	ZNF738
ENSG00000237440	2.47345	5.38456	7.26204e-08	6.24429e-07	ZNF737
ENSG00000234444	-1.32459	-4.96029	7.03868e-07	5.14883e-06	ZNF736
ENSG00000186777	3.1264	9.78818	1.2655e-22	4.26204e-21	ZNF732
ENSG00000213967	-0.682698	-2.43638	0.0148352	0.0408878	ZNF726
ENSG00000250312	0.61554	4.32536	1.5228e-05	8.83059e-05	ZNF718
ENSG00000227124	1.02274	5.14107	2.73177e-07	2.14467e-06	ZNF717
ENSG00000160352	-0.576711	-3.35162	0.0008034	0.00317376	ZNF714
ENSG00000178665	1.65748	4.8825	1.04751e-06	7.44452e-06	ZNF713
ENSG00000120963	-1.21883	-14.2468	4.69324e-46	4.76922e-44	ZNF706
ENSG00000183779	4.1547	5.03288	4.83168e-07	3.63989e-06	ZNF703
ENSG00000242779	0.818355	5.92001	3.21924e-09	3.31296e-08	ZNF702P
ENSG00000187792	0.755681	3.76334	0.000167657	0.000774261	ZNF70
ENSG00000197472	-1.20293	-4.07727	4.55674e-05	0.000237542	ZNF695
ENSG00000164011	-0.488541	-2.72252	0.00647868	0.0200132	ZNF691
ENSG00000198429	1.0182	4.76182	1.91854e-06	1.30576e-05	ZNF69
ENSG00000143373	-0.475099	-4.94273	7.70374e-07	5.59003e-06	ZNF687
ENSG00000117010	-0.651894	-3.02452	0.00249028	0.00865259	ZNF684
ENSG00000197124	3.20216	6.01375	1.81275e-09	1.93157e-08	ZNF682
ENSG00000196172	-1.18855	-6.27628	3.46777e-10	4.04384e-09	ZNF681
ENSG00000173041	-0.979566	-6.99971	2.565e-12	3.80118e-11	ZNF680
ENSG00000196109	1.28386	3.08544	0.00203253	0.007217	ZNF676
ENSG00000197372	-0.819314	-7.81298	5.58533e-15	1.07644e-13	ZNF675
ENSG00000171161	1.25462	10.4842	1.021e-25	4.10393e-24	ZNF672
ENSG00000135747	0.716817	5.78087	7.43162e-09	7.34844e-08	ZNF670
ENSG00000166770	4.11186	7.38458	1.52934e-13	2.56793e-12	ZNF667-AS1
ENSG00000198046	4.31958	3.77174	0.000162111	0.000751461	ZNF667
ENSG00000179195	0.404401	6.08793	1.14377e-09	1.24588e-08	ZNF664
ENSG00000182983	1.84316	5.26197	1.42522e-07	1.16611e-06	ZNF662
ENSG00000144792	0.955517	3.07497	0.00210522	0.00744919	ZNF660
ENSG00000160229	0.886112	2.39078	0.0168128	0.0454839	ZNF66
ENSG00000167528	0.637433	4.96609	6.83158e-07	5.01453e-06	ZNF641
ENSG00000197483	0.677125	2.6399	0.00829304	0.024821	ZNF628
ENSG00000188171	0.954903	5.27885	1.29995e-07	1.07145e-06	ZNF626
ENSG00000157657	1.05236	12.2569	1.54218e-34	9.78412e-33	ZNF618
ENSG00000204611	0.42943	3.83136	0.000127436	0.000603843	ZNF616
ENSG00000213020	-0.232304	-2.48528	0.0129448	0.0364324	ZNF611
ENSG00000180357	0.890632	4.70971	2.48071e-06	1.65715e-05	ZNF609
ENSG00000168916	0.700489	2.75263	0.00591185	0.0184836	ZNF608
ENSG00000198182	0.741834	6.3638	1.96823e-10	2.37056e-09	ZNF607
ENSG00000196458	1.8936	4.63858	3.5082e-06	2.28247e-05	ZNF605
ENSG00000189190	0.394677	3.42567	0.000613286	0.00248812	ZNF600
ENSG00000153896	-0.782943	-3.12749	0.00176307	0.00637793	ZNF599
ENSG00000167962	-0.243376	-2.39577	0.0165856	0.0449262	ZNF598
ENSG00000167981	-5.15187	-4.80967	1.51177e-06	1.04252e-05	ZNF597
ENSG00000197701	-1.2575	-10.3964	2.57488e-25	1.00738e-23	ZNF595
ENSG00000166716	0.389823	4.68646	2.77973e-06	1.83962e-05	ZNF592
ENSG00000164048	-0.479377	-3.64702	0.000265302	0.00117526	ZNF589
ENSG00000198440	0.837986	3.74149	0.000182932	0.000836575	ZNF583
ENSG00000267454	1.53577	3.76341	0.000167612	0.000774208	ZNF582-AS1
ENSG00000018869	1.3537	4.67665	2.91601e-06	1.92223e-05	ZNF582
ENSG00000105732	0.671692	3.20504	0.00135044	0.00502858	ZNF574
ENSG00000180479	-0.742394	-2.37272	0.0176577	0.0474144	ZNF571
ENSG00000198453	2.44558	6.62875	3.38539e-11	4.43463e-10	ZNF568
ENSG00000186017	-0.474262	-2.57356	0.0100657	0.029301	ZNF566
ENSG00000171466	0.454134	3.94945	7.83311e-05	0.000388987	ZNF562
ENSG00000198028	2.48153	2.41627	0.0156804	0.0428751	ZNF560
ENSG00000188321	0.914727	6.99634	2.62731e-12	3.88862e-11	ZNF559
ENSG00000167785	-0.553785	-4.07328	4.6356e-05	0.00024117	ZNF558
ENSG00000130544	0.89356	4.66493	3.08717e-06	2.02595e-05	ZNF557
ENSG00000121406	1.40589	5.37734	7.55948e-08	6.47396e-07	ZNF549
ENSG00000198131	0.468374	3.60015	0.000318039	0.0013856	ZNF544
ENSG00000240225	0.998828	7.24964	4.17894e-13	6.76527e-12	ZNF542
ENSG00000171817	-1.67635	-2.8073	0.00499591	0.0160045	ZNF540
ENSG00000167555	1.3233	5.49074	4.00247e-08	3.56697e-07	ZNF528
ENSG00000189164	1.97391	8.40592	4.24531e-17	9.58216e-16	ZNF527
ENSG00000203326	-0.604948	-4.15149	3.30315e-05	0.00017723	ZNF525
ENSG00000198795	2.51595	10.9566	6.17583e-28	2.83701e-26	ZNF521
ENSG00000175322	-0.522883	-3.15912	0.00158249	0.0057862	ZNF519
ENSG00000178163	0.387452	3.61428	0.000301181	0.00131877	ZNF518B
ENSG00000101493	4.6259	13.0522	6.17348e-39	4.86296e-37	ZNF516
ENSG00000144026	-0.532623	-4.15167	3.30055e-05	0.000177131	ZNF514
ENSG00000163795	1.06926	6.9906	2.73719e-12	4.03851e-11	ZNF513
ENSG00000243943	-0.813349	-8.42811	3.51296e-17	8.00614e-16	ZNF512
ENSG00000168813	-0.290753	-2.36022	0.0182639	0.0488189	ZNF507
ENSG00000081665	-1.22981	-2.39756	0.0165048	0.0447382	ZNF506
ENSG00000237149	3.97708	4.09157	4.28459e-05	0.000224266	ZNF503-AS2
ENSG00000165655	6.46775	6.1089	1.00319e-09	1.10403e-08	ZNF503
ENSG00000186446	-0.532578	-2.41315	0.0158154	0.0431585	ZNF501
ENSG00000162714	-0.225157	-3.45316	0.000554057	0.00227138	ZNF496
ENSG00000196268	-0.938287	-4.55606	5.21231e-06	3.29528e-05	ZNF493
ENSG00000243660	-0.739601	-3.05711	0.00223479	0.00785204	ZNF487
ENSG00000256229	0.770332	4.03715	5.41034e-05	0.000278148	ZNF486
ENSG00000198464	0.721076	3.84243	0.00012182	0.000580866	ZNF480
ENSG00000197016	2.4703	2.51778	0.0118099	0.0336642	ZNF470
ENSG00000225614	3.60052	4.62866	3.68044e-06	2.38462e-05	ZNF469
ENSG00000204604	0.308358	2.49628	0.0125502	0.0354603	ZNF468
ENSG00000197808	0.834689	2.72023	0.00652357	0.0201254	ZNF461
ENSG00000173275	-0.812696	-2.5531	0.0106768	0.0308122	ZNF449
ENSG00000167685	0.885635	7.78169	7.15603e-15	1.3657e-13	ZNF444
ENSG00000180855	-0.720225	-2.8583	0.00425918	0.0139345	ZNF443
ENSG00000197044	-0.842398	-4.50275	6.70802e-06	4.16572e-05	ZNF441
ENSG00000183621	1.68766	8.8772	6.8567e-19	1.76292e-17	ZNF438
ENSG00000256087	0.942828	6.77708	1.22627e-11	1.68237e-10	ZNF432
ENSG00000118620	-0.331937	-2.5355	0.0112285	0.0322224	ZNF430
ENSG00000198521	-0.566541	-4.1046	4.05017e-05	0.000213122	ZNF43
ENSG00000197013	-1.23583	-3.80724	0.000140528	0.000660541	ZNF429
ENSG00000131116	0.813218	6.8927	5.47424e-12	7.84029e-11	ZNF428
ENSG00000204947	1.00935	3.37608	0.000735273	0.00292688	ZNF425
ENSG00000083817	1.0029	4.88957	1.01057e-06	7.20377e-06	ZNF416
ENSG00000175213	0.561545	2.97454	0.00293431	0.0100145	ZNF408
ENSG00000215421	0.362026	2.4762	0.013279	0.0371617	ZNF407
ENSG00000186812	-0.616831	-3.68415	0.00022947	0.00102817	ZNF397
ENSG00000186918	1.29719	12.1796	3.98993e-34	2.47777e-32	ZNF395
ENSG00000225542	-1.56892	-5.69989	1.19882e-08	1.15285e-07	ZNF385D-AS1
ENSG00000161642	-0.668871	-2.63331	0.00845562	0.0252111	ZNF385A
ENSG00000234420	0.582362	4.111	3.93945e-05	0.000207808	ZNF37BP
ENSG00000138311	3.01439	3.64249	0.000270019	0.0011939	ZNF365
ENSG00000160094	0.846695	2.43414	0.0149274	0.0410984	ZNF362
ENSG00000198816	1.01798	3.75497	0.00017336	0.000797307	ZNF358
ENSG00000169981	1.03785	4.1601	3.18105e-05	0.000171109	ZNF35
ENSG00000197937	0.481911	3.32308	0.000890279	0.00348249	ZNF347
ENSG00000251247	0.84636	2.4672	0.0136173	0.0379904	ZNF345
ENSG00000088876	-0.346533	-2.41347	0.0158012	0.04313	ZNF343
ENSG00000196378	-0.831814	-3.45918	0.000541821	0.00222823	ZNF34
ENSG00000189180	-0.471725	-3.1247	0.00177989	0.00642983	ZNF33A
ENSG00000198185	-1.76381	-2.91478	0.0035594	0.0118852	ZNF334
ENSG00000109445	-0.29855	-2.82415	0.00474059	0.0152942	ZNF330
ENSG00000181894	0.774785	4.25719	2.07014e-05	0.000116116	ZNF329
ENSG00000162664	0.442113	3.54313	0.000395401	0.00168481	ZNF326
ENSG00000182986	-0.19685	-2.40838	0.0160237	0.0436408	ZNF320
ENSG00000197935	-1.3277	-6.12316	9.17351e-10	1.01671e-08	ZNF311
ENSG00000131845	0.44086	2.66725	0.00764748	0.0230981	ZNF304
ENSG00000089335	-1.67978	-2.60398	0.00921475	0.0272016	ZNF302
ENSG00000197083	-5.11697	-4.30547	1.66631e-05	9.56592e-05	ZNF300P1
ENSG00000145908	-0.841595	-4.58942	4.44482e-06	2.84687e-05	ZNF300
ENSG00000168661	-0.759024	-5.59918	2.15371e-08	2.00461e-07	ZNF30
ENSG00000170684	0.71092	2.58701	0.00968138	0.0283438	ZNF296
ENSG00000141040	2.46039	3.23522	0.00121548	0.00458274	ZNF287
ENSG00000249459	0.912125	2.77453	0.0055282	0.0174514	ZNF286B
ENSG00000167637	-0.501885	-3.19378	0.00140424	0.00521073	ZNF283
ENSG00000137871	0.63997	4.24265	2.209e-05	0.000122994	ZNF280D
ENSG00000198839	-1.01315	-4.83509	1.33088e-06	9.25664e-06	ZNF277
ENSG00000063587	-0.33788	-2.68263	0.00730468	0.022214	ZNF275
ENSG00000171606	0.337673	3.52688	0.000420495	0.0017785	ZNF274
ENSG00000198039	-0.812695	-4.1348	3.55262e-05	0.00018936	ZNF273
ENSG00000257267	0.519724	4.17245	3.01342e-05	0.000162988	ZNF271
ENSG00000185947	-0.300621	-2.83717	0.00455155	0.0147635	ZNF267
ENSG00000174652	0.243516	2.67096	0.00756351	0.0228826	ZNF266
ENSG00000083844	0.884233	3.30029	0.000965842	0.00373697	ZNF264
ENSG00000006194	0.408026	3.07193	0.00212678	0.00751414	ZNF263
ENSG00000197134	-1.13334	-8.1867	2.68491e-16	5.65525e-15	ZNF257
ENSG00000152454	2.01382	6.60645	3.93632e-11	5.12202e-10	ZNF256
ENSG00000213096	0.400944	2.87347	0.00405986	0.0133344	ZNF254
ENSG00000255559	-1.42636	-2.49417	0.0126253	0.0356423	ZNF252P-AS1
ENSG00000196922	0.932542	3.83616	0.000124971	0.000593601	ZNF252P
ENSG00000198169	0.688334	4.51464	6.34256e-06	3.95866e-05	ZNF251
ENSG00000175395	-1.00132	-4.24677	2.16877e-05	0.000120954	ZNF25
ENSG00000167840	0.488228	3.54448	0.000393383	0.00167774	ZNF232
ENSG00000159882	-0.631698	-2.55872	0.010506	0.0303715	ZNF230
ENSG00000167383	0.807128	4.42646	9.57916e-06	5.76998e-05	ZNF229
ENSG00000159885	-0.892308	-2.82765	0.00468908	0.0151488	ZNF222
ENSG00000165512	0.262391	2.51628	0.0118602	0.0337914	ZNF22
ENSG00000165804	0.969961	6.2356	4.50063e-10	5.17121e-09	ZNF219
ENSG00000149054	-0.462072	-4.68619	2.78339e-06	1.84152e-05	ZNF215
ENSG00000204789	-2.03333	-6.29025	3.16961e-10	3.71646e-09	ZNF204P
ENSG00000186448	0.24538	2.35932	0.0183083	0.0489095	ZNF197
ENSG00000005801	-0.655062	-4.76085	1.92776e-06	1.3109e-05	ZNF195
ENSG00000226314	-1.39766	-4.36753	1.25658e-05	7.40012e-05	ZNF192P1
ENSG00000136870	0.480715	3.50532	0.000456065	0.00190968	ZNF189
ENSG00000147394	1.47161	4.33153	1.48074e-05	8.60155e-05	ZNF185
ENSG00000105497	-1.49319	-10.7177	8.40609e-27	3.614e-25	ZNF175
ENSG00000175787	-1.552	-5.92983	3.03244e-09	3.13584e-08	ZNF169
ENSG00000166478	0.492501	2.59882	0.00935442	0.0275412	ZNF143
ENSG00000131127	5.63674	8.26429	1.40527e-16	3.05155e-15	ZNF141
ENSG00000196387	0.568066	2.48135	0.0130886	0.0367581	ZNF140
ENSG00000197008	-1.03827	-7.3241	2.40504e-13	3.96739e-12	ZNF138
ENSG00000196646	0.582194	3.70797	0.000208923	0.000944218	ZNF136
ENSG00000176293	3.41098	4.82863	1.37478e-06	9.53931e-06	ZNF135
ENSG00000213762	0.765821	7.64256	2.12939e-14	3.88386e-13	ZNF134
ENSG00000196418	1.10457	6.85318	7.22257e-12	1.01889e-10	ZNF124
ENSG00000164631	-0.717474	-4.94648	7.55675e-07	5.49016e-06	ZNF12
ENSG00000152926	1.53372	6.4092	1.46283e-10	1.78753e-09	ZNF117
ENSG00000103994	-0.293373	-5.05747	4.24865e-07	3.23178e-06	ZNF106
ENSG00000197020	-0.538215	-3.51753	0.000435587	0.00183506	ZNF100
ENSG00000101040	-0.462524	-5.19978	1.99524e-07	1.60344e-06	ZMYND8
ENSG00000015171	1.02139	9.34772	8.95568e-21	2.65436e-19	ZMYND11
ENSG00000147130	-0.257429	-3.39417	0.000688376	0.00275891	ZMYM3
ENSG00000122515	-0.316329	-2.44044	0.0146694	0.0404594	ZMIZ2
ENSG00000224596	1.30833	2.54822	0.0108274	0.0312123	ZMIZ1-AS1
ENSG00000108175	0.667365	5.60611	2.0692e-08	1.93227e-07	ZMIZ1
ENSG00000146007	-0.277467	-3.00465	0.00265887	0.00917993	ZMAT2
ENSG00000196652	-0.399606	-3.56473	0.000364227	0.00156247	ZKSCAN5
ENSG00000106261	-0.349302	-2.35886	0.0183314	0.0489657	ZKSCAN1
ENSG00000171649	2.0165	5.79507	6.8294e-09	6.79006e-08	ZIK1
ENSG00000139800	0.516669	3.09525	0.00196647	0.00701852	ZIC5
ENSG00000043355	0.428832	2.51503	0.0119021	0.03389	ZIC2
ENSG00000152977	4.18372	2.35981	0.0182841	0.0488616	ZIC1
ENSG00000174306	-0.595845	-4.51988	6.18742e-06	3.86903e-05	ZHX3
ENSG00000162078	2.07612	2.89044	0.00384703	0.0127208	ZG16B
ENSG00000157077	0.437403	3.50616	0.000454626	0.00190502	ZFYVE9
ENSG00000159733	-1.29853	-11.1247	9.51262e-29	4.59463e-27	ZFYVE28
ENSG00000155256	0.755923	5.99343	2.05456e-09	2.17835e-08	ZFYVE27
ENSG00000072121	0.447298	3.35126	0.000804448	0.00317585	ZFYVE26
ENSG00000039319	0.334375	3.07049	0.00213708	0.00754601	ZFYVE16
ENSG00000165861	0.710614	4.80175	1.57285e-06	1.08337e-05	ZFYVE1
ENSG00000005889	0.606407	7.00974	2.38766e-12	3.55408e-11	ZFX
ENSG00000169946	-0.737532	-5.97218	2.34107e-09	2.45967e-08	ZFPM2
ENSG00000179588	1.34585	4.5923	4.3839e-06	2.81015e-05	ZFPM1
ENSG00000186660	0.402741	4.50037	6.78352e-06	4.20259e-05	ZFP91
ENSG00000187801	-1.06644	-4.74084	2.12836e-06	1.43897e-05	ZFP69B
ENSG00000187815	-0.452366	-3.1173	0.00182515	0.00656909	ZFP69
ENSG00000196670	-0.684146	-3.3146	0.000917733	0.00357499	ZFP62
ENSG00000136866	1.13525	2.78915	0.00528472	0.016814	ZFP37
ENSG00000152518	0.489801	2.46452	0.0137196	0.0382259	ZFP36L2
ENSG00000196867	2.65903	2.42903	0.0151394	0.0416187	ZFP28
ENSG00000198939	3.73894	3.14296	0.00167251	0.00607843	ZFP2
ENSG00000184517	-0.795905	-7.9467	1.91544e-15	3.80719e-14	ZFP1
ENSG00000253661	-2.44225	-5.19556	2.04103e-07	1.63519e-06	ZFHX4-AS1
ENSG00000140836	2.6104	9.06251	1.27478e-19	3.46747e-18	ZFHX3
ENSG00000136367	3.08992	7.2646	3.74141e-13	6.08213e-12	ZFHX2
ENSG00000133858	-0.585107	-2.9732	0.00294715	0.010051	ZFC3H1
ENSG00000066827	0.894013	5.2837	1.26599e-07	1.0453e-06	ZFAT
ENSG00000177410	-0.274049	-2.94797	0.00319864	0.010802	ZFAS1
ENSG00000086666	0.505392	4.79773	1.60477e-06	1.10373e-05	ZFAND6
ENSG00000107372	0.711297	9.18853	3.9823e-20	1.11819e-18	ZFAND5
ENSG00000172671	-1.41178	-4.76999	1.84232e-06	1.259e-05	ZFAND4
ENSG00000104231	-1.0679	-2.7218	0.00649272	0.0200382	ZFAND1
ENSG00000160445	0.585074	2.82059	0.00479352	0.0154416	ZER1
ENSG00000169554	0.416055	3.06385	0.00218509	0.00769816	ZEB2
ENSG00000237036	-1.02914	-3.31298	0.000923067	0.00359278	ZEB1-AS1
ENSG00000148516	0.368144	3.05159	0.00227634	0.00798369	ZEB1
ENSG00000133519	-2.54039	-5.49878	3.82432e-08	3.4225e-07	ZDHHC8P1
ENSG00000153786	0.299453	2.84479	0.0044441	0.0144609	ZDHHC7
ENSG00000156599	0.438297	4.40705	1.04789e-05	6.26703e-05	ZDHHC5
ENSG00000136247	-0.788038	-6.41556	1.40308e-10	1.71719e-09	ZDHHC4
ENSG00000175893	1.51791	8.82884	1.05767e-18	2.67251e-17	ZDHHC21
ENSG00000180776	0.437513	2.57955	0.00989292	0.0288947	ZDHHC20
ENSG00000163958	-1.1828	-4.4591	8.23049e-06	5.03e-05	ZDHHC19
ENSG00000102383	3.26357	7.13385	9.75976e-13	1.51924e-11	ZDHHC15
ENSG00000160446	0.519833	3.53608	0.000406104	0.00172383	ZDHHC12
ENSG00000206077	2.04535	3.13486	0.00171933	0.00623411	ZDHHC11B
ENSG00000188818	1.62765	3.04916	0.00229481	0.00803167	ZDHHC11
ENSG00000204186	3.20696	5.10594	3.29151e-07	2.55421e-06	ZDBF2
ENSG00000139168	-0.353491	-4.55484	5.24252e-06	3.31259e-05	ZCRB1
ENSG00000131732	-0.297635	-3.28039	0.00103663	0.00397027	ZCCHC9
ENSG00000033030	-0.392334	-2.53469	0.0112548	0.0322898	ZCCHC8
ENSG00000147905	-0.387881	-2.60004	0.00932133	0.0274516	ZCCHC7
ENSG00000168228	-0.372477	-3.99426	6.48961e-05	0.000327536	ZCCHC4
ENSG00000177764	1.7695	3.5744	0.00035103	0.00151277	ZCCHC3
ENSG00000121766	0.418602	3.76958	0.000163521	0.000757099	ZCCHC17
ENSG00000174460	4.65086	3.07289	0.00211996	0.00749343	ZCCHC12
ENSG00000134744	0.437631	4.76259	1.91125e-06	1.30118e-05	ZCCHC11
ENSG00000126970	1.66592	8.82824	1.06332e-18	2.68391e-17	ZC4H2
ENSG00000105939	1.06035	6.44929	1.12378e-10	1.39354e-09	ZC3HAV1
ENSG00000100403	-0.212508	-3.06437	0.00218131	0.0076883	ZC3H7B
ENSG00000149289	-0.587678	-2.98821	0.00280612	0.00963978	ZC3H12C
ENSG00000102053	1.48801	5.62814	1.8216e-08	1.71384e-07	ZC3H12B
ENSG00000163874	0.64632	3.28298	0.00102715	0.00393592	ZC3H12A
ENSG00000135482	0.628282	2.59286	0.00951827	0.0279604	ZC3H10
ENSG00000184828	3.40766	2.46549	0.0136827	0.0381322	ZBTB7C
ENSG00000168795	-0.275187	-2.71801	0.00656757	0.0202372	ZBTB5
ENSG00000204859	-0.294374	-2.63308	0.00846153	0.0252223	ZBTB48
ENSG00000114853	1.45484	9.12954	6.87905e-20	1.89825e-18	ZBTB47
ENSG00000196323	0.454685	4.35681	1.3197e-05	7.73884e-05	ZBTB44
ENSG00000184677	0.418639	3.9977	6.39605e-05	0.00032358	ZBTB40
ENSG00000174282	0.318026	2.9735	0.00294429	0.0100442	ZBTB4
ENSG00000177311	1.31681	9.37408	6.9779e-21	2.09462e-19	ZBTB38
ENSG00000185278	-0.589587	-3.42751	0.00060914	0.00247429	ZBTB37
ENSG00000177125	-0.223604	-2.65384	0.00795812	0.0239131	ZBTB34
ENSG00000236104	0.603532	5.40976	6.31088e-08	5.47051e-07	ZBTB22
ENSG00000173276	-0.541816	-2.47319	0.0133915	0.0374406	ZBTB21
ENSG00000179456	1.19676	7.79609	6.38538e-15	1.2236e-13	ZBTB18
ENSG00000109906	3.86894	3.17118	0.00151822	0.00557725	ZBTB16
ENSG00000256628	-2.22389	-12.9094	3.98424e-38	3.01697e-36	ZBTB11-AS1
ENSG00000066422	-1.05248	-6.84695	7.54413e-12	1.05979e-10	ZBTB11
ENSG00000126804	0.729978	3.57945	0.000344319	0.00148767	ZBTB1
ENSG00000188707	3.03596	21.3162	8.0264e-101	4.09591e-98	ZBED6CL
ENSG00000247271	0.817518	2.44076	0.0146565	0.0404284	ZBED5-AS1
ENSG00000214717	0.885111	5.41035	6.29024e-08	5.45464e-07	ZBED1
ENSG00000230797	-0.741006	-2.46204	0.0138148	0.0384052	YY2
ENSG00000232727	-0.94715	-2.79852	0.00513375	0.0163914	YWHAEP1
ENSG00000166913	0.161783	2.44855	0.0143431	0.0396665	YWHAB
ENSG00000270673	-1.23414	-2.87257	0.00407145	0.0133669	YTHDF3-AS1
ENSG00000185728	0.428323	3.62547	0.000288433	0.00126792	YTHDF3
ENSG00000149658	0.565256	3.83801	0.000124033	0.00058998	YTHDF1
ENSG00000047188	-0.746979	-8.20503	2.30536e-16	4.89295e-15	YTHDC2
ENSG00000119801	1.27291	4.58395	4.56266e-06	2.9136e-05	YPEL5
ENSG00000166793	2.10503	4.21814	2.46326e-05	0.000135702	YPEL4
ENSG00000090238	2.07293	5.1984	2.01016e-07	1.61322e-06	YPEL3
ENSG00000175155	1.51487	6.92146	4.47013e-12	6.4653e-11	YPEL2
ENSG00000180667	-0.370093	-3.44917	0.000562304	0.00230398	YOD1
ENSG00000106636	0.314233	3.14709	0.00164906	0.00600436	YKT6
ENSG00000181704	0.492271	2.85675	0.00428003	0.0139891	YIPF6
ENSG00000145817	-0.399929	-3.41827	0.000630198	0.00254793	YIPF5
ENSG00000130733	-0.413049	-2.44725	0.0143949	0.0398005	YIPF2
ENSG00000167645	-0.845383	-6.61952	3.60369e-11	4.71007e-10	YIF1B
ENSG00000176105	-0.643959	-6.10443	1.03166e-09	1.13324e-08	YES1
ENSG00000127337	-0.62151	-5.79719	6.74339e-09	6.71023e-08	YEATS4
ENSG00000060138	-0.185848	-2.45121	0.0142375	0.0394257	YBX3
ENSG00000182362	0.578563	3.91898	8.89232e-05	0.00043724	YBEY
ENSG00000134684	-0.970463	-5.60227	2.11563e-08	1.97229e-07	YARS
ENSG00000220494	3.53345	2.49071	0.0127489	0.0359524	YAP1P1
ENSG00000137693	6.46589	5.94672	2.73566e-09	2.84523e-08	YAP1
ENSG00000088930	-0.215076	-2.44939	0.01431	0.0396077	XRN2
ENSG00000166896	-1.29284	-11.3329	9.01459e-30	4.57038e-28	XRCC6BP1
ENSG00000152422	-0.745455	-7.06822	1.5693e-12	2.39051e-11	XRCC4
ENSG00000143324	-0.345006	-3.45893	0.000542325	0.00222952	XPR1
ENSG00000214185	-0.979614	-2.8807	0.00396788	0.0130689	XPOTP1
ENSG00000184575	-0.759387	-3.78622	0.000152959	0.000713686	XPOT
ENSG00000124571	-0.445716	-4.50095	6.76509e-06	4.1945e-05	XPO5
ENSG00000154767	-0.512785	-5.77052	7.9025e-09	7.78444e-08	XPC
ENSG00000206579	2.22197	2.92745	0.0034175	0.0114505	XKR4
ENSG00000047597	0.596748	3.65603	0.000256155	0.00113796	XK
ENSG00000229807	-0.740939	-4.19002	2.78934e-05	0.000151919	XIST
ENSG00000168334	3.55543	3.84476	0.00012067	0.000575849	XIRP1
ENSG00000124343	2.44805	3.51149	0.000445594	0.00187185	XG
ENSG00000100219	-0.836005	-4.84778	1.24849e-06	8.72751e-06	XBP1
ENSG00000076924	-0.41109	-4.09933	4.14345e-05	0.000217738	XAB2
ENSG00000018408	3.81734	10.1707	2.67869e-24	9.85573e-23	WWTR1
ENSG00000198373	-0.42627	-3.8228	0.000131945	0.000623821	WWP2
ENSG00000123124	0.551105	5.20327	1.95817e-07	1.57526e-06	WWP1
ENSG00000047644	-1.06071	-4.07962	4.51098e-05	0.000235313	WWC3
ENSG00000151718	0.305056	3.48373	0.000494484	0.0020537	WWC2
ENSG00000113645	3.42057	3.31176	0.000927099	0.00360728	WWC1
ENSG00000146457	0.535392	6.8316	8.39719e-12	1.17122e-10	WTAP
ENSG00000075035	-2.18128	-10.1778	2.49165e-24	9.18196e-23	WSCD2
ENSG00000179314	3.25247	4.36684	1.26059e-05	7.41634e-05	WSCD1
ENSG00000176871	0.345739	3.84597	0.000120078	0.000573259	WSB2
ENSG00000109046	-0.229793	-2.52802	0.0114707	0.032821	WSB1
ENSG00000124535	0.269113	2.60988	0.00905744	0.0267911	WRNIP1
ENSG00000182093	-0.792562	-8.13977	3.9602e-16	8.24128e-15	WRB
ENSG00000143816	1.23797	2.7601	0.00577842	0.0181122	WNT9A
ENSG00000154764	7.84508	6.49165	8.4901e-11	1.06405e-09	WNT7A
ENSG00000111186	-4.28553	-13.145	1.81861e-39	1.46702e-37	WNT5B
ENSG00000134245	1.64352	2.53687	0.011185	0.0321169	WNT2B
ENSG00000085741	5.06091	3.7778	0.000158219	0.000734869	WNT11
ENSG00000169884	0.770935	2.93065	0.00338254	0.011348	WNT10B
ENSG00000126562	1.27794	9.23023	2.70043e-20	7.68361e-19	WNK4
ENSG00000165238	1.35898	7.01182	2.35234e-12	3.51041e-11	WNK2
ENSG00000060237	0.51957	7.2035	5.8685e-13	9.33315e-12	WNK1
ENSG00000011451	0.502721	4.0167	5.9018e-05	0.000301172	WIZ
ENSG00000112761	1.00039	2.48565	0.0129315	0.036406	WISP3
ENSG00000171475	0.207901	2.48462	0.012969	0.0364854	WIPF2
ENSG00000115935	1.61542	11.1284	9.12503e-29	4.41652e-27	WIPF1
ENSG00000170473	-0.241309	-2.55356	0.0106626	0.0307752	WIBG
ENSG00000109685	-0.432191	-5.44663	5.13344e-08	4.52336e-07	WHSC1
ENSG00000187667	-1.26295	-5.19135	2.08776e-07	1.66978e-06	WHAMMP3
ENSG00000248334	-1.18584	-5.23375	1.66105e-07	1.34732e-06	WHAMMP2
ENSG00000109501	3.85611	6.43989	1.19562e-10	1.47524e-09	WFS1
ENSG00000127578	1.83875	5.3335	9.63402e-08	8.1057e-07	WFIKKN1
ENSG00000156795	-0.586265	-5.18141	2.2021e-07	1.75049e-06	WDYHV1
ENSG00000105875	-0.636902	-5.5943	2.21512e-08	2.05444e-07	WDR91
ENSG00000161996	-1.27278	-6.5181	7.12045e-11	9.02027e-10	WDR90
ENSG00000167716	0.619197	3.21739	0.00129363	0.00484009	WDR81
ENSG00000116455	0.843195	3.12155	0.00179904	0.00648904	WDR77
ENSG00000092470	-0.508026	-4.67479	2.94253e-06	1.93916e-05	WDR76
ENSG00000177082	0.560636	3.73022	0.000191313	0.000871339	WDR73
ENSG00000091157	0.412751	2.56	0.0104671	0.0302703	WDR7
ENSG00000162843	-1.80665	-2.53095	0.0113755	0.0325723	WDR64
ENSG00000140395	0.503357	4.50413	6.6645e-06	4.14417e-05	WDR61
ENSG00000178252	0.445687	2.50713	0.0121716	0.0345443	WDR6
ENSG00000103091	-0.588536	-4.38105	1.18108e-05	6.99587e-05	WDR59
ENSG00000120314	-0.442755	-3.63508	0.0002779	0.00122575	WDR55
ENSG00000005448	1.34405	6.89915	5.23141e-12	7.51543e-11	WDR54
ENSG00000206530	2.20328	8.32795	8.22534e-17	1.81638e-15	WDR52
ENSG00000131725	0.46199	4.91009	9.10331e-07	6.52293e-06	WDR44
ENSG00000164253	-0.605046	-4.09743	4.17755e-05	0.000219333	WDR41
ENSG00000047056	0.479922	5.379	7.4899e-08	6.4261e-07	WDR37
ENSG00000134987	-0.581724	-3.77892	0.000157509	0.000731718	WDR36
ENSG00000119333	-0.267195	-2.77241	0.00556426	0.0175346	WDR34
ENSG00000184465	-0.651214	-4.81685	1.4584e-06	1.00808e-05	WDR27
ENSG00000162923	0.651557	9.83808	7.71688e-23	2.61772e-21	WDR26
ENSG00000140153	0.240957	2.50578	0.0122183	0.0346485	WDR20
ENSG00000157796	0.314295	2.38852	0.0169164	0.0457011	WDR19
ENSG00000138442	-0.541106	-3.99408	6.4947e-05	0.000327723	WDR12
ENSG00000198554	-0.597151	-6.41293	1.42752e-10	1.7462e-09	WDHD1
ENSG00000128815	3.0697	4.52938	5.91576e-06	3.70904e-05	WDFY4
ENSG00000180769	1.29738	4.01973	5.82649e-05	0.000297552	WDFY3-AS2
ENSG00000163625	1.18448	8.96439	3.12015e-19	8.25733e-18	WDFY3
ENSG00000185222	0.870251	5.41333	6.18622e-08	5.36642e-07	WBP5
ENSG00000166272	0.314998	2.8879	0.00387827	0.0128133	WBP1L
ENSG00000231439	-1.27759	-3.51091	0.000446575	0.00187563	WASIR2
ENSG00000185203	-1.21762	-2.67672	0.00743461	0.0225507	WASIR1
ENSG00000227232	0.503505	3.30668	0.000944086	0.00366392	WASH7P
ENSG00000225373	0.549095	2.85988	0.00423801	0.013873	WASH5P
ENSG00000234769	0.636974	2.94567	0.00322255	0.0108765	WASH4P
ENSG00000185596	0.650646	5.55998	2.69812e-08	2.46922e-07	WASH3P
ENSG00000146556	1.06427	6.22912	4.69063e-10	5.38161e-09	WASH2P
ENSG00000188459	1.91353	3.51062	0.000447071	0.00187738	WASF4P
ENSG00000158195	-0.223592	-2.48271	0.0130387	0.0366683	WASF2
ENSG00000112290	1.95723	19.4244	4.79955e-84	1.46318e-81	WASF1
ENSG00000015285	-1.33736	-6.20441	5.49022e-10	6.24104e-09	WAS
ENSG00000140105	-1.44236	-3.44262	0.000576106	0.00235069	WARS
ENSG00000254635	0.660128	4.24481	2.18777e-05	0.000121898	WAC-AS1
ENSG00000110799	1.93016	2.3565	0.0184482	0.0492217	VWF
ENSG00000146530	-0.932004	-9.38252	6.44156e-21	1.94356e-19	VWDE
ENSG00000167992	1.14265	2.64412	0.00819026	0.0245384	VWCE
ENSG00000138614	0.184	2.67309	0.00751562	0.0227553	VWA9
ENSG00000102763	-0.742443	-6.35796	2.04447e-10	2.45608e-09	VWA8
ENSG00000110002	0.540651	2.37279	0.0176545	0.0474113	VWA5A
ENSG00000179403	1.37248	4.27132	1.94321e-05	0.000109863	VWA1
ENSG00000109072	5.52	6.93938	3.9382e-12	5.71002e-11	VTN
ENSG00000151532	-0.268497	-2.58514	0.00973382	0.028476	VTI1A
ENSG00000165633	-1.73071	-12.9475	2.42733e-38	1.84997e-36	VSTM4
ENSG00000155659	-3.64917	-4.9738	6.5654e-07	4.83882e-06	VSIG4
ENSG00000019102	3.51343	6.13965	8.27049e-10	9.21849e-09	VSIG2
ENSG00000176834	1.95971	8.65285	5.02285e-18	1.22056e-16	VSIG10
ENSG00000105053	0.335782	3.67419	0.000238607	0.00106565	VRK3
ENSG00000100749	-0.377545	-5.19948	1.99843e-07	1.60545e-06	VRK1
ENSG00000141252	0.438977	3.12075	0.00180393	0.00650368	VPS53
ENSG00000223501	-0.386464	-4.21233	2.52751e-05	0.000138818	VPS52
ENSG00000132612	-0.30169	-5.05348	4.33837e-07	3.29362e-06	VPS4A
ENSG00000136631	-0.239038	-2.42715	0.0152179	0.0418003	VPS45
ENSG00000176428	1.83814	4.95652	7.17666e-07	5.23757e-06	VPS37D
ENSG00000139722	0.479059	3.01224	0.00259326	0.00897983	VPS37B
ENSG00000069329	-0.206567	-2.57418	0.0100479	0.0292562	VPS35
ENSG00000139719	0.334981	2.68562	0.00723951	0.0220559	VPS33A
ENSG00000111237	-0.36747	-3.14431	0.0016648	0.0060532	VPS29
ENSG00000104142	1.09424	5.05283	4.35305e-07	3.3037e-06	VPS18
ENSG00000048707	-0.400927	-2.74527	0.00604607	0.018838	VPS13D
ENSG00000129003	0.707783	7.49898	6.4318e-14	1.1126e-12	VPS13C
ENSG00000160695	0.28016	2.46158	0.0138327	0.0384499	VPS11
ENSG00000112303	3.10531	8.45093	2.88991e-17	6.64425e-16	VNN2
ENSG00000223476	-1.3607	-2.40409	0.0162129	0.0440947	VN1R42P
ENSG00000147852	-2.3632	-2.52699	0.0115044	0.0329052	VLDLR
ENSG00000106018	1.56458	4.09218	4.27337e-05	0.000223913	VIPR2
ENSG00000151445	-0.663775	-3.48333	0.000495221	0.00205576	VIPAS39
ENSG00000131871	0.239438	2.49417	0.0126252	0.0356423	VIMP
ENSG00000026025	1.0659	8.18287	2.77171e-16	5.83002e-15	VIM
ENSG00000127831	-1.35989	-4.16943	3.05359e-05	0.000164933	VIL1
ENSG00000134086	-0.609017	-2.45606	0.0140468	0.0389666	VHL
ENSG00000144560	1.41696	11.116	1.04925e-28	5.05754e-27	VGLL4
ENSG00000206538	6.07214	6.89863	5.25051e-12	7.53826e-11	VGLL3
ENSG00000128564	4.44493	19.6661	4.21274e-86	1.33635e-83	VGF
ENSG00000136451	0.588991	7.24194	4.42304e-13	7.13584e-12	VEZF1
ENSG00000197415	3.11812	14.0142	1.2758e-44	1.24266e-42	VEPH1
ENSG00000151650	-1.08408	-2.78	0.00543588	0.0171993	VENTX
ENSG00000112715	-1.63736	-3.56604	0.000362422	0.00155701	VEGFA
ENSG00000165637	-0.256813	-2.79895	0.00512686	0.0163717	VDAC2
ENSG00000205642	2.32473	11.7016	1.25083e-31	7.02439e-30	VCX3B
ENSG00000169059	2.29827	17.5004	1.42161e-68	2.73531e-66	VCX3A
ENSG00000182583	2.34946	14.7961	1.55196e-49	1.8035e-47	VCX
ENSG00000165280	0.325111	2.42112	0.0154728	0.0423963	VCP
ENSG00000035403	-0.290321	-5.40594	6.44689e-08	5.58017e-07	VCL
ENSG00000038427	5.00544	10.9509	6.57763e-28	3.00981e-26	VCAN
ENSG00000134215	5.17956	4.31537	1.59334e-05	9.18742e-05	VAV3
ENSG00000141968	-1.04978	-8.08472	6.23084e-16	1.2774e-14	VAV1
ENSG00000125753	-0.384349	-2.87533	0.004036	0.0132677	VASP
ENSG00000168140	2.8938	13.6562	1.85415e-42	1.70017e-40	VASN
ENSG00000143494	2.31236	5.35046	8.7733e-08	7.42142e-07	VASH2
ENSG00000071246	4.63302	13.5493	8.00238e-42	7.16976e-40	VASH1
ENSG00000137411	-0.2513	-3.69931	0.000216186	0.000974038	VARS2
ENSG00000204394	-0.334312	-2.89376	0.00380657	0.0126077	VARS
ENSG00000101558	-0.875153	-11.7848	4.67507e-32	2.68319e-30	VAPA
ENSG00000162738	0.965781	4.69398	2.67944e-06	1.77626e-05	VANGL2
ENSG00000173218	0.465846	3.73825	0.000185305	0.000845946	VANGL1
ENSG00000124333	-0.508172	-7.23384	4.69535e-13	7.54405e-12	VAMP7
ENSG00000117533	-1.10933	-5.72413	1.03967e-08	1.00765e-07	VAMP4
ENSG00000049245	0.345486	3.51391	0.000441561	0.00185756	VAMP3
ENSG00000139190	-1.06882	-4.496	6.92454e-06	4.28543e-05	VAMP1
ENSG00000115652	0.294744	2.68915	0.00716333	0.0218606	UXS1
ENSG00000163945	-0.716136	-3.80443	0.000142132	0.000666883	UVSSA
ENSG00000049247	4.69955	3.46354	0.000533112	0.0021978	UTS2
ENSG00000108651	-0.356871	-4.09681	4.18877e-05	0.000219873	UTP6
ENSG00000253797	-0.424816	-3.05661	0.00223855	0.00786406	UTP14C
ENSG00000183520	-0.375667	-3.15688	0.00159465	0.00582432	UTP11L
ENSG00000111962	5.54739	4.92761	8.32399e-07	6.00668e-06	UST
ENSG00000124486	0.466835	5.28643	1.24729e-07	1.03069e-06	USP9X
ENSG00000138592	-0.584717	-4.34228	1.41013e-05	8.21782e-05	USP8
ENSG00000148429	1.20792	8.44228	3.11209e-17	7.12715e-16	USP6NL
ENSG00000166348	-0.443621	-3.55469	0.000378423	0.00161805	USP54
ENSG00000145390	0.390471	2.87803	0.00400163	0.013169	USP53
ENSG00000090686	-0.480857	-7.03788	1.95181e-12	2.94452e-11	USP48
ENSG00000170242	0.44055	3.88638	0.000101751	0.000494208	USP47
ENSG00000248866	1.25113	3.90029	9.60764e-05	0.000468974	USP46-AS1
ENSG00000123552	-0.319345	-2.80439	0.00504125	0.0161224	USP45
ENSG00000114316	-0.238864	-2.8156	0.00486859	0.0156534	USP4
ENSG00000170185	0.663495	5.00349	5.63014e-07	4.19828e-06	USP38
ENSG00000135093	-0.694876	-4.60569	4.11105e-06	2.64609e-05	USP30
ENSG00000140455	0.367877	2.95017	0.00317603	0.010738	USP3
ENSG00000234390	0.751005	2.41531	0.0157216	0.0429577	USP27X-AS1
ENSG00000242013	1.20054	4.68756	2.76486e-06	1.83083e-05	USP27X
ENSG00000162402	-0.322812	-2.68349	0.00728573	0.0221659	USP24
ENSG00000143258	-0.578336	-6.3136	2.7261e-10	3.21571e-09	USP21
ENSG00000184979	2.86666	10.1285	4.12932e-24	1.50282e-22	USP18
ENSG00000058056	3.51357	20.2895	1.59329e-91	5.75398e-89	USP13
ENSG00000152484	1.0588	8.25937	1.46444e-16	3.17418e-15	USP12
ENSG00000102226	0.891749	8.39781	4.54869e-17	1.02276e-15	USP11
ENSG00000162607	-0.240376	-2.9424	0.0032568	0.0109795	USP1
ENSG00000182040	-2.1638	-6.17765	6.5063e-10	7.34273e-09	USH1G
ENSG00000105698	-0.269298	-3.30378	0.000953903	0.00369686	USF2
ENSG00000126088	0.398313	4.86299	1.15625e-06	8.13603e-06	UROD
ENSG00000167118	0.336549	2.66831	0.00762346	0.0230342	URM1
ENSG00000222019	-0.996688	-2.58808	0.00965117	0.0282836	URAHP
ENSG00000164405	-0.607389	-4.81127	1.49971e-06	1.03481e-05	UQCRQ
ENSG00000173660	-0.54101	-5.84724	4.99802e-09	5.05923e-08	UQCRH
ENSG00000140740	-0.903388	-13.4219	4.49741e-41	3.853e-39	UQCRC2
ENSG00000010256	-0.360611	-4.60169	4.19075e-06	2.69148e-05	UQCRC1
ENSG00000127540	0.512241	3.11585	0.00183415	0.00659843	UQCR11
ENSG00000183696	1.76267	7.6795	1.59713e-14	2.96373e-13	UPP1
ENSG00000226510	5.21543	3.18128	0.00146623	0.00541255	UPK1A-AS1
ENSG00000125351	-0.520728	-4.8124	1.49131e-06	1.02932e-05	UPF3B
ENSG00000169062	-0.218758	-3.25769	0.00112322	0.00427264	UPF3A
ENSG00000005007	0.295943	2.53459	0.0112579	0.0322946	UPF1
ENSG00000059145	0.725628	6.7815	1.18934e-11	1.63457e-10	UNKL
ENSG00000198722	0.287577	3.1578	0.00158963	0.00580776	UNC13B
ENSG00000130477	0.916633	2.87964	0.00398126	0.0131093	UNC13A
ENSG00000175970	0.338899	3.11372	0.00184744	0.00663913	UNC119B
ENSG00000109103	0.365043	2.82	0.00480233	0.0154659	UNC119
ENSG00000178081	4.20784	2.35262	0.0186416	0.0496812	ULK4P3
ENSG00000140474	0.684913	8.76356	1.89174e-18	4.70497e-17	ULK3
ENSG00000131019	3.69037	2.38153	0.0172408	0.0464598	ULBP3
ENSG00000131015	5.91731	17.5273	8.87444e-69	1.73599e-66	ULBP2
ENSG00000065060	-0.911363	-4.56597	4.97199e-06	3.15269e-05	UHRF1BP1
ENSG00000152332	-0.427647	-3.9831	6.80228e-05	0.000341774	UHMK1
ENSG00000174607	-0.820811	-5.06079	4.1752e-07	3.18003e-06	UGT8
ENSG00000102595	-0.490826	-2.82695	0.0046994	0.0151759	UGGT2
ENSG00000109775	-0.60237	-4.03831	5.3838e-05	0.000276905	UFSP2
ENSG00000014123	-0.9866	-5.97812	2.25734e-09	2.37831e-08	UFL1
ENSG00000070010	0.298528	3.35211	0.000801971	0.00316927	UFD1L
ENSG00000143222	0.477085	6.11942	9.39138e-10	1.03792e-08	UFC1
ENSG00000175564	2.07964	3.0509	0.00228154	0.00799594	UCP3
ENSG00000175567	1.0267	11.0309	2.71057e-28	1.27002e-26	UCP2
ENSG00000130717	0.503365	4.61563	3.91899e-06	2.5301e-05	UCK1
ENSG00000116750	-0.600386	-6.85194	7.28536e-12	1.02713e-10	UCHL5
ENSG00000214049	-1.84731	-10.122	4.41239e-24	1.5984e-22	UCA1
ENSG00000104691	0.357056	3.21285	0.00131427	0.00490868	UBXN8
ENSG00000167671	0.377652	3.57102	0.000355593	0.00153131	UBXN6
ENSG00000173960	0.2662	3.22562	0.00125701	0.00472266	UBXN2A
ENSG00000162543	-0.617385	-2.37905	0.0173574	0.0467256	UBXN10
ENSG00000162191	-0.392049	-4.35153	1.35193e-05	7.90344e-05	UBXN1
ENSG00000168246	4.65242	10.9978	3.91757e-28	1.82101e-26	UBTD2
ENSG00000165886	1.45276	5.25705	1.46387e-07	1.19564e-06	UBTD1
ENSG00000012963	-0.476636	-4.74121	2.12444e-06	1.43674e-05	UBR7
ENSG00000188021	0.496308	4.28385	1.83691e-05	0.000104406	UBQLN2
ENSG00000153560	0.380186	3.21034	0.00132579	0.00494621	UBP1
ENSG00000164332	-0.819074	-10.8012	3.39735e-27	1.50187e-25	UBLCP1
ENSG00000138629	0.795218	8.03423	9.41719e-16	1.91228e-14	UBL7
ENSG00000122042	0.52803	4.02617	5.66937e-05	0.000290383	UBL3
ENSG00000103353	0.396803	5.04454	4.5461e-07	3.43467e-06	UBFD1
ENSG00000009335	0.32601	3.41146	0.000646157	0.00260527	UBE3C
ENSG00000159202	0.627084	7.29259	3.0405e-13	4.96679e-12	UBE2Z
ENSG00000244687	-0.782336	-3.88498	0.000102339	0.000496757	UBE2V1
ENSG00000077152	-0.72048	-5.92163	3.18763e-09	3.28474e-08	UBE2T
ENSG00000233966	-0.8706	-2.41577	0.0157021	0.0429242	UBE2SP1
ENSG00000108106	0.391336	2.51347	0.0119549	0.0340281	UBE2S
ENSG00000189136	-0.594202	-2.36684	0.0179405	0.0480692	UBE2Q2P1
ENSG00000140367	1.43271	14.8201	1.08555e-49	1.27412e-47	UBE2Q2
ENSG00000160714	0.626846	6.77217	1.26868e-11	1.73549e-10	UBE2Q1
ENSG00000185651	0.276848	2.63526	0.00840741	0.0250929	UBE2L3
ENSG00000160087	0.432415	2.9117	0.00359468	0.0119894	UBE2J2
ENSG00000198833	0.297378	3.29117	0.000997728	0.0038382	UBE2J1
ENSG00000103275	-0.195423	-2.35029	0.0187589	0.0499543	UBE2I
ENSG00000186591	1.12757	3.97413	7.06359e-05	0.000353616	UBE2H
ENSG00000224080	1.12134	2.48585	0.0129244	0.0363904	UBE2FP1
ENSG00000184182	0.915551	5.67938	1.35181e-08	1.28944e-07	UBE2F
ENSG00000170035	0.344686	4.55272	5.29568e-06	3.34311e-05	UBE2E3
ENSG00000182247	1.07838	4.62668	3.71579e-06	2.40686e-05	UBE2E2
ENSG00000078967	0.560558	3.85356	0.000116414	0.000557242	UBE2D4
ENSG00000131508	-0.229075	-3.54301	0.000395581	0.00168497	UBE2D2
ENSG00000077721	0.412195	4.83532	1.32929e-06	9.24828e-06	UBE2A
ENSG00000263563	0.540896	7.78385	7.03503e-15	1.34479e-13	UBBP4
ENSG00000170315	0.290967	2.92268	0.00347037	0.0116144	UBB
ENSG00000154127	2.20699	2.77942	0.00544567	0.0172177	UBASH3B
ENSG00000160185	-2.97949	-4.70604	2.52572e-06	1.68386e-05	UBASH3A
ENSG00000246922	1.40292	2.78368	0.00537462	0.0170515	UBAP1L
ENSG00000165006	0.506886	5.31906	1.04302e-07	8.71935e-07	UBAP1
ENSG00000130560	0.258102	3.29578	0.000981478	0.00378685	UBAC1
ENSG00000033178	-0.756397	-8.23032	1.86721e-16	4.00649e-15	UBA6
ENSG00000081307	-0.317783	-3.60804	0.000308515	0.00134736	UBA5
ENSG00000144744	0.279942	2.56115	0.0104326	0.0301928	UBA3
ENSG00000126261	-0.170411	-3.26053	0.00111205	0.00423291	UBA2
ENSG00000130985	0.510259	6.19725	5.74578e-10	6.51892e-09	UBA1
ENSG00000117143	-0.643913	-3.49497	0.00047411	0.00197573	UAP1
ENSG00000137831	3.09292	4.17334	3.00162e-05	0.000162462	UACA
ENSG00000163714	-0.413438	-3.31615	0.000912658	0.00355876	U2SURP
ENSG00000161265	-0.796081	-2.95008	0.0031769	0.0107394	U2AF1L4
ENSG00000162623	0.428887	4.35465	1.33283e-05	7.80413e-05	TYW3
ENSG00000092445	-0.314347	-2.673	0.00751759	0.0227583	TYRO3
ENSG00000105397	-0.363126	-3.8415	0.000122286	0.000582498	TYK2
ENSG00000091164	0.342592	3.69386	0.000220879	0.000993471	TXNL1
ENSG00000168454	3.58969	15.49	4.05209e-54	5.34375e-52	TXNDC2
ENSG00000087301	0.304246	2.78317	0.005383	0.0170688	TXNDC16
ENSG00000113621	0.458093	4.01987	5.82309e-05	0.000297478	TXNDC15
ENSG00000153066	0.351218	3.51835	0.000434241	0.00183034	TXNDC11
ENSG00000100348	0.170587	2.78809	0.00530203	0.0168599	TXN2
ENSG00000136810	1.10089	9.70418	2.89397e-22	9.54115e-21	TXN
ENSG00000084652	0.402794	5.75633	8.59624e-09	8.41518e-08	TXLNA
ENSG00000128791	0.502698	3.29954	0.000968446	0.00374519	TWSG1
ENSG00000247596	-0.586009	-4.5341	5.78486e-06	3.63182e-05	TWF2
ENSG00000178082	0.831652	2.43488	0.0148967	0.0410428	TWF1P1
ENSG00000151239	1.06843	5.5055	3.6813e-08	3.30332e-07	TWF1
ENSG00000166676	4.4551	12.3787	3.4095e-35	2.22938e-33	TVP23A
ENSG00000149016	-0.363813	-2.66996	0.00758601	0.0229359	TUT1
ENSG00000130338	0.571802	4.94782	7.50499e-07	5.45593e-06	TULP4
ENSG00000078246	0.399237	3.3527	0.000800272	0.00316416	TULP3
ENSG00000178952	-0.805455	-10.7514	5.83654e-27	2.51851e-25	TUFM
ENSG00000128159	-0.36244	-2.89942	0.00373856	0.0124041	TUBGCP6
ENSG00000153575	-0.778377	-6.87842	6.05188e-12	8.62026e-11	TUBGCP5
ENSG00000137822	-0.390758	-3.26798	0.00108317	0.00413236	TUBGCP4
ENSG00000126216	-0.485063	-3.96927	7.20926e-05	0.000360064	TUBGCP3
ENSG00000130640	-0.394179	-5.05703	4.25828e-07	3.23806e-06	TUBGCP2
ENSG00000074935	-2.04281	-4.85987	1.17462e-06	8.26282e-06	TUBE1
ENSG00000220586	1.48226	2.97521	0.00292787	0.00999839	TUBBP9
ENSG00000176014	0.88811	4.16851	3.06602e-05	0.000165528	TUBB6
ENSG00000188229	0.799152	3.85986	0.000113454	0.000544848	TUBB4B
ENSG00000104833	-1.43459	-6.0697	1.2815e-09	1.38819e-08	TUBB4A
ENSG00000137267	0.778413	3.60187	0.00031594	0.00137697	TUBB2A
ENSG00000101162	3.7364	13.6178	3.13913e-42	2.84509e-40	TUBB1
ENSG00000178462	0.886313	3.49368	0.000476417	0.00198358	TUBAL3
ENSG00000161149	0.745766	2.76445	0.00570195	0.0178988	TUBA3FP
ENSG00000198033	1.81628	6.72886	1.70997e-11	2.3122e-10	TUBA3C
ENSG00000167552	1.4551	7.3126	2.62013e-13	4.30708e-12	TUBA1A
ENSG00000136295	0.843548	3.93756	8.23136e-05	0.000406956	TTYH3
ENSG00000141540	1.13479	4.87066	1.11225e-06	7.85707e-06	TTYH2
ENSG00000124120	0.77693	4.87156	1.10719e-06	7.82368e-06	TTPAL
ENSG00000137941	1.46601	6.44538	1.15314e-10	1.42618e-09	TTLL7
ENSG00000119685	0.267051	2.75712	0.00583137	0.0182587	TTLL5
ENSG00000135912	0.3895	3.68307	0.000230441	0.00103188	TTLL4
ENSG00000112742	-0.587274	-4.28964	1.78964e-05	0.000101966	TTK
ENSG00000116830	-0.683751	-10.0979	5.64295e-24	2.03164e-22	TTF2
ENSG00000165914	-1.19945	-11.7098	1.13552e-31	6.39212e-30	TTC7B
ENSG00000068724	-1.02979	-8.92834	4.32441e-19	1.12916e-17	TTC7A
ENSG00000139865	3.52929	3.86491	0.00011113	0.00053489	TTC6
ENSG00000215105	1.36493	3.58279	0.000339943	0.00147012	TTC3P1
ENSG00000168234	2.9564	3.31779	0.000907335	0.00354095	TTC39C
ENSG00000155158	-1.78524	-3.30209	0.000959688	0.00371499	TTC39B
ENSG00000085831	1.68393	3.91125	9.18189e-05	0.000449595	TTC39A
ENSG00000198677	-0.552296	-5.99539	2.02998e-09	2.15326e-08	TTC37
ENSG00000113638	-0.917884	-4.19822	2.69023e-05	0.00014693	TTC33
ENSG00000183891	-0.527942	-2.83052	0.00464728	0.0150366	TTC32
ENSG00000115282	-0.963081	-5.17359	2.29638e-07	1.81989e-06	TTC31
ENSG00000197557	0.67596	3.71422	0.00020383	0.000922619	TTC30A
ENSG00000182670	0.214627	3.66665	0.000245744	0.00109524	TTC3
ENSG00000235954	0.399113	3.15094	0.00162748	0.00593221	TTC28-AS1
ENSG00000018699	-0.40429	-3.10539	0.00190026	0.00680812	TTC27
ENSG00000103852	0.946381	4.42662	9.57195e-06	5.76725e-05	TTC23
ENSG00000011295	-0.62618	-4.96383	6.91171e-07	5.06858e-06	TTC19
ENSG00000156042	2.50422	8.299	1.0499e-16	2.29901e-15	TTC18
ENSG00000143643	-1.14855	-6.32698	2.49999e-10	2.95988e-09	TTC13
ENSG00000128881	-0.667991	-3.63779	0.000274986	0.00121381	TTBK2
ENSG00000104522	0.654046	5.44815	5.08964e-08	4.48814e-07	TSTA3
ENSG00000223756	-0.244332	-2.60899	0.00908094	0.0268437	TSSC2
ENSG00000158526	0.284307	3.77583	0.000159479	0.000740134	TSR2
ENSG00000178021	0.760744	4.1344	3.55888e-05	0.000189607	TSPYL6
ENSG00000187189	-0.398965	-3.42733	0.000609541	0.0024755	TSPYL4
ENSG00000184205	0.818082	5.74346	9.27603e-09	9.04259e-08	TSPYL2
ENSG00000100300	-1.0617	-6.11884	9.42614e-10	1.04078e-08	TSPO
ENSG00000235890	3.83339	6.48021	9.15941e-11	1.14488e-09	TSPEAR-AS1
ENSG00000175894	4.49826	5.59809	2.1673e-08	2.01566e-07	TSPEAR
ENSG00000011105	3.01598	15.3337	4.55255e-53	5.77657e-51	TSPAN9
ENSG00000000003	3.55643	3.37553	0.000736733	0.00293219	TSPAN6
ENSG00000168785	3.92456	25.4834	3.0111e-143	3.36584e-140	TSPAN5
ENSG00000214063	-0.640839	-3.91612	8.99839e-05	0.000441715	TSPAN4
ENSG00000158457	4.26912	12.757	2.85107e-37	2.06562e-35	TSPAN33
ENSG00000064201	1.02997	3.54361	0.000394689	0.0016827	TSPAN32
ENSG00000135452	0.444244	2.37649	0.0174783	0.0470188	TSPAN31
ENSG00000140391	1.27077	16.4399	9.90949e-61	1.5405e-58	TSPAN3
ENSG00000157570	4.4421	20.4785	3.3452e-93	1.2873e-90	TSPAN18
ENSG00000048140	0.45323	2.61693	0.00887238	0.0263067	TSPAN17
ENSG00000099282	2.52629	8.6019	7.84078e-18	1.87428e-16	TSPAN15
ENSG00000106537	1.56816	7.63208	2.31002e-14	4.197e-13	TSPAN13
ENSG00000106025	3.772	10.589	3.35135e-26	1.38017e-24	TSPAN12
ENSG00000110900	3.54222	2.76613	0.00567251	0.0178184	TSPAN11
ENSG00000171045	-1.13231	-6.16138	7.21139e-10	8.09566e-09	TSNARE1
ENSG00000211460	-0.614451	-9.98442	1.78338e-23	6.25755e-22	TSN
ENSG00000145777	-2.34512	-5.52966	3.20854e-08	2.90576e-07	TSLP
ENSG00000182704	1.60777	11.6312	2.8605e-31	1.56157e-29	TSKU
ENSG00000126467	1.26553	5.46925	4.51952e-08	3.99891e-07	TSKS
ENSG00000121297	2.41677	4.39515	1.10698e-05	6.58709e-05	TSHZ3
ENSG00000179981	0.395304	2.67932	0.00737729	0.0224029	TSHZ1
ENSG00000154743	-0.439611	-3.76321	0.000167747	0.000774524	TSEN2
ENSG00000198860	-1.96141	-4.9142	8.91446e-07	6.39737e-06	TSEN15
ENSG00000166925	0.386417	2.94073	0.00327435	0.0110276	TSC22D4
ENSG00000196428	0.539109	4.91803	8.74206e-07	6.29096e-06	TSC22D2
ENSG00000102804	1.01191	5.54306	2.97229e-08	2.70327e-07	TSC22D1
ENSG00000165699	0.455637	5.17133	2.3243e-07	1.83954e-06	TSC1
ENSG00000165125	1.65763	3.06749	0.00215866	0.00761417	TRPV6
ENSG00000111199	6.66065	7.45159	9.22235e-14	1.57788e-12	TRPV4
ENSG00000167723	2.06088	3.75225	0.000175251	0.000805217	TRPV3
ENSG00000130529	-0.592571	-4.26176	2.02821e-05	0.000114146	TRPM4
ENSG00000142185	1.12158	2.90085	0.00372154	0.0123581	TRPM2
ENSG00000134160	3.44857	3.58674	0.000334839	0.00144992	TRPM1
ENSG00000069018	4.99919	2.98242	0.00285976	0.00980142	TRPC7
ENSG00000144935	1.35262	7.9154	2.4646e-15	4.87398e-14	TRPC1
ENSG00000104321	-3.94933	-4.94018	7.80491e-07	5.65641e-06	TRPA1
ENSG00000067445	1.82932	3.34485	0.000823268	0.00324687	TRO
ENSG00000072756	-0.511534	-4.67424	2.95037e-06	1.94378e-05	TRNT1
ENSG00000253368	3.69095	8.45572	2.77376e-17	6.38971e-16	TRNP1
ENSG00000166166	1.01845	3.2774	0.00104767	0.00400862	TRMT61A
ENSG00000089195	0.534097	2.60322	0.00923523	0.0272415	TRMT6
ENSG00000126814	-0.300449	-2.89268	0.00381973	0.0126466	TRMT5
ENSG00000121486	-0.486114	-2.7846	0.0053594	0.0170078	TRMT1L
ENSG00000066651	-0.449768	-3.51902	0.000433146	0.00182675	TRMT11
ENSG00000165275	-0.380719	-2.55108	0.0107389	0.0309726	TRMT10B
ENSG00000043514	-0.347623	-4.39664	1.09941e-05	6.55012e-05	TRIT1
ENSG00000205133	-1.27269	-3.67182	0.000240826	0.00107495	TRIQK
ENSG00000087077	-0.378852	-2.46204	0.013815	0.0384052	TRIP6
ENSG00000103671	0.504926	4.60381	4.14827e-06	2.66785e-05	TRIP4
ENSG00000071539	-0.348073	-2.50083	0.0123903	0.0350674	TRIP13
ENSG00000153827	0.319828	4.39272	1.11943e-05	6.65592e-05	TRIP12
ENSG00000038382	3.6621	20.6784	5.41672e-95	2.27057e-92	TRIO
ENSG00000206557	7.59425	8.61817	6.80328e-18	1.63795e-16	TRIM71
ENSG00000146054	-1.24871	-6.14155	8.17201e-10	9.11306e-09	TRIM7
ENSG00000166436	-1.13509	-5.20237	1.96765e-07	1.5818e-06	TRIM66
ENSG00000141569	-0.702365	-7.296	2.96453e-13	4.84944e-12	TRIM65
ENSG00000116525	1.0258	4.9624	6.96289e-07	5.09816e-06	TRIM62
ENSG00000227986	-1.29863	-2.49316	0.0126612	0.0357267	TRIM60P18
ENSG00000162722	1.25524	12.3278	6.41749e-35	4.13857e-33	TRIM58
ENSG00000138100	3.4864	2.41067	0.0159231	0.0433972	TRIM54
ENSG00000132481	-1.66773	-5.09018	3.5773e-07	2.75413e-06	TRIM47
ENSG00000163462	-2.63816	-3.0641	0.00218329	0.00769297	TRIM46
ENSG00000166326	0.422486	5.09661	3.45789e-07	2.66833e-06	TRIM44
ENSG00000146063	-0.437261	-4.60132	4.19816e-06	2.6955e-05	TRIM41
ENSG00000152503	1.12209	2.50213	0.0123447	0.0349723	TRIM36
ENSG00000197323	0.332526	3.89394	9.86275e-05	0.000480328	TRIM33
ENSG00000119401	0.516802	3.54393	0.000394216	0.00168099	TRIM32
ENSG00000234127	1.26618	6.20042	5.6313e-10	6.39831e-09	TRIM26
ENSG00000122779	0.383268	4.9193	8.68531e-07	6.25395e-06	TRIM24
ENSG00000132274	2.72694	5.85528	4.76218e-09	4.83301e-08	TRIM22
ENSG00000132109	0.435739	3.33101	0.000865303	0.00339667	TRIM21
ENSG00000109654	6.34022	10.2357	1.37259e-24	5.13878e-23	TRIM2
ENSG00000204610	-1.50103	-4.57826	4.68865e-06	2.98431e-05	TRIM15
ENSG00000106785	-1.2152	-10.2796	8.71235e-25	3.30928e-23	TRIM14
ENSG00000101255	-1.94995	-3.44566	0.000569664	0.00232724	TRIB3
ENSG00000071575	0.857673	9.59196	8.64258e-22	2.77532e-20	TRIB2
ENSG00000173334	1.43101	5.59002	2.27039e-08	2.10237e-07	TRIB1
ENSG00000227191	-4.27101	-2.40208	0.016302	0.0443062	TRGC2
ENSG00000124496	3.33037	11.7253	9.45521e-32	5.33537e-30	TRERF1
ENSG00000184106	4.73229	2.88733	0.00388533	0.0128303	TREML3P
ENSG00000112195	2.45838	9.29681	1.44728e-20	4.17878e-19	TREML2
ENSG00000124731	3.53532	3.17726	0.00148675	0.0054771	TREM1
ENSG00000186439	-2.37363	-4.31291	1.61117e-05	9.28341e-05	TRDN
ENSG00000107614	-0.584726	-5.38917	7.07833e-08	6.09302e-07	TRDMT1
ENSG00000241911	4.15464	2.35274	0.0186359	0.0496716	TRBVB
ENSG00000237254	5.16261	5.56736	2.58633e-08	2.37805e-07	TRBV30
ENSG00000231165	2.91799	3.24696	0.00116645	0.00441879	TRBV26OR9-2
ENSG00000211771	4.32832	2.60771	0.00911496	0.0269375	TRBJ2-7
ENSG00000211772	1.58497	8.0151	1.10047e-15	2.22311e-14	TRBC2
ENSG00000153339	0.239171	2.64755	0.0081077	0.0243096	TRAPPC8
ENSG00000182400	-0.464225	-2.47421	0.0133531	0.0373511	TRAPPC6B
ENSG00000181029	1.58877	3.0338	0.00241497	0.00840958	TRAPPC5
ENSG00000196655	-0.344773	-4.47442	7.66191e-06	4.70827e-05	TRAPPC4
ENSG00000054116	0.2396	2.44103	0.0146452	0.0404165	TRAPPC3
ENSG00000113597	-0.364992	-3.45701	0.000546207	0.00224234	TRAPPC13
ENSG00000168538	-0.713421	-4.44479	8.79762e-06	5.3414e-05	TRAPPC11
ENSG00000126602	-0.730145	-6.8895	5.59886e-12	8.009e-11	TRAP1
ENSG00000168016	1.20293	4.53647	5.72049e-06	3.59429e-05	TRANK1
ENSG00000174599	-4.56716	-3.40781	0.00065486	0.00263584	TRAM1L1
ENSG00000115993	-0.970045	-3.04159	0.00235329	0.00821065	TRAK2
ENSG00000183763	-0.720443	-4.99664	5.83378e-07	4.33773e-06	TRAIP
ENSG00000131653	-0.336318	-4.12336	3.73383e-05	0.000198209	TRAF7
ENSG00000082512	0.673139	6.62187	3.54679e-11	4.63829e-10	TRAF5
ENSG00000076604	0.433663	2.80156	0.00508568	0.0162496	TRAF4
ENSG00000009790	-0.497413	-3.18177	0.00146376	0.00540597	TRAF3IP3
ENSG00000056972	-1.01765	-6.60692	3.92404e-11	5.10887e-10	TRAF3IP2
ENSG00000131323	0.385779	3.09166	0.0019904	0.00708671	TRAF3
ENSG00000056558	3.46196	3.91493	9.04305e-05	0.000443259	TRAF1
ENSG00000229164	4.48155	5.2258	1.73406e-07	1.4017e-06	TRAC
ENSG00000088325	-0.44921	-5.04117	4.62686e-07	3.49231e-06	TPX2
ENSG00000166157	0.961264	5.43324	5.53392e-08	4.84714e-07	TPTE
ENSG00000170919	0.808701	3.96696	7.27952e-05	0.000362956	TPT1-AS1
ENSG00000169902	2.33908	8.11622	4.80921e-16	9.93763e-15	TPST1
ENSG00000180438	2.88778	3.04779	0.00230534	0.00806491	TPRXL
ENSG00000158109	1.19384	9.6452	5.15104e-22	1.67473e-20	TPRG1L
ENSG00000163870	0.367634	2.93639	0.00332058	0.0111656	TPRA1
ENSG00000159713	3.78025	4.65106	3.30231e-06	2.15629e-05	TPPP3
ENSG00000134900	-0.493949	-6.84662	7.56152e-12	1.0616e-10	TPP2
ENSG00000166340	1.25122	13.9008	6.26289e-44	6.05001e-42	TPP1
ENSG00000167460	1.24168	7.90502	2.67891e-15	5.27999e-14	TPM4
ENSG00000143549	-0.205681	-4.29029	1.78439e-05	0.000101691	TPM3
ENSG00000140416	0.469334	3.18601	0.00144249	0.00533412	TPM1
ENSG00000196511	-1.08201	-6.46304	1.02621e-10	1.27794e-09	TPK1
ENSG00000141933	1.78222	6.86498	6.65001e-12	9.42078e-11	TPGS1
ENSG00000101150	0.256472	3.46146	0.000537248	0.00221252	TPD52L2
ENSG00000111907	-1.81972	-9.16444	4.98058e-20	1.38853e-18	TPD52L1
ENSG00000076554	7.94288	14.4407	2.86908e-47	3.03373e-45	TPD52
ENSG00000186815	0.325778	4.12007	3.78761e-05	0.000200831	TPCN1
ENSG00000261594	3.53617	3.99497	6.47021e-05	0.000327049	TPBGL
ENSG00000146242	1.29836	6.26827	3.6509e-10	4.23216e-09	TPBG
ENSG00000078900	2.49547	8.05272	8.0972e-16	1.64708e-14	TP73
ENSG00000205456	-1.3518	-5.10858	3.24586e-07	2.52031e-06	TP53TG3D
ENSG00000182165	0.491981	2.47812	0.0132079	0.037011	TP53TG1
ENSG00000172315	0.607879	3.15126	0.0016257	0.00592666	TP53RK
ENSG00000078804	1.57549	8.89221	5.99041e-19	1.54526e-17	TP53INP2
ENSG00000164938	1.73829	5.10572	3.29533e-07	2.55633e-06	TP53INP1
ENSG00000115129	1.15775	6.37162	1.87039e-10	2.26434e-09	TP53I3
ENSG00000167543	0.388088	3.07302	0.00211902	0.00749238	TP53I13
ENSG00000175274	2.58655	12.2277	2.21031e-34	1.38729e-32	TP53I11
ENSG00000143514	0.231087	2.83159	0.00463171	0.0149944	TP53BP2
ENSG00000198113	0.682134	4.36847	1.2512e-05	7.37213e-05	TOR4A
ENSG00000169905	0.496779	3.8416	0.000122235	0.000582373	TOR1AIP2
ENSG00000143337	0.435657	4.0609	4.8883e-05	0.000253139	TOR1AIP1
ENSG00000197579	0.501033	4.25995	2.04473e-05	0.000114993	TOPORS
ENSG00000163781	-0.306447	-3.36149	0.000775227	0.00307445	TOPBP1
ENSG00000177302	0.232844	2.72067	0.00651493	0.0201014	TOP3A
ENSG00000131747	-0.531352	-4.84812	1.24636e-06	8.71526e-06	TOP2A
ENSG00000184428	-0.289184	-2.70487	0.00683308	0.0209563	TOP1MT
ENSG00000154174	-0.488489	-6.17491	6.62003e-10	7.46033e-09	TOMM70A
ENSG00000173726	-0.61	-10.2468	1.22353e-24	4.62498e-23	TOMM20
ENSG00000100284	0.586769	4.34562	1.3888e-05	8.10158e-05	TOM1
ENSG00000255153	-4.42735	-3.05413	0.00225714	0.00792464	TOLLIP-AS1
ENSG00000183864	0.675908	6.33642	2.35163e-10	2.79788e-09	TOB2
ENSG00000229980	-1.55294	-3.01792	0.0025452	0.0088251	TOB1-AS1
ENSG00000168477	1.20304	7.3937	1.42799e-13	2.40292e-12	TNXB
ENSG00000248290	2.365	2.37851	0.0173829	0.046789	TNXA
ENSG00000131746	-3.04447	-3.47007	0.000520329	0.00215001	TNS4
ENSG00000136205	2.47108	3.10549	0.00189965	0.00680697	TNS3
ENSG00000079308	3.15999	13.2289	5.97785e-40	4.83876e-38	TNS1
ENSG00000204282	0.851879	4.03221	5.52553e-05	0.000283821	TNRC6C-AS1
ENSG00000090905	0.374883	3.78545	0.000153429	0.000715543	TNRC6A
ENSG00000064419	-0.274587	-4.10432	4.05502e-05	0.000213329	TNPO3
ENSG00000118245	4.42944	2.44374	0.0145357	0.0401568	TNP1
ENSG00000105048	-0.261289	-3.51204	0.000444681	0.00186868	TNNT1
ENSG00000000005	3.35382	2.95791	0.0030973	0.0105006	TNMD
ENSG00000061938	0.919493	9.36682	7.47499e-21	2.23526e-19	TNK2
ENSG00000168884	0.339438	3.27543	0.00105502	0.00403348	TNIP2
ENSG00000145901	-0.354959	-3.83484	0.000125647	0.00059645	TNIP1
ENSG00000154310	0.898288	8.24382	1.66793e-16	3.59862e-15	TNIK
ENSG00000117586	2.24465	3.19817	0.00138303	0.0051377	TNFSF4
ENSG00000102524	-4.84267	-9.67407	3.88624e-22	1.27055e-20	TNFSF13B
ENSG00000121858	1.75202	3.90012	9.61454e-05	0.000469214	TNFSF10
ENSG00000049249	6.11452	5.62337	1.87267e-08	1.75836e-07	TNFRSF9
ENSG00000215788	3.90777	2.38979	0.0168581	0.0455803	TNFRSF25
ENSG00000146072	-1.85254	-13.4293	4.07105e-41	3.51338e-39	TNFRSF21
ENSG00000067182	-0.318116	-2.40967	0.015967	0.0435016	TNFRSF1A
ENSG00000127863	8.91643	7.41638	1.20362e-13	2.03999e-12	TNFRSF19
ENSG00000157873	-1.17698	-3.36319	0.000770472	0.00305663	TNFRSF14
ENSG00000104689	-0.370397	-3.07966	0.00207239	0.00734742	TNFRSF10A
ENSG00000163154	2.24493	3.64607	0.000266286	0.00117895	TNFAIP8L2
ENSG00000185361	0.69753	5.11245	3.18009e-07	2.47183e-06	TNFAIP8L1
ENSG00000145779	-1.21111	-13.8308	1.66172e-43	1.59213e-41	TNFAIP8
ENSG00000123610	-3.8321	-3.14497	0.00166105	0.00604146	TNFAIP6
ENSG00000109079	0.662249	6.70963	1.95118e-11	2.62476e-10	TNFAIP1
ENSG00000125827	-0.435273	-3.70615	0.00021043	0.000950477	TMX4
ENSG00000125247	-1.08795	-6.90745	4.93435e-12	7.11043e-11	TMTC4
ENSG00000139324	-0.346474	-3.05258	0.00226884	0.00795974	TMTC3
ENSG00000179104	-2.14012	-8.64689	5.29215e-18	1.28335e-16	TMTC2
ENSG00000133687	2.88319	3.28624	0.00101535	0.00389642	TMTC1
ENSG00000187653	-1.27693	-7.60748	2.79488e-14	5.02352e-13	TMSB4XP8
ENSG00000223551	-1.47767	-2.6869	0.00721176	0.0219856	TMSB4XP4
ENSG00000205542	-1.08654	-8.76925	1.79867e-18	4.49171e-17	TMSB4X
ENSG00000158427	5.64915	4.30657	1.65805e-05	9.52782e-05	TMSB15B
ENSG00000158164	3.05242	5.27772	1.30801e-07	1.07604e-06	TMSB15A
ENSG00000188167	0.814659	2.89401	0.0038036	0.0126003	TMPPE
ENSG00000128872	1.16418	6.08799	1.14335e-09	1.24588e-08	TMOD2
ENSG00000136842	1.17636	11.2004	4.06053e-29	1.99826e-27	TMOD1
ENSG00000185973	-0.754475	-5.71801	1.07776e-08	1.04112e-07	TMLHE
ENSG00000175348	0.694703	3.56196	0.00036809	0.00157761	TMEM9B
ENSG00000167920	-0.679168	-4.73947	2.14278e-06	1.4483e-05	TMEM99
ENSG00000006042	0.343737	3.60866	0.000307779	0.00134515	TMEM98
ENSG00000109084	-0.397017	-2.6874	0.0072011	0.0219559	TMEM97
ENSG00000167105	2.73227	8.20831	2.2433e-16	4.76553e-15	TMEM92
ENSG00000153214	0.921957	5.92233	3.17414e-09	3.27372e-08	TMEM87B
ENSG00000103978	0.506582	4.39522	1.10663e-05	6.58709e-05	TMEM87A
ENSG00000151117	1.62461	4.97851	6.40754e-07	4.72989e-06	TMEM86A
ENSG00000177042	-0.603744	-2.58002	0.00987952	0.0288591	TMEM80
ENSG00000163472	-0.563902	-2.79792	0.00514334	0.0164198	TMEM79
ENSG00000125895	1.45822	9.26117	2.02196e-20	5.79529e-19	TMEM74B
ENSG00000165071	4.04665	3.04917	0.00229474	0.00803167	TMEM71
ENSG00000159596	-0.406786	-5.96348	2.46924e-09	2.58533e-08	TMEM69
ENSG00000167904	-0.621237	-3.21059	0.00132461	0.00494339	TMEM68
ENSG00000164983	-0.826581	-4.31757	1.57758e-05	9.10326e-05	TMEM65
ENSG00000180694	0.768204	6.9638	3.31209e-12	4.85015e-11	TMEM64
ENSG00000137216	0.49522	3.81241	0.000137619	0.000648168	TMEM63B
ENSG00000196187	-0.39363	-4.21853	2.45901e-05	0.000135499	TMEM63A
ENSG00000116209	0.429159	4.41657	1.00279e-05	6.02339e-05	TMEM59
ENSG00000152078	-1.29312	-9.53406	1.51251e-21	4.7466e-20	TMEM56
ENSG00000121900	2.45521	10.4899	9.61155e-26	3.87001e-24	TMEM54
ENSG00000126106	0.623479	2.35622	0.0184619	0.0492414	TMEM53
ENSG00000165685	4.07142	2.52229	0.0116593	0.0332836	TMEM52B
ENSG00000175147	5.27524	3.75538	0.000173079	0.00079617	TMEM51-AS1
ENSG00000171729	3.95614	14.5595	5.08008e-48	5.52082e-46	TMEM51
ENSG00000183726	0.24565	2.97578	0.00292246	0.0099868	TMEM50A
ENSG00000181458	3.2578	9.41992	4.51441e-21	1.37625e-19	TMEM45A
ENSG00000170876	0.414213	5.10436	3.31915e-07	2.57141e-06	TMEM43
ENSG00000166471	-0.593408	-2.92378	0.00345804	0.0115748	TMEM41B
ENSG00000163900	-0.401574	-2.58743	0.00966943	0.0283229	TMEM41A
ENSG00000176142	-0.487939	-2.47862	0.013189	0.0369715	TMEM39A
ENSG00000095209	0.489589	3.84789	0.00011914	0.000569012	TMEM38B
ENSG00000072954	-2.02864	-4.72157	2.34029e-06	1.57004e-05	TMEM38A
ENSG00000112697	0.968054	8.30765	9.76196e-17	2.14707e-15	TMEM30A
ENSG00000196932	4.9228	3.09209	0.00198752	0.00707966	TMEM26
ENSG00000184497	4.48481	3.04693	0.00231195	0.00808321	TMEM255B
ENSG00000125355	2.76749	2.9149	0.00355808	0.0118842	TMEM255A
ENSG00000133678	1.34664	4.96304	6.93983e-07	5.08444e-06	TMEM254
ENSG00000165152	-1.59769	-7.94003	2.02129e-15	4.01419e-14	TMEM246
ENSG00000106771	0.899373	8.57099	1.02604e-17	2.43777e-16	TMEM245
ENSG00000155755	-0.391542	-3.00975	0.00261464	0.00904317	TMEM237
ENSG00000160055	0.576376	3.20622	0.00134491	0.00501037	TMEM234
ENSG00000224982	7.81807	16.5788	9.9177e-62	1.57303e-59	TMEM233
ENSG00000205084	-0.749443	-6.50822	7.60486e-11	9.58735e-10	TMEM231
ENSG00000168569	0.50753	2.72727	0.00638605	0.0197635	TMEM223
ENSG00000119777	-0.435396	-4.36544	1.26866e-05	7.46165e-05	TMEM214
ENSG00000146842	-0.937759	-7.55605	4.15493e-14	7.32778e-13	TMEM209
ENSG00000168701	0.451114	2.58611	0.00970658	0.028407	TMEM208
ENSG00000135048	-1.30363	-8.00898	1.15666e-15	2.3326e-14	TMEM2
ENSG00000244045	0.63338	2.75049	0.00595061	0.0185751	TMEM199
ENSG00000182796	-0.665856	-2.75125	0.00593688	0.0185396	TMEM198B
ENSG00000166881	-0.562534	-5.10319	3.33971e-07	2.58648e-06	TMEM194A
ENSG00000177854	-0.982727	-3.39477	0.000686872	0.00275382	TMEM187
ENSG00000226479	0.571191	2.99033	0.00278672	0.00958469	TMEM185B
ENSG00000198792	0.350379	3.56513	0.000363679	0.00156126	TMEM184B
ENSG00000163444	-0.352865	-4.20399	2.62253e-05	0.0001436	TMEM183A
ENSG00000138111	-1.62218	-5.36281	8.19374e-08	6.97642e-07	TMEM180
ENSG00000258986	3.77296	2.60142	0.00928383	0.0273546	TMEM179
ENSG00000184584	-0.987466	-7.23518	4.64915e-13	7.4852e-12	TMEM173
ENSG00000205269	1.4452	4.16832	3.06847e-05	0.000165623	TMEM170B
ENSG00000134851	0.376162	3.01814	0.00254327	0.00882103	TMEM165
ENSG00000152128	3.12797	7.17869	7.03812e-13	1.10956e-11	TMEM163
ENSG00000247828	-0.569113	-3.05015	0.0022873	0.00801136	TMEM161B-AS1
ENSG00000164180	-1.23771	-10.5308	6.23005e-26	2.53896e-24	TMEM161B
ENSG00000064545	-1.01771	-9.84693	7.06729e-23	2.4078e-21	TMEM161A
ENSG00000011638	-0.666881	-5.75396	8.71767e-09	8.52661e-08	TMEM159
ENSG00000249992	1.5147	4.97594	6.49332e-07	4.7887e-06	TMEM158
ENSG00000121895	-1.88151	-8.614	7.05518e-18	1.69512e-16	TMEM156
ENSG00000170006	-2.9121	-4.10647	4.01757e-05	0.00021153	TMEM154
ENSG00000168890	0.534921	4.28619	1.81763e-05	0.00010341	TMEM150A
ENSG00000111843	0.402484	5.17584	2.26886e-07	1.79991e-06	TMEM14C
ENSG00000167619	-2.68537	-4.76641	1.8754e-06	1.27937e-05	TMEM145
ENSG00000164124	-1.72763	-11.848	2.20265e-32	1.28619e-30	TMEM144
ENSG00000161558	-0.806932	-3.2537	0.00113913	0.00432756	TMEM143
ENSG00000181264	1.32445	4.8262	1.39162e-06	9.65051e-06	TMEM136
ENSG00000166575	-0.525577	-3.7377	0.00018571	0.000847302	TMEM135
ENSG00000172663	-0.519125	-3.0097	0.0026151	0.00904343	TMEM134
ENSG00000170647	2.45438	7.3587	1.85716e-13	3.09844e-12	TMEM133
ENSG00000181291	4.94795	3.5892	0.000331694	0.00143895	TMEM132E
ENSG00000139364	5.8259	5.06993	3.97958e-07	3.04091e-06	TMEM132B
ENSG00000006118	5.34162	10.0125	1.34295e-23	4.75483e-22	TMEM132A
ENSG00000075568	0.211315	2.4787	0.0131862	0.0369678	TMEM131
ENSG00000132406	-0.638001	-5.3235	1.01787e-07	8.52121e-07	TMEM128
ENSG00000135956	0.683029	5.60376	2.09753e-08	1.95775e-07	TMEM127
ENSG00000179178	3.45884	3.97984	6.89614e-05	0.000345971	TMEM125
ENSG00000188735	-0.739203	-6.728	1.7201e-11	2.32457e-10	TMEM120B
ENSG00000189077	-0.347706	-3.26068	0.00111146	0.00423133	TMEM120A
ENSG00000139173	1.7839	6.10905	1.00227e-09	1.10353e-08	TMEM117
ENSG00000198270	-0.938068	-4.18307	2.87597e-05	0.000156311	TMEM116
ENSG00000126062	0.774888	4.65633	3.21899e-06	2.1048e-05	TMEM115
ENSG00000144868	-5.17295	-17.0425	3.97521e-65	6.81124e-63	TMEM108
ENSG00000134291	0.356599	2.8873	0.00388559	0.0128303	TMEM106C
ENSG00000106460	-0.80447	-4.98531	6.18624e-07	4.57949e-06	TMEM106B
ENSG00000109066	1.36025	8.21867	2.05768e-16	4.39508e-15	TMEM104
ENSG00000166292	2.39725	5.91053	3.4101e-09	3.5039e-08	TMEM100
ENSG00000100580	-0.574412	-7.03288	2.02313e-12	3.04429e-11	TMED8
ENSG00000134970	-0.54847	-4.19461	2.73345e-05	0.000149047	TMED7
ENSG00000166557	1.09759	10.6695	1.41364e-26	5.95759e-25	TMED3
ENSG00000086598	-0.436236	-5.49044	4.00942e-08	3.57181e-07	TMED2
ENSG00000170348	-0.337336	-3.88527	0.000102216	0.000496259	TMED10
ENSG00000099203	0.472442	3.39153	0.000695026	0.00278034	TMED1
ENSG00000113119	-0.598406	-4.02633	5.66553e-05	0.00029025	TMCO6
ENSG00000162542	1.86046	5.59971	2.14706e-08	1.99921e-07	TMCO4
ENSG00000057704	8.90115	7.47663	7.62536e-14	1.31134e-12	TMCC3
ENSG00000170537	0.640736	3.49465	0.000474681	0.00197775	TMC7
ENSG00000135926	0.779235	7.62665	2.40938e-14	4.36403e-13	TMBIM1
ENSG00000101337	0.248941	3.48444	0.000493164	0.00204858	TM9SF4
ENSG00000077147	0.403669	4.96801	6.7643e-07	4.97136e-06	TM9SF3
ENSG00000100926	0.860213	3.58726	0.000334175	0.00144771	TM9SF1
ENSG00000064115	0.668003	4.45764	8.28685e-06	5.05918e-05	TM7SF3
ENSG00000136404	-1.81622	-3.4478	0.000565181	0.00231375	TM6SF1
ENSG00000235897	0.911713	2.48996	0.0127757	0.0360151	TM4SF19-AS1
ENSG00000145107	1.18656	3.62358	0.000290558	0.00127606	TM4SF19
ENSG00000169908	5.93935	5.41617	6.08891e-08	5.29112e-07	TM4SF1
ENSG00000169490	0.704725	3.83572	0.0001252	0.000594444	TM2D2
ENSG00000236311	4.19211	2.44899	0.0143258	0.0396327	TLX1NB
ENSG00000107807	5.28998	13.0246	8.8674e-39	6.91539e-37	TLX1
ENSG00000233338	-4.94259	-10.4548	1.39307e-25	5.55193e-24	TLR8-AS1
ENSG00000101916	-7.05165	-5.24497	1.56309e-07	1.27182e-06	TLR8
ENSG00000196664	-4.05349	-3.30344	0.000955064	0.00370076	TLR7
ENSG00000187554	-1.62877	-5.01483	5.30816e-07	3.97714e-06	TLR5
ENSG00000137076	0.34864	3.57064	0.000356111	0.00153298	TLN1
ENSG00000146872	0.322063	3.27788	0.00104589	0.00400378	TLK2
ENSG00000106829	0.643929	3.94587	7.95096e-05	0.000394423	TLE4
ENSG00000140332	0.585468	3.87336	0.000107344	0.000518583	TLE3
ENSG00000160606	0.869735	4.32554	1.52156e-05	8.82556e-05	TLCD1
ENSG00000007350	1.71026	3.20581	0.00134684	0.00501597	TKTL1
ENSG00000163931	-0.704937	-8.47172	2.41794e-17	5.62525e-16	TKT
ENSG00000119139	2.40834	23.7146	2.54674e-124	2.13508e-121	TJP2
ENSG00000104067	0.358534	6.42408	1.32672e-10	1.62799e-09	TJP1
ENSG00000137221	0.664469	7.30553	2.7618e-13	4.52095e-12	TJAP1
ENSG00000150455	0.66702	2.95821	0.00309434	0.0104936	TIRAP
ENSG00000143155	-0.480692	-4.31202	1.6177e-05	9.31649e-05	TIPRL
ENSG00000075131	0.311318	3.00686	0.00263963	0.00911617	TIPIN
ENSG00000163659	0.655575	4.25042	2.1337e-05	0.000119282	TIPARP
ENSG00000092330	0.735774	6.24052	4.36124e-10	5.01842e-09	TINF2
ENSG00000223573	2.36382	4.04124	5.31687e-05	0.000273766	TINCR
ENSG00000142910	7.52615	17.9893	2.36133e-72	5.18037e-70	TINAGL1
ENSG00000157150	8.04098	11.9683	5.20838e-33	3.12689e-31	TIMP4
ENSG00000035862	5.02644	6.13278	8.63573e-10	9.6028e-09	TIMP2
ENSG00000102265	1.90918	16.0392	6.79827e-58	9.91197e-56	TIMP1
ENSG00000113845	-0.287475	-2.81814	0.00483034	0.0155453	TIMMDC1
ENSG00000100575	-0.587407	-4.14502	3.39778e-05	0.000181726	TIMM9
ENSG00000150779	0.4844	2.7335	0.00626644	0.0194446	TIMM8B
ENSG00000104980	-0.566724	-6.88424	5.80949e-12	8.28506e-11	TIMM44
ENSG00000126768	-0.47152	-4.63088	3.6412e-06	2.36109e-05	TIMM17B
ENSG00000111602	-0.236194	-3.69346	0.000221223	0.000994824	TIMELESS
ENSG00000179886	0.77599	3.18864	0.00142944	0.00529004	TIGD5
ENSG00000180346	-0.319407	-2.51265	0.0119828	0.0340824	TIGD2
ENSG00000221944	-0.962514	-6.2245	4.83082e-10	5.53164e-09	TIGD1
ENSG00000145365	-0.792824	-4.13226	3.59209e-05	0.000191333	TIFA
ENSG00000066056	5.03138	14.1595	1.63191e-45	1.60956e-43	TIE1
ENSG00000146426	0.500355	2.43396	0.0149345	0.0411132	TIAM2
ENSG00000156299	3.95663	3.57637	0.000348399	0.00150199	TIAM1
ENSG00000151923	-0.394474	-4.68756	2.76488e-06	1.83083e-05	TIAL1
ENSG00000221995	1.05098	3.32522	0.000883475	0.00345933	TIAF1
ENSG00000151500	-0.280183	-3.24277	0.00118374	0.00447673	THYN1
ENSG00000259431	0.722522	2.71548	0.00661795	0.0203737	THTPA
ENSG00000126351	-0.431768	-2.77148	0.00558024	0.0175798	THRA
ENSG00000090534	2.24713	7.03415	2.00478e-12	3.01861e-11	THPO
ENSG00000131652	0.344354	3.3325	0.000860692	0.0033814	THOC6
ENSG00000100296	-0.642465	-8.954	3.42837e-19	9.04065e-18	THOC5
ENSG00000051596	-0.463313	-3.69116	0.000223235	0.00100253	THOC3
ENSG00000125676	-0.508743	-8.67833	4.01616e-18	9.82034e-17	THOC2
ENSG00000079134	-0.377404	-4.27771	1.88828e-05	0.000106989	THOC1
ENSG00000130775	-1.67889	-6.04361	1.50708e-09	1.62132e-08	THEMIS2
ENSG00000130193	-2.06297	-9.50878	1.92911e-21	6.02181e-20	THEM6
ENSG00000159445	0.311642	2.5211	0.011699	0.0333847	THEM4
ENSG00000137801	7.22161	27.3253	2.12181e-164	4.15061e-161	THBS1
ENSG00000251022	-0.841076	-4.11517	3.86897e-05	0.000204458	THAP9-AS1
ENSG00000161277	0.708245	2.42819	0.0151744	0.0417004	THAP8
ENSG00000184436	0.482028	3.29797	0.000973882	0.00376125	THAP7
ENSG00000174796	-0.826845	-3.98953	6.6204e-05	0.000333635	THAP6
ENSG00000177683	-0.486144	-4.24088	2.22649e-05	0.000123909	THAP5
ENSG00000104055	1.9097	2.75947	0.0057896	0.0181449	TGM5
ENSG00000163810	3.14118	2.53255	0.0113237	0.0324557	TGM4
ENSG00000198959	-0.789642	-7.42205	1.15323e-13	1.95599e-12	TGM2
ENSG00000092295	1.05064	3.01058	0.00260745	0.00902097	TGM1
ENSG00000177426	0.313572	2.97992	0.0028832	0.00987457	TGIF1
ENSG00000120708	4.61008	9.0098	2.06433e-19	5.55713e-18	TGFBI
ENSG00000092969	1.83014	2.53647	0.0111977	0.0321457	TGFB2
ENSG00000140682	2.35142	8.54987	1.23229e-17	2.91307e-16	TGFB1I1
ENSG00000105329	1.09335	6.30882	2.81178e-10	3.3151e-09	TGFB1
ENSG00000088451	-0.644198	-5.10494	3.309e-07	2.56524e-06	TGDS
ENSG00000106327	-1.19829	-10.7532	5.72147e-27	2.47797e-25	TFR2
ENSG00000105825	10.2012	22.9345	2.10233e-116	1.49546e-113	TFPI2
ENSG00000003436	0.441131	5.56232	2.66215e-08	2.43916e-07	TFPI
ENSG00000112561	1.41484	5.07263	3.92356e-07	3.00005e-06	TFEB
ENSG00000114126	-0.366955	-3.32872	0.00087246	0.00342076	TFDP2
ENSG00000115112	-3.2884	-6.84469	7.66441e-12	1.07412e-10	TFCP2L1
ENSG00000029639	-0.902306	-6.78878	1.13085e-11	1.55875e-10	TFB1M
ENSG00000090447	-0.57112	-3.46252	0.000535133	0.00220497	TFAP4
ENSG00000137203	-0.966399	-3.44465	0.000571804	0.00233476	TFAP2A
ENSG00000151287	-0.703762	-5.72349	1.0436e-08	1.01062e-07	TEX30
ENSG00000170925	6.70785	5.07313	3.91327e-07	2.99511e-06	TEX13B
ENSG00000131126	3.1533	3.1041	0.00190858	0.00683269	TEX101
ENSG00000168769	0.420267	2.60729	0.00912612	0.0269671	TET2
ENSG00000138336	-1.63571	-9.83616	7.86526e-23	2.6642e-21	TET1
ENSG00000135426	-0.595827	-3.12026	0.00180694	0.00651353	TESPA1
ENSG00000107140	-0.445741	-2.36804	0.0178827	0.0479254	TESK1
ENSG00000088992	1.81581	9.43363	3.96147e-21	1.21557e-19	TESC
ENSG00000145934	3.03239	2.80926	0.00496555	0.0159302	TENM2
ENSG00000009694	0.91554	6.61192	3.79363e-11	4.94456e-10	TENM1
ENSG00000111077	2.40909	10.2358	1.37083e-24	5.13878e-23	TENC1
ENSG00000188681	0.363897	2.51961	0.0117486	0.033506	TEKT4P2
ENSG00000120156	2.81152	6.15348	7.5801e-10	8.47328e-09	TEK
ENSG00000196663	1.47153	5.8543	4.79036e-09	4.8595e-08	TECPR2
ENSG00000135605	-0.7168	-4.6835	2.82016e-06	1.86323e-05	TEC
ENSG00000074219	1.37428	10.6616	1.53994e-26	6.45512e-25	TEAD2
ENSG00000187079	1.15211	9.00698	2.11806e-19	5.69523e-18	TEAD1
ENSG00000180190	4.04417	8.12654	4.41716e-16	9.1436e-15	TDRP
ENSG00000182134	-0.779265	-3.93484	8.32534e-05	0.000411343	TDRKH
ENSG00000204091	-1.986	-13.7378	6.02604e-43	5.65821e-41	TDRG1
ENSG00000196116	0.581104	3.98357	6.78875e-05	0.00034124	TDRD7
ENSG00000162782	1.11772	2.4117	0.0158784	0.0433156	TDRD5
ENSG00000154316	2.0691	7.42721	1.10916e-13	1.8867e-12	TDH
ENSG00000119977	0.414182	4.19644	2.71148e-05	0.000147987	TCTN3
ENSG00000204852	0.828616	3.49181	0.000479755	0.00199606	TCTN1
ENSG00000145022	0.538823	2.72537	0.00642302	0.0198631	TCTA
ENSG00000070814	-0.707929	-3.75053	0.000176463	0.000809356	TCOF1
ENSG00000185339	1.4409	6.00441	1.92034e-09	2.0425e-08	TCN2
ENSG00000134827	-1.64071	-3.70352	0.000212629	0.000959486	TCN1
ENSG00000100721	6.09095	4.49473	6.96573e-06	4.30866e-05	TCL1A
ENSG00000101190	-0.477919	-3.34387	0.000826186	0.00325619	TCFL5
ENSG00000148737	1.84368	10.2264	1.50976e-24	5.63436e-23	TCF7L2
ENSG00000196628	1.00244	8.52727	1.49838e-17	3.52787e-16	TCF4
ENSG00000137310	-0.372603	-3.64348	0.00026898	0.00118953	TCF19
ENSG00000113649	-0.732891	-5.9074	3.47541e-09	3.56719e-08	TCERG1
ENSG00000011007	0.502216	2.64995	0.00805035	0.0241624	TCEB3
ENSG00000234152	5.20342	3.74743	0.000178655	0.000818773	TCEB2P1
ENSG00000116205	-0.589794	-3.32439	0.000886134	0.00346916	TCEANC2
ENSG00000180964	0.410265	3.1989	0.00137951	0.00512628	TCEAL8
ENSG00000182916	3.13108	2.8248	0.00473103	0.0152676	TCEAL7
ENSG00000133142	0.699209	4.58174	4.61129e-06	2.93985e-05	TCEAL4
ENSG00000172465	1.10875	4.47884	7.50512e-06	4.62524e-05	TCEAL1
ENSG00000171703	-0.905934	-4.97144	6.64591e-07	4.89201e-06	TCEA2
ENSG00000187735	-1.04665	-2.50341	0.0123005	0.0348595	TCEA1
ENSG00000165929	-5.72274	-23.4038	3.91388e-121	3.16808e-118	TC2N
ENSG00000059377	1.59875	8.18693	2.67973e-16	5.65175e-15	TBXAS1
ENSG00000006638	-0.581869	-2.66053	0.00780177	0.0235185	TBXA2R
ENSG00000135111	3.38204	10.8227	2.68611e-27	1.19194e-25	TBX3
ENSG00000143178	0.87108	3.64657	0.000265768	0.00117688	TBX19
ENSG00000112837	0.445377	4.95799	7.12248e-07	5.20526e-06	TBX18
ENSG00000092607	-4.59622	-5.59731	2.177e-08	2.02388e-07	TBX15
ENSG00000167800	2.16181	4.21048	2.54834e-05	0.000139831	TBX10
ENSG00000184058	-1.4309	-8.87053	7.27964e-19	1.86756e-17	TBX1
ENSG00000028839	0.672968	3.56503	0.000363811	0.00156155	TBPL1
ENSG00000112592	-0.282112	-3.79392	0.000148287	0.000693406	TBP
ENSG00000177565	0.634967	6.99962	2.56662e-12	3.80119e-11	TBL1XR1
ENSG00000101849	-0.490839	-4.59223	4.38526e-06	2.81025e-05	TBL1X
ENSG00000198933	0.639128	4.00085	6.31149e-05	0.000319577	TBKBP1
ENSG00000145348	-0.465318	-3.17441	0.00150142	0.00552591	TBCK
ENSG00000154114	1.99632	9.04573	1.48675e-19	4.03468e-18	TBCEL
ENSG00000116957	-0.337633	-3.43157	0.000600096	0.00244221	TBCE
ENSG00000141556	0.469824	5.25212	1.50361e-07	1.22554e-06	TBCD
ENSG00000124659	0.393142	2.74257	0.00609604	0.018976	TBCC
ENSG00000133138	2.48812	4.32492	1.52585e-05	8.84391e-05	TBC1D8B
ENSG00000145979	-0.53125	-6.40774	1.47696e-10	1.80292e-09	TBC1D7
ENSG00000185128	1.00067	3.55081	0.000384052	0.00163973	TBC1D3F
ENSG00000146350	-0.602132	-2.95221	0.00315507	0.0106764	TBC1D32
ENSG00000156787	-1.06835	-6.07562	1.23513e-09	1.34104e-08	TBC1D31
ENSG00000167202	0.746155	6.00086	1.96278e-09	2.08481e-08	TBC1D2B
ENSG00000068354	0.343458	2.79228	0.00523377	0.0166677	TBC1D25
ENSG00000036054	-0.51556	-5.04586	4.51486e-07	3.41436e-06	TBC1D23
ENSG00000065491	-0.631124	-4.33796	1.43811e-05	8.37259e-05	TBC1D22B
ENSG00000095383	-0.824781	-4.38987	1.13419e-05	6.73345e-05	TBC1D2
ENSG00000104946	0.483835	4.09172	4.2818e-05	0.000224204	TBC1D17
ENSG00000167291	4.4229	12.7588	2.78336e-37	2.02909e-35	TBC1D16
ENSG00000132405	-0.343284	-3.36958	0.00075284	0.00299173	TBC1D14
ENSG00000108239	-0.613836	-3.8117	0.000138016	0.000649907	TBC1D12
ENSG00000175463	1.02915	2.64729	0.00811402	0.0243224	TBC1D10C
ENSG00000099992	-0.541399	-2.81046	0.00494704	0.0158752	TBC1D10A
ENSG00000065882	2.37185	25.0154	4.16103e-138	4.06984e-135	TBC1D1
ENSG00000166220	2.71844	2.51049	0.0120563	0.0342585	TBATA
ENSG00000102125	-1.44988	-9.93635	2.89236e-23	1.00289e-21	TAZ
ENSG00000106052	-0.40476	-2.66655	0.00766348	0.0231373	TAX1BP1
ENSG00000203705	-0.502061	-2.4877	0.0128573	0.0362208	TATDN3
ENSG00000218226	-0.657577	-3.61637	0.000298769	0.00130918	TATDN2P2
ENSG00000147687	-0.434609	-3.46869	0.000523011	0.00215995	TATDN1
ENSG00000143374	-1.09991	-10.9763	4.96627e-28	2.29485e-26	TARS2
ENSG00000113407	-0.570187	-4.72551	2.29538e-06	1.54345e-05	TARS
ENSG00000059588	-1.00283	-8.15699	3.43486e-16	7.1671e-15	TARBP1
ENSG00000169762	-0.650493	-4.1972	2.70235e-05	0.000147523	TAPT1
ENSG00000135090	-0.51165	-4.97203	6.62557e-07	4.87857e-06	TAOK3
ENSG00000103047	-0.942827	-8.21055	2.2018e-16	4.69011e-15	TANGO6
ENSG00000183597	0.56436	4.65446	3.24833e-06	2.12281e-05	TANGO2
ENSG00000170921	2.12701	22.2631	8.42969e-110	4.82631e-107	TANC2
ENSG00000115183	9.24663	25.1655	9.56766e-140	1.02087e-136	TANC1
ENSG00000144559	-0.656177	-5.76305	8.26067e-09	8.12022e-08	TAMM41
ENSG00000177156	-0.407918	-4.97947	6.37603e-07	4.70959e-06	TALDO1
ENSG00000186051	2.65983	5.1843	2.16827e-07	1.7277e-06	TAL2
ENSG00000162367	0.928166	10.456	1.3758e-25	5.49245e-24	TAL1
ENSG00000158710	0.4948	5.27043	1.36108e-07	1.11635e-06	TAGLN2
ENSG00000187325	-0.224132	-2.70399	0.00685132	0.0210068	TAF9B
ENSG00000085231	-0.549787	-7.22131	5.14891e-13	8.21097e-12	TAF9
ENSG00000178913	-0.419369	-4.67102	2.99705e-06	1.97177e-05	TAF7
ENSG00000162227	0.53439	3.2506	0.0011516	0.00436856	TAF6L
ENSG00000197780	0.459494	2.80912	0.00496767	0.0159326	TAF13
ENSG00000166337	0.271999	2.90053	0.00372531	0.0123689	TAF10
ENSG00000147133	-0.505723	-4.55825	5.15808e-06	3.26275e-05	TAF1
ENSG00000171148	-0.292049	-2.77444	0.00552976	0.017454	TADA3
ENSG00000173011	0.367652	3.58787	0.000333386	0.00144549	TADA2B
ENSG00000152382	-0.540961	-5.02942	4.91958e-07	3.6978e-06	TADA1
ENSG00000138162	2.98642	6.2268	4.76055e-10	5.45384e-09	TACC2
ENSG00000147526	0.4497	2.88212	0.00395006	0.0130248	TACC1
ENSG00000166863	6.5013	21.2161	6.77658e-100	3.2464e-97	TAC3
ENSG00000157625	-0.606621	-3.13071	0.00174384	0.00631518	TAB3
ENSG00000055208	0.735964	6.35072	2.14316e-10	2.56676e-09	TAB2
ENSG00000055070	0.369447	3.42691	0.000610493	0.00247808	SZRD1
ENSG00000147041	3.24679	6.77294	1.26193e-11	1.72727e-10	SYTL5
ENSG00000102362	1.81178	8.90986	5.10986e-19	1.3254e-17	SYTL4
ENSG00000164674	2.19054	4.3617	1.29053e-05	7.57915e-05	SYTL3
ENSG00000137501	2.0571	2.52695	0.0115057	0.0329052	SYTL2
ENSG00000142765	-2.42688	-5.81736	5.9786e-09	6.00007e-08	SYTL1
ENSG00000011347	1.86386	3.09097	0.00199505	0.0070998	SYT7
ENSG00000134207	5.19241	5.49147	3.98612e-08	3.55375e-07	SYT6
ENSG00000129990	-0.379671	-2.98175	0.00286609	0.0098174	SYT5
ENSG00000213023	1.56108	6.22252	4.89228e-10	5.59656e-09	SYT3
ENSG00000204176	4.6413	3.51999	0.00043157	0.00182108	SYT15
ENSG00000019505	2.10655	3.20163	0.00136654	0.00508371	SYT13
ENSG00000110975	-8.42145	-7.07111	1.53701e-12	2.34436e-11	SYT10
ENSG00000204070	0.514254	4.31136	1.62253e-05	9.33968e-05	SYS1
ENSG00000143028	1.87547	3.66679	0.000245615	0.00109486	SYPL2
ENSG00000008282	0.469633	4.74703	2.06425e-06	1.39724e-05	SYPL1
ENSG00000102003	-1.63398	-4.62233	3.79448e-06	2.45647e-05	SYP
ENSG00000006114	0.480332	5.53348	3.13937e-08	2.84641e-07	SYNRG
ENSG00000166317	3.11076	3.67305	0.000239675	0.00107001	SYNPO2L
ENSG00000172403	2.83188	3.33856	0.000842153	0.00331189	SYNPO2
ENSG00000171992	3.88935	8.9587	3.28514e-19	8.67441e-18	SYNPO
ENSG00000182253	4.13305	8.86333	7.7662e-19	1.97941e-17	SYNM
ENSG00000127561	-0.656445	-6.78744	1.14141e-11	1.57238e-10	SYNGR3
ENSG00000100321	-1.52287	-6.74777	1.50136e-11	2.03952e-10	SYNGR1
ENSG00000181392	-1.83454	-3.36342	0.000769835	0.00305462	SYNE4
ENSG00000054654	2.13022	5.81573	6.03686e-09	6.05078e-08	SYNE2
ENSG00000131018	7.26501	20.6815	5.08655e-95	2.17094e-92	SYNE1
ENSG00000157152	2.91533	5.52361	3.32111e-08	3.00422e-07	SYN2
ENSG00000165025	0.262232	3.18961	0.00142463	0.00527723	SYK
ENSG00000097096	0.752002	6.3284	2.47721e-10	2.93539e-09	SYDE2
ENSG00000153157	-0.760651	-5.01959	5.17808e-07	3.88339e-06	SYCP2L
ENSG00000196074	1.03882	4.73821	2.15612e-06	1.4569e-05	SYCP2
ENSG00000161860	-0.989208	-2.82422	0.00473955	0.0152929	SYCE2
ENSG00000147642	-5.39812	-7.53702	4.8083e-14	8.42314e-13	SYBU
ENSG00000157703	5.1405	4.07035	4.69432e-05	0.000243901	SVOPL
ENSG00000166111	2.39136	4.17878	2.93072e-05	0.000159139	SVOP
ENSG00000198168	0.510108	3.75649	0.000172312	0.000792952	SVIP
ENSG00000234814	4.89177	4.20223	2.64302e-05	0.000144587	SVILP1
ENSG00000197321	1.16645	2.57564	0.0100055	0.0291634	SVIL
ENSG00000165124	2.91108	12.4553	1.30882e-35	8.77809e-34	SVEP1
ENSG00000122012	4.82442	3.43046	0.000602557	0.00245095	SV2C
ENSG00000159164	1.002	2.39588	0.0165806	0.0449178	SV2A
ENSG00000178691	-0.317207	-3.5009	0.000463687	0.0019378	SUZ12
ENSG00000133247	-0.698652	-5.3584	8.39621e-08	7.13329e-07	SUV420H2
ENSG00000143502	1.95143	3.56245	0.000367415	0.001575	SUSD4
ENSG00000157303	-1.89912	-8.72767	2.59982e-18	6.41727e-17	SUSD3
ENSG00000106868	0.397942	4.57082	4.85831e-06	3.08393e-05	SUSD1
ENSG00000148248	0.26352	2.64739	0.00811152	0.024318	SURF4
ENSG00000148291	0.490065	2.40879	0.0160055	0.0435963	SURF2
ENSG00000148290	0.272846	2.42644	0.0152479	0.0418533	SURF1
ENSG00000156502	-0.37729	-4.1126	3.91226e-05	0.000206513	SUPV3L1
ENSG00000196235	0.654396	7.2303	4.81945e-13	7.72231e-12	SUPT5H
ENSG00000196284	-1.08227	-6.51441	7.29759e-11	9.22054e-10	SUPT3H
ENSG00000139531	-0.426698	-5.29213	1.20897e-07	1.0021e-06	SUOX
ENSG00000164828	-0.831765	-10.7704	4.74844e-27	2.0757e-25	SUN1
ENSG00000184900	0.458219	4.84569	1.26174e-06	8.81753e-06	SUMO3
ENSG00000144455	0.759195	4.10368	4.06637e-05	0.000213831	SUMF1
ENSG00000088002	-3.55846	-3.45854	0.000543113	0.00223236	SULT2B1
ENSG00000105398	6.12162	4.84845	1.24428e-06	8.70329e-06	SULT2A1
ENSG00000198075	6.21577	9.3974	5.59259e-21	1.68958e-19	SULT1C4
ENSG00000198203	3.99984	3.22537	0.00125811	0.00472451	SULT1C2
ENSG00000196562	4.72565	3.22692	0.0012513	0.00470419	SULF2
ENSG00000137573	3.5961	2.44494	0.0144874	0.0400327	SULF1
ENSG00000064607	-0.324138	-4.28957	1.79021e-05	0.000101974	SUGP2
ENSG00000107882	0.6084	5.13969	2.75185e-07	2.15899e-06	SUFU
ENSG00000172340	-0.559033	-6.52208	6.93412e-11	8.79371e-10	SUCLG2
ENSG00000163541	-0.609546	-7.05469	1.72985e-12	2.62147e-11	SUCLG1
ENSG00000136143	-0.371977	-2.87943	0.00398399	0.013116	SUCLA2
ENSG00000113387	-0.385625	-3.26412	0.00109805	0.00418505	SUB1
ENSG00000198252	-0.318343	-2.66022	0.00780896	0.0235281	STYX
ENSG00000168952	4.26737	22.2692	7.35137e-110	4.31415e-107	STXBP6
ENSG00000116266	0.184761	2.35022	0.0187624	0.0499579	STXBP3
ENSG00000170310	0.714772	5.29315	1.20224e-07	9.96873e-07	STX8
ENSG00000103496	-0.387794	-3.46609	0.00052808	0.00217859	STX4
ENSG00000166900	0.552547	5.83455	5.39347e-09	5.43842e-08	STX3
ENSG00000111450	-0.484915	-6.17818	6.48445e-10	7.3216e-09	STX2
ENSG00000099365	-2.77636	-6.65587	2.81622e-11	3.7266e-10	STX1B
ENSG00000106089	1.52795	6.76681	1.3165e-11	1.7988e-10	STX1A
ENSG00000168818	0.273485	3.26668	0.00108816	0.00414938	STX18
ENSG00000136874	-0.331159	-2.75612	0.00584915	0.0183095	STX17
ENSG00000254995	1.96936	4.46353	8.06184e-06	4.93722e-05	STX16-NPEPL1
ENSG00000135604	-1.80316	-4.40888	1.03907e-05	6.21905e-05	STX11
ENSG00000104915	-0.537376	-5.36545	8.07457e-08	6.88744e-07	STX10
ENSG00000101846	1.66204	5.82614	5.67257e-09	5.71003e-08	STS
ENSG00000115808	-0.517854	-2.82985	0.00465699	0.0150576	STRN
ENSG00000128578	-0.570812	-7.32713	2.35137e-13	3.88158e-12	STRIP2
ENSG00000165209	-1.0063	-5.52275	3.33728e-08	3.01537e-07	STRBP
ENSG00000082146	-0.492915	-2.46689	0.013629	0.0380098	STRADB
ENSG00000137868	4.12373	14.9109	2.80001e-50	3.33642e-48	STRA6
ENSG00000165730	1.45604	3.04276	0.00234423	0.00818213	STOX1
ENSG00000140022	1.15798	10.2734	9.2876e-25	3.52209e-23	STON2
ENSG00000243244	0.724928	2.82681	0.00470147	0.0151805	STON1
ENSG00000067221	0.609367	4.06637	4.77507e-05	0.000247712	STOML1
ENSG00000117632	-0.516357	-10.6999	1.01892e-26	4.34085e-25	STMN1
ENSG00000196182	-0.598842	-4.32346	1.53603e-05	8.89854e-05	STK40
ENSG00000227477	-1.21207	-2.6943	0.00705369	0.0215569	STK4-AS1
ENSG00000101109	-0.371951	-4.0758	4.58564e-05	0.000238889	STK4
ENSG00000198648	3.51296	16.0673	4.32273e-58	6.38187e-56	STK39
ENSG00000211455	1.12214	6.44359	1.16682e-10	1.44233e-09	STK38L
ENSG00000112079	0.448803	3.63168	0.000281581	0.00124035	STK38
ENSG00000163482	0.345381	2.37172	0.0177054	0.0475209	STK36
ENSG00000125834	0.589694	6.59346	4.29679e-11	5.57869e-10	STK35
ENSG00000152953	4.34511	4.40129	1.07609e-05	6.42426e-05	STK32B
ENSG00000102572	0.254389	2.74547	0.00604236	0.0188289	STK24
ENSG00000204344	-0.474489	-2.8132	0.00490508	0.0157556	STK19
ENSG00000081320	0.67835	4.50323	6.69295e-06	4.15849e-05	STK17B
ENSG00000164543	1.41183	11.5091	1.18736e-30	6.24932e-29	STK17A
ENSG00000115661	-0.479938	-4.35395	1.33708e-05	7.82709e-05	STK16
ENSG00000144589	-0.331815	-2.78578	0.00533996	0.0169644	STK11IP
ENSG00000118046	0.537343	4.36296	1.28312e-05	7.54128e-05	STK11
ENSG00000072786	0.492879	2.8092	0.00496646	0.015931	STK10
ENSG00000109689	0.547508	4.36276	1.28429e-05	7.54628e-05	STIM2
ENSG00000167323	-0.741492	-4.99353	5.92866e-07	4.40131e-06	STIM1
ENSG00000123473	-0.323104	-4.28228	1.84987e-05	0.000105016	STIL
ENSG00000105889	-1.13305	-5.7904	7.02171e-09	6.9724e-08	STEAP1B
ENSG00000113739	-1.53578	-3.52974	0.000415966	0.00176189	STC2
ENSG00000159167	8.88493	14.6838	8.18158e-49	9.14545e-47	STC1
ENSG00000040341	0.358189	4.17453	2.98608e-05	0.000161807	STAU2
ENSG00000124214	0.154658	2.36044	0.0182533	0.0488071	STAU1
ENSG00000173757	-0.744351	-5.80868	6.29684e-09	6.29791e-08	STAT5B
ENSG00000126561	-2.16523	-10.5166	7.24557e-26	2.93752e-24	STAT5A
ENSG00000159433	1.3463	12.0985	1.07507e-33	6.55487e-32	STARD9
ENSG00000164211	-1.48064	-8.42626	3.56877e-17	8.12544e-16	STARD4
ENSG00000010270	-0.324714	-2.9554	0.00312267	0.0105774	STARD3NL
ENSG00000214530	-0.442894	-2.62179	0.00874687	0.025982	STARD10
ENSG00000035720	-2.2053	-5.13508	2.82019e-07	2.20524e-06	STAP1
ENSG00000124356	-0.408152	-5.37139	7.81321e-08	6.67907e-07	STAMBP
ENSG00000115145	0.447887	4.54587	5.47095e-06	3.44858e-05	STAM2
ENSG00000066923	0.709313	2.5876	0.00966469	0.0283126	STAG3
ENSG00000101972	-2.7365	-17.7483	1.77691e-70	3.69125e-68	STAG2
ENSG00000118007	1.63096	14.7042	6.05485e-49	6.8996e-47	STAG1
ENSG00000185482	-0.608211	-3.20739	0.00133947	0.0049933	STAC3
ENSG00000010327	-1.11523	-3.76088	0.000169317	0.000781005	STAB1
ENSG00000113532	-1.28074	-4.8235	1.41057e-06	9.77326e-06	ST8SIA4
ENSG00000004866	0.530712	5.68772	1.28746e-08	1.23204e-07	ST7
ENSG00000160408	0.759382	3.7383	0.000185272	0.000845946	ST6GALNAC6
ENSG00000117069	7.16668	8.11411	4.89343e-16	1.01028e-14	ST6GALNAC5
ENSG00000136840	-0.55532	-3.29044	0.00100029	0.00384679	ST6GALNAC4
ENSG00000070526	-1.07102	-3.74218	0.000182431	0.000834493	ST6GALNAC1
ENSG00000166444	1.60988	4.68421	2.81047e-06	1.85735e-05	ST5
ENSG00000110080	0.914379	5.19745	2.02037e-07	1.6203e-06	ST3GAL4
ENSG00000126091	0.446369	3.40185	0.000669316	0.00268803	ST3GAL3
ENSG00000008513	-0.596872	-5.09899	3.41469e-07	2.63933e-06	ST3GAL1
ENSG00000147488	4.31385	2.93241	0.00336344	0.0112903	ST18
ENSG00000149418	3.36417	4.93568	7.98709e-07	5.77778e-06	ST14
ENSG00000171483	1.68981	7.01031	2.37793e-12	3.54184e-11	SSX6
ENSG00000165584	-8.44774	-16.6621	2.47177e-62	3.97413e-60	SSX3
ENSG00000125046	5.11297	4.42937	9.4507e-06	5.6992e-05	SSUH2
ENSG00000160075	0.354888	2.96221	0.00305434	0.0103729	SSU72
ENSG00000173465	0.548732	2.66025	0.00780818	0.0235281	SSSCA1
ENSG00000235374	1.84765	4.21485	2.49944e-05	0.000137533	SSR4P1
ENSG00000180879	0.244521	2.69493	0.00704029	0.0215236	SSR4
ENSG00000114850	-0.649935	-7.05838	1.68452e-12	2.55607e-11	SSR3
ENSG00000197558	1.29069	4.00087	6.31102e-05	0.000319577	SSPO
ENSG00000176101	1.00235	7.54527	4.51345e-14	7.9303e-13	SSNA1
ENSG00000141298	0.731031	6.66668	2.61662e-11	3.47216e-10	SSH2
ENSG00000084112	2.36075	15.4212	1.17892e-53	1.52055e-51	SSH1
ENSG00000179954	1.51569	4.46849	7.87741e-06	4.83563e-05	SSC5D
ENSG00000157216	1.00629	8.31261	9.36173e-17	2.06151e-15	SSBP3
ENSG00000145687	0.349423	2.90044	0.00372636	0.0123706	SSBP2
ENSG00000106028	-0.309303	-3.35183	0.000802784	0.00317195	SSBP1
ENSG00000141380	0.706347	8.78691	1.53726e-18	3.84707e-17	SS18
ENSG00000271303	2.43638	5.16865	2.35794e-07	1.86553e-06	SRXN1
ENSG00000177679	4.16724	11.9604	5.72752e-33	3.42979e-31	SRRM3
ENSG00000205913	1.52024	4.00412	6.22489e-05	0.000315805	SRRM2-AS1
ENSG00000100104	0.24862	2.84378	0.00445814	0.0145005	SRRD
ENSG00000102359	5.9298	7.54237	4.61489e-14	8.10246e-13	SRPX2
ENSG00000101955	4.71589	10.2458	1.23645e-24	4.66631e-23	SRPX
ENSG00000144867	-0.296661	-3.19744	0.00138655	0.00514834	SRPRB
ENSG00000182934	-0.317384	-3.8914	9.96668e-05	0.000484786	SRPR
ENSG00000096063	-0.393435	-3.40975	0.000650235	0.00261992	SRPK1
ENSG00000174780	-0.32735	-7.24271	4.39809e-13	7.10046e-12	SRP72
ENSG00000075142	-0.664387	-8.46335	2.59803e-17	6.0223e-16	SRI
ENSG00000122862	0.477423	2.88181	0.003954	0.0130342	SRGN
ENSG00000112658	0.477104	4.02495	5.69864e-05	0.000291819	SRF
ENSG00000153006	0.691292	3.35684	0.000788378	0.00312291	SREK1IP1
ENSG00000198911	-0.374831	-2.63168	0.00849638	0.0253134	SREBF2
ENSG00000145545	-0.747281	-5.8412	5.18268e-09	5.23262e-08	SRD5A1
ENSG00000146700	1.52418	5.22718	1.72118e-07	1.39177e-06	SRCRB4D
ENSG00000017373	2.19797	4.28357	1.83916e-05	0.000104508	SRCIN1
ENSG00000068784	-0.461683	-4.92621	8.3842e-07	6.04827e-06	SRBD1
ENSG00000213523	-0.385539	-2.81174	0.00492736	0.0158228	SRA1
ENSG00000161011	1.75349	18.9947	1.88634e-80	5.14883e-78	SQSTM1
ENSG00000100596	-0.309212	-3.15821	0.00158742	0.00580061	SPTLC2
ENSG00000173898	-0.727818	-6.0989	1.06798e-09	1.16984e-08	SPTBN2
ENSG00000115306	1.26011	6.59947	4.12636e-11	5.36335e-10	SPTBN1
ENSG00000197694	1.033	6.24021	4.36986e-10	5.02587e-09	SPTAN1
ENSG00000163554	0.923761	6.5501	5.74976e-11	7.38348e-10	SPTA1
ENSG00000171621	4.78397	5.57234	2.51342e-08	2.31554e-07	SPSB1
ENSG00000123178	-0.467717	-3.63089	0.00028245	0.00124394	SPRYD7
ENSG00000176422	0.358753	2.40599	0.0161286	0.0438959	SPRYD4
ENSG00000167778	0.316839	2.41923	0.0155534	0.0425774	SPRYD3
ENSG00000164056	0.769379	3.21172	0.00131943	0.00492561	SPRY1
ENSG00000244094	2.79076	2.88109	0.00396309	0.0130568	SPRR2F
ENSG00000241794	3.71264	2.4642	0.013732	0.0382423	SPRR2A
ENSG00000188766	1.95007	3.14155	0.00168054	0.00610477	SPRED3
ENSG00000166068	0.302964	2.81774	0.00483628	0.0155601	SPRED1
ENSG00000116096	1.1501	6.36614	1.93839e-10	2.34183e-09	SPR
ENSG00000005206	-0.452326	-3.15065	0.00162909	0.00593716	SPPL2B
ENSG00000118785	6.72554	5.33985	9.30235e-08	7.8407e-07	SPP1
ENSG00000144228	1.13338	6.43094	1.26816e-10	1.56021e-09	SPOPL
ENSG00000159674	-2.16626	-4.66139	3.14079e-06	2.05826e-05	SPON2
ENSG00000134668	2.4742	5.36306	8.18259e-08	6.96946e-07	SPOCD1
ENSG00000197471	-0.803749	-7.40645	1.29728e-13	2.18925e-12	SPN
ENSG00000166145	0.457276	2.41942	0.0155452	0.0425648	SPINT1
ENSG00000133710	1.90808	4.41388	1.01532e-05	6.08623e-05	SPINK5
ENSG00000122711	3.86575	2.58131	0.00984273	0.0287695	SPINK4
ENSG00000186767	-0.869469	-5.08101	3.75443e-07	2.88672e-06	SPIN4
ENSG00000106723	0.883157	10.4414	1.60351e-25	6.35824e-24	SPIN1
ENSG00000066336	-0.758743	-4.58351	4.57238e-06	2.91822e-05	SPI1
ENSG00000063176	0.730354	5.64212	1.67972e-08	1.58862e-07	SPHK2
ENSG00000176170	0.712839	2.51992	0.0117382	0.0334884	SPHK1
ENSG00000090487	0.251034	3.25487	0.00113445	0.00431046	SPG21
ENSG00000104133	-0.867466	-4.69327	2.68869e-06	1.78188e-05	SPG11
ENSG00000152582	2.85548	6.0447	1.49684e-09	1.61104e-08	SPEF2
ENSG00000100014	0.405939	3.59473	0.000324725	0.00141185	SPECC1L
ENSG00000173678	-2.34709	-3.06444	0.00218078	0.00768757	SPDYE2B
ENSG00000204710	-0.755817	-3.50666	0.000453765	0.00190209	SPDYC
ENSG00000040275	-0.35274	-2.74088	0.00612747	0.0190638	SPDL1
ENSG00000129128	0.390046	5.07482	3.87856e-07	2.97145e-06	SPCS3
ENSG00000114902	-0.209069	-2.37251	0.0176676	0.0474301	SPCS1
ENSG00000152253	-0.92123	-9.21658	3.06719e-20	8.70606e-19	SPC25
ENSG00000161888	-0.412189	-4.04705	5.18677e-05	0.000267651	SPC24
ENSG00000196141	0.88952	9.52457	1.6572e-21	5.19375e-20	SPATS2L
ENSG00000123352	0.844451	6.53387	6.40933e-11	8.16346e-10	SPATS2
ENSG00000160284	-0.29918	-2.69056	0.0071333	0.0217747	SPATC1L
ENSG00000186583	-2.69649	-4.22994	2.33752e-05	0.000129351	SPATC1
ENSG00000042317	-0.76072	-3.33004	0.000868338	0.00340745	SPATA7
ENSG00000132122	1.69786	2.60485	0.00919146	0.0271431	SPATA6
ENSG00000177910	2.78586	11.5231	1.0089e-30	5.35815e-29	SPATA31C2
ENSG00000230246	3.4237	8.92652	4.39613e-19	1.14534e-17	SPATA31C1
ENSG00000185775	4.67246	11.2245	3.09186e-29	1.53768e-27	SPATA31A6
ENSG00000234214	6.63277	4.43617	9.15748e-06	5.53457e-05	SPATA31A4
ENSG00000147926	4.32452	2.90181	0.00371008	0.012326	SPATA31A3
ENSG00000204848	6.47574	3.77113	0.000162507	0.000753	SPATA31A2
ENSG00000204849	5.64752	2.47385	0.0133665	0.0373841	SPATA31A1
ENSG00000141255	4.48679	7.08251	1.41568e-12	2.16634e-11	SPATA22
ENSG00000182957	5.24475	7.68584	1.51995e-14	2.82496e-13	SPATA13
ENSG00000152583	1.41867	2.96837	0.00299386	0.0101911	SPARCL1
ENSG00000113140	2.77312	17.4527	3.28439e-68	6.11888e-66	SPARC
ENSG00000008294	-0.677716	-11.8549	2.03033e-32	1.18853e-30	SPAG9
ENSG00000077327	-1.91473	-2.83108	0.00463911	0.0150143	SPAG6
ENSG00000227543	-0.917412	-3.22087	0.00127802	0.00478627	SPAG5-AS1
ENSG00000076382	-0.252726	-3.66957	0.000242958	0.00108364	SPAG5
ENSG00000155761	-2.0759	-4.15538	3.24745e-05	0.000174401	SPAG17
ENSG00000144451	0.748873	3.56691	0.000361211	0.00155209	SPAG16
ENSG00000182310	1.07094	5.06782	4.02397e-07	3.07383e-06	SPACA6P
ENSG00000217236	2.04151	3.05587	0.00224412	0.00788246	SP9
ENSG00000189120	5.03889	27.1817	1.06947e-162	1.93113e-159	SP6
ENSG00000204335	-1.49841	-2.39048	0.0168263	0.0455152	SP5
ENSG00000105866	0.617886	4.30013	1.70701e-05	9.76373e-05	SP4
ENSG00000172845	0.425142	4.1958	2.71905e-05	0.000148366	SP3
ENSG00000185404	0.441762	2.57642	0.0099829	0.029114	SP140L
ENSG00000067066	0.347938	4.12707	3.67414e-05	0.000195305	SP100
ENSG00000185591	-0.377735	-4.78492	1.71054e-06	1.17338e-05	SP1
ENSG00000005513	5.12319	3.51803	0.000434768	0.00183194	SOX8
ENSG00000110693	-2.36072	-7.88964	3.03052e-15	5.94803e-14	SOX6
ENSG00000134532	1.2198	6.50553	7.74217e-11	9.74476e-10	SOX5
ENSG00000124766	4.35725	12.7504	3.10022e-37	2.23922e-35	SOX4
ENSG00000129194	0.995241	2.83415	0.00459475	0.014885	SOX15
ENSG00000143842	3.22847	3.85276	0.000116794	0.00055883	SOX13
ENSG00000177732	0.579117	4.55098	5.33967e-06	3.36854e-05	SOX12
ENSG00000171243	-3.27733	-5.53181	3.16952e-08	2.87264e-07	SOSTDC1
ENSG00000229692	-1.15139	-3.50132	0.000462968	0.00193582	SOS1-IT1
ENSG00000137642	3.33791	4.4484	8.65109e-06	5.26103e-05	SORL1
ENSG00000140263	0.924328	7.67894	1.6041e-14	2.96961e-13	SORD
ENSG00000108018	2.44183	13.0023	1.18753e-38	9.16977e-37	SORCS1
ENSG00000120896	2.37904	15.7938	3.4332e-56	4.79708e-54	SORBS3
ENSG00000214338	4.05816	2.59664	0.00941393	0.0276886	SOGA3
ENSG00000168502	0.50749	3.09256	0.00198441	0.00707395	SOGA2
ENSG00000149639	-0.579532	-5.15525	2.53292e-07	1.99791e-06	SOGA1
ENSG00000109610	5.17651	5.80735	6.34706e-09	6.34274e-08	SOD3
ENSG00000112096	-0.400075	-4.32376	1.53393e-05	8.88853e-05	SOD2
ENSG00000253651	-1.00972	-4.87433	1.09179e-06	7.72879e-06	SOD1P3
ENSG00000216904	-4.62419	-3.181	0.00146768	0.00541703	SOCS5P5
ENSG00000171150	0.503917	3.24196	0.00118711	0.00448732	SOCS5
ENSG00000246985	1.14696	3.55304	0.000380809	0.00162736	SOCS2-AS1
ENSG00000185338	2.3228	6.09076	1.12373e-09	1.22576e-08	SOCS1
ENSG00000112320	4.7481	3.3971	0.000681038	0.00273183	SOBP
ENSG00000057252	0.418111	5.23216	1.67539e-07	1.35801e-06	SOAT1
ENSG00000106266	-0.413259	-3.13841	0.00169866	0.00616488	SNX8
ENSG00000089006	-0.564653	-5.97436	2.30997e-09	2.43158e-08	SNX5
ENSG00000173548	1.23744	13.5896	4.61767e-42	4.15307e-40	SNX33
ENSG00000112335	0.26459	3.92435	8.69648e-05	0.000428148	SNX3
ENSG00000143376	0.285689	2.37541	0.0175293	0.0471344	SNX27
ENSG00000157734	1.05863	4.34431	1.39712e-05	8.14809e-05	SNX22
ENSG00000124104	1.23843	4.24492	2.18673e-05	0.000121869	SNX21
ENSG00000205302	-0.378017	-4.63757	3.52538e-06	2.29206e-05	SNX2
ENSG00000120451	0.339002	3.56845	0.000359106	0.00154446	SNX19
ENSG00000251539	4.29506	3.31522	0.000915725	0.00356894	SNX18P24
ENSG00000250016	1.91472	3.50457	0.000457348	0.00191471	SNX18P23
ENSG00000233218	2.10893	4.39894	1.0878e-05	6.48756e-05	SNX18P16
ENSG00000178996	-0.944586	-7.70685	1.28958e-14	2.40442e-13	SNX18
ENSG00000002919	0.439742	4.02962	5.58678e-05	0.000286528	SNX11
ENSG00000086300	-1.16647	-7.66344	1.81023e-14	3.32498e-13	SNX10
ENSG00000028528	0.414401	6.16952	6.84966e-10	7.708e-09	SNX1
ENSG00000100603	-0.219537	-3.49007	0.000482898	0.00200842	SNW1
ENSG00000169371	0.800444	8.12079	4.6316e-16	9.57905e-15	SNUPN
ENSG00000168807	-0.41063	-2.80054	0.00510179	0.0162982	SNTB2
ENSG00000101400	-1.5554	-11.6011	4.06635e-31	2.20957e-29	SNTA1
ENSG00000224543	-0.775949	-2.41319	0.0158136	0.0431585	SNRPGP15
ENSG00000167088	-0.353665	-2.42914	0.0151349	0.0416159	SNRPD1
ENSG00000124562	-0.265019	-2.76671	0.0056625	0.0177917	SNRPC
ENSG00000131876	-0.467183	-5.6881	1.28458e-08	1.22978e-07	SNRPA1
ENSG00000077312	-0.645607	-6.32658	2.50649e-10	2.96559e-09	SNRPA
ENSG00000168566	-0.527452	-3.34423	0.0008251	0.00325301	SNRNP48
ENSG00000184209	0.343364	2.48866	0.0128225	0.0361339	SNRNP35
ENSG00000163788	0.436333	3.7964	0.000146812	0.000687327	SNRK
ENSG00000101298	1.94952	9.33187	1.04022e-20	3.07466e-19	SNPH
ENSG00000207031	-2.40539	-2.38677	0.0169971	0.0458767	SNORD59A
ENSG00000262202	2.38104	3.45444	0.000551436	0.00226182	SNORD3D
ENSG00000263934	2.02695	2.77271	0.00555908	0.017523	SNORD3A
ENSG00000201785	-3.19417	-2.58065	0.00986131	0.028818	SNORD117
ENSG00000239149	-1.09697	-2.423	0.0153931	0.0422024	SNORA59A
ENSG00000269893	-0.487434	-4.38691	1.14973e-05	6.81708e-05	SNHG8
ENSG00000233016	0.436754	2.59041	0.0095862	0.0281213	SNHG7
ENSG00000203875	-0.286419	-3.29182	0.000995412	0.00383054	SNHG5
ENSG00000242125	-1.08378	-10.7534	5.71473e-27	2.47797e-25	SNHG3
ENSG00000250786	5.71269	3.31171	0.000927281	0.00360739	SNHG18
ENSG00000163597	-0.200807	-2.4165	0.0156705	0.0428528	SNHG16
ENSG00000232956	-0.979741	-7.21169	5.52618e-13	8.79468e-12	SNHG15
ENSG00000224078	1.68643	2.91481	0.00355903	0.0118852	SNHG14
ENSG00000197989	0.659667	2.71219	0.00668406	0.0205449	SNHG12
ENSG00000247092	-0.487806	-2.53604	0.0112115	0.0321813	SNHG10
ENSG00000255717	-0.665619	-3.34472	0.000823644	0.00324781	SNHG1
ENSG00000197157	0.169104	2.5186	0.0117824	0.033594	SND1
ENSG00000173267	-0.768746	-6.68435	2.31959e-11	3.092e-10	SNCG
ENSG00000174446	0.417508	2.43427	0.0149221	0.0410983	SNAPC5
ENSG00000164975	-0.661463	-3.97796	6.95082e-05	0.000348342	SNAPC3
ENSG00000065609	6.56719	5.03696	4.7298e-07	3.56657e-06	SNAP91
ENSG00000143740	0.367179	3.89376	9.87039e-05	0.000480601	SNAP47
ENSG00000099940	0.487655	7.74609	9.47635e-15	1.79249e-13	SNAP29
ENSG00000186532	-0.457376	-3.08252	0.00205257	0.00728266	SMYD4
ENSG00000143499	-0.409652	-3.33036	0.000867346	0.00340412	SMYD2
ENSG00000198742	0.593734	4.71666	2.39753e-06	1.60432e-05	SMURF1
ENSG00000123415	0.552688	4.3892	1.1377e-05	6.74915e-05	SMUG1
ENSG00000183963	0.514531	3.85361	0.000116389	0.000557235	SMTN
ENSG00000102172	-0.433351	-5.6516	1.58959e-08	1.50703e-07	SMS
ENSG00000130768	-2.54521	-3.26223	0.00110539	0.00421028	SMPDL3B
ENSG00000172594	1.42933	4.32065	1.55573e-05	9.00155e-05	SMPDL3A
ENSG00000166311	1.10098	7.44386	9.77882e-14	1.66944e-12	SMPD1
ENSG00000088826	1.24713	4.44104	8.95242e-06	5.42041e-05	SMOX
ENSG00000198732	7.37951	5.76002	8.41038e-09	8.25356e-08	SMOC1
ENSG00000128602	5.76077	6.33059	2.44222e-10	2.89979e-09	SMO
ENSG00000119953	-0.35392	-2.82393	0.00474383	0.0153023	SMNDC1
ENSG00000111850	-0.427828	-2.48219	0.0130578	0.0367084	SMIM8
ENSG00000224531	-0.274142	-2.38492	0.017083	0.0460874	SMIM13
ENSG00000205670	-0.351932	-2.84749	0.00440648	0.0143464	SMIM11
ENSG00000184785	-0.640464	-4.87569	1.0843e-06	7.67809e-06	SMIM10
ENSG00000070366	0.333346	3.02114	0.00251826	0.00874203	SMG6
ENSG00000198952	0.307524	3.46973	0.000520976	0.00215192	SMG5
ENSG00000237296	-0.425868	-2.81546	0.00487075	0.0156582	SMG1P1
ENSG00000157106	0.275769	2.96059	0.00307055	0.0104234	SMG1
ENSG00000183172	0.317015	2.78312	0.00538383	0.0170692	SMDT1
ENSG00000176994	0.909096	3.98998	6.60782e-05	0.000333073	SMCR8
ENSG00000166002	0.789902	3.48178	0.000498085	0.0020661	SMCO4
ENSG00000163029	-0.416544	-5.45988	4.76453e-08	4.20619e-07	SMC6
ENSG00000113810	-0.355638	-2.5101	0.0120695	0.034292	SMC4
ENSG00000136824	-0.438311	-6.96253	3.34211e-12	4.89106e-11	SMC2
ENSG00000072501	-0.266308	-3.43378	0.000595216	0.00242403	SMC1A
ENSG00000082014	2.35132	12.1754	4.20441e-34	2.60407e-32	SMARCD3
ENSG00000139613	-0.617275	-4.07247	4.65177e-05	0.000241851	SMARCC2
ENSG00000153147	0.160776	2.48143	0.0130858	0.0367568	SMARCA5
ENSG00000080503	-1.06642	-6.37868	1.78618e-10	2.16463e-09	SMARCA2
ENSG00000102038	3.15993	19.7858	3.94821e-87	1.28723e-84	SMARCA1
ENSG00000084070	-0.811836	-6.88838	5.64318e-12	8.06748e-11	SMAP2
ENSG00000112305	0.600288	3.87077	0.000108491	0.000523372	SMAP1
ENSG00000170545	-2.36819	-15.7125	1.2415e-55	1.71429e-53	SMAGP
ENSG00000120693	3.20196	4.94012	7.80726e-07	5.65641e-06	SMAD9
ENSG00000101665	2.43987	6.28264	3.3287e-10	3.88939e-09	SMAD7
ENSG00000137834	1.39737	8.83768	9.77272e-19	2.47737e-17	SMAD6
ENSG00000113658	0.804118	7.66495	1.78895e-14	3.29106e-13	SMAD5
ENSG00000141646	0.539067	6.30576	2.86782e-10	3.37778e-09	SMAD4
ENSG00000166949	0.982293	10.4519	1.43673e-25	5.71624e-24	SMAD3
ENSG00000170365	4.23765	2.95682	0.00310831	0.0105349	SMAD1
ENSG00000149346	-0.643232	-2.39861	0.0164574	0.0446389	SLX4IP
ENSG00000164609	-0.480246	-3.66362	0.000248673	0.00110661	SLU7
ENSG00000137776	0.442942	5.89015	3.85843e-09	3.94825e-08	SLTM
ENSG00000101166	-0.273713	-3.26843	0.00108145	0.00412647	SLMO2
ENSG00000141391	0.902164	4.05487	5.01614e-05	0.00025953	SLMO1
ENSG00000163681	-0.284993	-3.34975	0.000808858	0.00319273	SLMAP
ENSG00000166750	3.49228	7.05884	1.67899e-12	2.54933e-11	SLFN5
ENSG00000236320	1.57716	7.69296	1.43767e-14	2.67415e-13	SLFN14
ENSG00000154760	3.00702	5.95908	2.53655e-09	2.64989e-08	SLFN13
ENSG00000205045	4.06501	4.65718	3.20575e-06	2.09732e-05	SLFN12L
ENSG00000172123	4.64151	3.08994	0.00200195	0.00711842	SLFN12
ENSG00000172716	5.56113	5.02983	4.90927e-07	3.69123e-06	SLFN11
ENSG00000173930	-6.08889	-3.40818	0.000653966	0.00263269	SLCO4C1
ENSG00000176463	2.63504	3.73541	0.000187408	0.000854217	SLCO3A1
ENSG00000137491	2.83385	14.6068	2.54109e-48	2.78736e-46	SLCO2B1
ENSG00000084453	-0.949619	-2.51575	0.0118779	0.0338294	SLCO1A2
ENSG00000164038	0.864937	6.83389	8.26419e-12	1.15335e-10	SLC9B2
ENSG00000181804	3.95543	2.8436	0.00446072	0.0145069	SLC9A9
ENSG00000227825	6.23022	4.11779	3.82521e-05	0.000202602	SLC9A7P1
ENSG00000065923	2.9881	3.356	0.000790772	0.00312976	SLC9A7
ENSG00000135740	-1.77828	-8.76354	1.89209e-18	4.70497e-17	SLC9A5
ENSG00000066230	0.961087	2.50002	0.0124188	0.0351354	SLC9A3
ENSG00000089060	-0.672686	-4.19241	2.76003e-05	0.000150358	SLC8B1
ENSG00000118160	1.93074	3.14901	0.00163825	0.00596777	SLC8A2
ENSG00000092068	1.61093	10.4175	2.06282e-25	8.111e-24	SLC7A8
ENSG00000103257	-1.34935	-6.85907	6.93092e-12	9.80098e-11	SLC7A5
ENSG00000003989	5.35083	4.76379	1.89994e-06	1.29423e-05	SLC7A2
ENSG00000250033	-1.68192	-2.78268	0.00539115	0.0170878	SLC7A11-AS1
ENSG00000151012	-2.44368	-5.82094	5.85192e-09	5.88048e-08	SLC7A11
ENSG00000139514	-1.13097	-6.49494	8.30656e-11	1.04272e-09	SLC7A1
ENSG00000196517	-1.12488	-2.37831	0.017392	0.0468081	SLC6A9
ENSG00000131389	-1.22119	-7.38268	1.55133e-13	2.59928e-12	SLC6A6
ENSG00000108576	3.41648	3.47216	0.000516286	0.00213518	SLC6A4
ENSG00000063127	1.89385	7.17571	7.19354e-13	1.13254e-11	SLC6A16
ENSG00000111181	4.16815	2.51335	0.011959	0.0340355	SLC6A12
ENSG00000140675	1.83897	2.43707	0.014807	0.0408196	SLC5A2
ENSG00000148942	5.88123	6.5764	4.81964e-11	6.2197e-10	SLC5A12
ENSG00000050438	2.13277	2.43571	0.0148627	0.0409541	SLC4A8
ENSG00000033867	-0.7724	-4.36808	1.25342e-05	7.3834e-05	SLC4A7
ENSG00000080493	2.53911	6.1011	1.05339e-09	1.15494e-08	SLC4A4
ENSG00000114923	3.48627	6.17963	6.42535e-10	7.25836e-09	SLC4A3
ENSG00000164889	0.602791	5.13558	2.8127e-07	2.20084e-06	SLC4A2
ENSG00000163798	-0.257903	-3.96909	7.21485e-05	0.000360083	SLC4A1AP
ENSG00000004939	6.44777	26.6555	1.54492e-156	2.26659e-153	SLC4A1
ENSG00000211584	0.331395	2.60925	0.00907409	0.0268336	SLC48A1
ENSG00000142494	4.5478	2.69945	0.00694542	0.0212675	SLC47A1
ENSG00000139508	1.96927	6.6716	2.53031e-11	3.36143e-10	SLC46A3
ENSG00000076351	1.27275	5.34927	8.83104e-08	7.4622e-07	SLC46A1
ENSG00000158715	2.95923	19.9702	1.00017e-88	3.35398e-86	SLC45A3
ENSG00000164175	1.62849	3.52593	0.000422003	0.00178424	SLC45A2
ENSG00000137968	0.705564	2.62006	0.00879147	0.0260965	SLC44A5
ENSG00000129353	0.497332	5.73099	9.98455e-09	9.68901e-08	SLC44A2
ENSG00000070214	3.18001	16.7707	3.995e-63	6.65096e-61	SLC44A1
ENSG00000114544	0.457788	3.51227	0.00044429	0.00186737	SLC41A3
ENSG00000136052	5.25464	12.4984	7.62137e-36	5.18563e-34	SLC41A2
ENSG00000168003	-0.623553	-2.80956	0.0049609	0.0159175	SLC3A2
ENSG00000138821	1.81679	20.3922	1.96162e-92	7.30906e-90	SLC39A8
ENSG00000141424	0.398061	3.42193	0.000621779	0.00251823	SLC39A6
ENSG00000141873	-0.838054	-7.71204	1.23818e-14	2.31778e-13	SLC39A3
ENSG00000104635	-0.363123	-2.94841	0.00319417	0.01079	SLC39A14
ENSG00000165915	0.562614	3.28952	0.0010036	0.00385634	SLC39A13
ENSG00000196950	-0.599219	-3.695	0.000219885	0.000989188	SLC39A10
ENSG00000143570	0.51876	3.23791	0.00120407	0.00454482	SLC39A1
ENSG00000177058	-0.417676	-3.60272	0.0003149	0.00137295	SLC38A9
ENSG00000103042	0.857722	4.43801	9.07945e-06	5.49024e-05	SLC38A7
ENSG00000134294	-0.857083	-3.77338	0.000161048	0.000746826	SLC38A2
ENSG00000157637	0.775803	4.83841	1.30879e-06	9.11647e-06	SLC38A10
ENSG00000111371	-1.0875	-8.26676	1.37643e-16	2.99447e-15	SLC38A1
ENSG00000137700	-0.672947	-7.65191	1.98021e-14	3.62869e-13	SLC37A4
ENSG00000157800	0.255803	2.50581	0.012217	0.0346485	SLC37A3
ENSG00000160190	4.90606	14.6641	1.09417e-48	1.21153e-46	SLC37A1
ENSG00000180773	0.359225	2.40281	0.0162696	0.0442234	SLC36A4
ENSG00000123643	0.670204	6.16641	6.9856e-10	7.85345e-09	SLC36A1
ENSG00000168917	1.03531	5.6221	1.88651e-08	1.77065e-07	SLC35G2
ENSG00000213699	-1.04079	-9.3023	1.37446e-20	3.97831e-19	SLC35F6
ENSG00000080189	0.592152	6.08161	1.18981e-09	1.29483e-08	SLC35C2
ENSG00000205060	-0.361182	-4.01971	5.82706e-05	0.000297552	SLC35B4
ENSG00000157593	0.664421	4.44902	8.6262e-06	5.24861e-05	SLC35B2
ENSG00000198569	1.73976	3.47541	0.000510076	0.00211285	SLC34A3
ENSG00000136868	-0.97507	-3.28839	0.00100763	0.00386932	SLC31A1
ENSG00000014824	-0.376353	-4.08899	4.3325e-05	0.000226506	SLC30A9
ENSG00000164756	3.24732	14.097	3.9625e-45	3.87566e-43	SLC30A8
ENSG00000162695	0.376415	4.17325	3.00287e-05	0.000162493	SLC30A7
ENSG00000145740	-0.337225	-3.02971	0.00244785	0.00851525	SLC30A5
ENSG00000104154	4.13564	14.9416	1.76574e-50	2.12558e-48	SLC30A4
ENSG00000115194	0.706644	3.79359	0.000148482	0.000694177	SLC30A3
ENSG00000196660	-0.801188	-2.70332	0.00686516	0.0210465	SLC30A10
ENSG00000109667	3.1279	5.02745	4.97044e-07	3.73364e-06	SLC2A9
ENSG00000160326	3.94578	4.8958	9.79065e-07	6.99196e-06	SLC2A6
ENSG00000142583	3.59442	3.489	0.000484833	0.00201576	SLC2A5
ENSG00000151229	-0.948651	-5.19823	2.0119e-07	1.61406e-06	SLC2A13
ENSG00000146411	1.77273	6.7657	1.32667e-11	1.81166e-10	SLC2A12
ENSG00000197496	1.12045	3.3514	0.00080404	0.00317478	SLC2A10
ENSG00000227533	1.88284	6.49217	8.46075e-11	1.06094e-09	SLC2A1-AS1
ENSG00000117394	2.22274	11.2778	1.68901e-29	8.48989e-28	SLC2A1
ENSG00000164638	0.897871	2.84277	0.00447235	0.0145372	SLC29A4
ENSG00000112759	0.71218	6.02688	1.6716e-09	1.78847e-08	SLC29A1
ENSG00000083807	-0.820368	-5.1817	2.19877e-07	1.74844e-06	SLC27A5
ENSG00000140284	-1.17698	-6.18873	6.065e-10	6.87777e-09	SLC27A2
ENSG00000174502	3.44738	2.47689	0.0132532	0.0371248	SLC26A9
ENSG00000225697	-0.778043	-5.35901	8.36808e-08	7.11454e-07	SLC26A6
ENSG00000155850	-0.432652	-3.105	0.00190276	0.00681499	SLC26A2
ENSG00000181045	0.892445	4.8546	1.2063e-06	8.46788e-06	SLC26A11
ENSG00000145217	1.02331	6.50477	7.78121e-11	9.78602e-10	SLC26A1
ENSG00000176274	0.859619	3.60843	0.000308056	0.00134586	SLC25A53
ENSG00000224281	-1.2394	-3.91397	9.07915e-05	0.000444842	SLC25A5-AS1
ENSG00000005022	-0.527208	-9.44108	3.68955e-21	1.13362e-19	SLC25A5
ENSG00000162241	1.93669	5.98104	2.21722e-09	2.33709e-08	SLC25A45
ENSG00000077713	0.917042	6.8271	8.66488e-12	1.2064e-10	SLC25A43
ENSG00000181035	-1.67701	-15.441	8.6737e-54	1.1249e-51	SLC25A42
ENSG00000075303	-0.49624	-5.05161	4.38102e-07	3.31957e-06	SLC25A40
ENSG00000013306	-0.512133	-4.60847	4.05644e-06	2.61452e-05	SLC25A39
ENSG00000144659	0.403039	5.12119	3.0361e-07	2.36696e-06	SLC25A38
ENSG00000147454	1.35918	11.7731	5.37443e-32	3.07706e-30	SLC25A37
ENSG00000114120	-0.684711	-3.10138	0.00192621	0.00688844	SLC25A36
ENSG00000174032	-0.764236	-4.13462	3.55544e-05	0.000189467	SLC25A30
ENSG00000075415	-0.43424	-7.55089	4.32296e-14	7.60128e-13	SLC25A3
ENSG00000197119	-1.12377	-6.19798	5.7192e-10	6.4919e-09	SLC25A29
ENSG00000148339	-1.03997	-8.08758	6.08615e-16	1.24992e-14	SLC25A25
ENSG00000085491	0.428036	4.72402	2.31233e-06	1.55351e-05	SLC25A24
ENSG00000125648	-0.83234	-8.40137	4.41305e-17	9.93211e-16	SLC25A23
ENSG00000258708	-1.33112	-3.05078	0.00228249	0.00799808	SLC25A21-AS1
ENSG00000178537	-0.278291	-2.47262	0.0134126	0.0374906	SLC25A20
ENSG00000122912	-0.325966	-2.51566	0.011881	0.0338341	SLC25A16
ENSG00000102743	-0.701528	-7.55425	4.21292e-14	7.42448e-13	SLC25A15
ENSG00000004864	-0.379024	-4.29298	1.76289e-05	0.000100588	SLC25A13
ENSG00000115840	-0.402414	-4.42935	9.45174e-06	5.6992e-05	SLC25A12
ENSG00000100075	-0.696063	-6.19996	5.64788e-10	6.41404e-09	SLC25A1
ENSG00000188467	5.86241	4.21428	2.50578e-05	0.000137818	SLC24A5
ENSG00000155886	-3.3275	-4.44194	8.91498e-06	5.40191e-05	SLC24A2
ENSG00000089057	0.702234	7.38358	1.54087e-13	2.58359e-12	SLC23A2
ENSG00000197375	-1.46855	-9.0944	9.51104e-20	2.59909e-18	SLC22A5
ENSG00000197208	1.24282	4.4882	7.18259e-06	4.43345e-05	SLC22A4
ENSG00000259803	-2.1373	-4.44302	8.87062e-06	5.3792e-05	SLC22A31
ENSG00000146477	4.64693	3.16037	0.0015757	0.00576857	SLC22A3
ENSG00000137266	1.4136	6.43777	1.21239e-10	1.49473e-09	SLC22A23
ENSG00000197847	1.97812	2.83523	0.00457931	0.0148392	SLC22A20
ENSG00000110628	-1.17241	-3.06193	0.00219918	0.00774546	SLC22A18
ENSG00000092096	3.75731	7.36969	1.7102e-13	2.85935e-12	SLC22A17
ENSG00000168065	3.31484	3.22142	0.00127558	0.00477866	SLC22A11
ENSG00000168575	0.392798	2.61032	0.00904573	0.0267632	SLC20A2
ENSG00000115902	-1.2574	-2.84344	0.0044629	0.014512	SLC1A4
ENSG00000110436	4.12474	3.77125	0.000162431	0.000752794	SLC1A2
ENSG00000146409	-1.05784	-7.52484	5.27846e-14	9.21924e-13	SLC18B1
ENSG00000165646	-0.581419	-3.41325	0.000641928	0.00259134	SLC18A2
ENSG00000165449	1.48062	7.89932	2.80419e-15	5.50841e-14	SLC16A9
ENSG00000108932	2.44133	5.24873	1.53151e-07	1.24742e-06	SLC16A6
ENSG00000147100	5.8741	4.07145	4.67223e-05	0.000242861	SLC16A2
ENSG00000112394	3.65596	7.43521	1.04402e-13	1.77975e-12	SLC16A10
ENSG00000155380	0.412073	5.06993	3.97954e-07	3.04091e-06	SLC16A1
ENSG00000188991	2.10856	2.73584	0.00622215	0.0193181	SLC15A5
ENSG00000163406	0.91635	2.58716	0.0096771	0.0283363	SLC15A2
ENSG00000221955	3.01034	3.98708	6.68904e-05	0.000336517	SLC12A8
ENSG00000113504	2.73781	14.7929	1.62881e-49	1.88349e-47	SLC12A7
ENSG00000124067	-0.544365	-3.58699	0.000334521	0.00144881	SLC12A4
ENSG00000070915	4.30668	2.83079	0.00464336	0.0150259	SLC12A3
ENSG00000064651	0.441777	3.41285	0.000642869	0.00259469	SLC12A2
ENSG00000018280	-1.60141	-5.74012	9.46099e-09	9.21141e-08	SLC11A1
ENSG00000120519	-0.313602	-2.73886	0.0061652	0.0191736	SLC10A7
ENSG00000126903	1.04404	5.69491	1.23437e-08	1.18558e-07	SLC10A3
ENSG00000162723	6.30202	4.99318	5.93919e-07	4.40773e-06	SLAMF9
ENSG00000026751	4.03122	9.63038	5.9509e-22	1.92678e-20	SLAMF7
ENSG00000117090	3.51854	3.81162	0.00013806	0.000649982	SLAMF1
ENSG00000139737	2.34842	2.81852	0.00482452	0.0155287	SLAIN1
ENSG00000145604	-0.726556	-4.91597	8.83423e-07	6.34562e-06	SKP2
ENSG00000113558	0.417861	7.01689	2.26868e-12	3.38987e-11	SKP1
ENSG00000039123	-0.25129	-3.80478	0.000141932	0.000666345	SKIV2L2
ENSG00000136603	2.42195	14.9547	1.45133e-50	1.75611e-48	SKIL
ENSG00000005020	1.52492	12.2737	1.25329e-34	7.99448e-33	SKAP2
ENSG00000141293	4.06214	3.32374	0.000888201	0.00347552	SKAP1
ENSG00000182628	-0.210173	-2.82951	0.00466188	0.0150713	SKA2
ENSG00000154839	-1.08638	-4.66103	3.14638e-06	2.06135e-05	SKA1
ENSG00000177045	-0.792905	-2.72901	0.00635255	0.0196781	SIX5
ENSG00000142082	-0.731508	-5.77684	7.61183e-09	7.51388e-08	SIRT3
ENSG00000068903	-1.16195	-11.8995	1.19005e-32	7.03657e-31	SIRT2
ENSG00000198053	1.79401	7.60177	2.92116e-14	5.22648e-13	SIRPA
ENSG00000105738	0.592468	3.81893	0.00013403	0.000633043	SIPA1L3
ENSG00000197555	-0.519016	-4.04045	5.33479e-05	0.000274565	SIPA1L1
ENSG00000213445	0.741198	4.41746	9.98682e-06	6.00027e-05	SIPA1
ENSG00000127511	0.218379	2.52374	0.0116113	0.0331587	SIN3B
ENSG00000169375	1.23595	10.1973	2.03847e-24	7.57135e-23	SIN3A
ENSG00000170085	-0.485579	-4.46701	7.93207e-06	4.86302e-05	SIMC1
ENSG00000159263	2.5733	4.21197	2.53148e-05	0.000138971	SIM2
ENSG00000052723	-0.340808	-3.87372	0.000107184	0.000517918	SIKE1
ENSG00000160584	0.937339	12.4307	1.78087e-35	1.17428e-33	SIK3
ENSG00000170145	0.618162	7.4696	8.04402e-14	1.38131e-12	SIK2
ENSG00000147955	-0.46665	-3.76248	0.000168234	0.000776317	SIGMAR1
ENSG00000129450	2.74964	4.62214	3.79799e-06	2.45807e-05	SIGLEC9
ENSG00000268957	-2.13388	-3.40706	0.000656661	0.00264173	SIGLEC26P
ENSG00000268849	-1.6274	-2.84766	0.00440417	0.0143409	SIGLEC22P
ENSG00000171101	2.12332	4.09191	4.27836e-05	0.000224075	SIGLEC17P
ENSG00000197046	3.51161	3.04755	0.00230715	0.00807004	SIGLEC15
ENSG00000254521	-3.10072	-7.15485	8.37656e-13	1.3135e-11	SIGLEC12
ENSG00000142512	-1.30556	-3.76257	0.000168174	0.000776193	SIGLEC10
ENSG00000149577	0.460718	3.06141	0.002203	0.00775658	SIDT2
ENSG00000110013	0.69573	3.05195	0.00227364	0.0079754	SIAE
ENSG00000164403	-1.52657	-10.4101	2.22975e-25	8.7527e-24	SHROOM1
ENSG00000146414	-0.444308	-4.34252	1.4086e-05	8.21096e-05	SHPRH
ENSG00000197417	0.50058	2.56183	0.0104122	0.0301414	SHPK
ENSG00000108061	0.27111	2.52956	0.0114206	0.0326856	SHOC2
ENSG00000182199	-0.890108	-5.35923	8.35767e-08	7.10826e-07	SHMT2
ENSG00000176974	-0.471512	-4.04276	5.28258e-05	0.000272176	SHMT1
ENSG00000164054	0.209006	2.45233	0.0141936	0.0393134	SHISA5
ENSG00000198892	2.61837	5.09844	3.42471e-07	2.64533e-06	SHISA4
ENSG00000138606	1.31402	5.58627	2.31993e-08	2.14655e-07	SHF
ENSG00000169291	4.24805	3.01003	0.00261223	0.00903617	SHE
ENSG00000105251	3.87164	5.35019	8.78623e-08	7.42968e-07	SHD
ENSG00000171241	-0.340428	-3.42702	0.000610255	0.00247754	SHCBP1
ENSG00000185634	2.3919	5.89849	3.66854e-09	3.76214e-08	SHC4
ENSG00000148082	5.3072	4.14741	3.36265e-05	0.000180134	SHC3
ENSG00000129946	3.63516	10.6498	1.74816e-26	7.30184e-25	SHC2
ENSG00000160691	0.397132	5.97212	2.34189e-09	2.45967e-08	SHC1
ENSG00000251322	4.79511	7.62422	2.45509e-14	4.43996e-13	SHANK3
ENSG00000161681	1.16686	3.95474	7.66167e-05	0.000380958	SHANK1
ENSG00000035115	0.569291	2.95485	0.00312821	0.0105947	SH3YL1
ENSG00000169247	4.30517	8.61749	6.84401e-18	1.64607e-16	SH3TC2
ENSG00000172985	6.0381	6.90811	4.9115e-12	7.08185e-11	SH3RF3
ENSG00000174705	3.64389	11.5805	5.17246e-31	2.79765e-29	SH3PXD2B
ENSG00000147010	3.76863	7.91383	2.49591e-15	4.93173e-14	SH3KBP1
ENSG00000148341	-0.257613	-2.60209	0.00926578	0.0273247	SH3GLB2
ENSG00000097033	0.66297	5.18181	2.19746e-07	1.74799e-06	SH3GLB1
ENSG00000141985	0.279675	2.87321	0.00406324	0.0133418	SH3GL1
ENSG00000175137	0.385256	3.83629	0.000124908	0.000593419	SH3BP5L
ENSG00000131370	-0.587978	-3.22505	0.00125951	0.00472825	SH3BP5
ENSG00000130147	6.04127	6.50974	7.5283e-11	9.50615e-10	SH3BP4
ENSG00000087266	-1.51991	-3.53997	0.000400167	0.00170142	SH3BP2
ENSG00000142669	1.65959	13.0042	1.15783e-38	8.96993e-37	SH3BGRL3
ENSG00000198478	0.572736	6.34558	2.21594e-10	2.64852e-09	SH3BGRL2
ENSG00000185437	-1.75764	-2.63439	0.00842897	0.0251485	SH3BGR
ENSG00000183476	1.81395	2.5563	0.0105793	0.0305722	SH2D7
ENSG00000178217	2.9306	4.50542	6.62422e-06	4.12131e-05	SH2D4B
ENSG00000095370	1.49883	3.13443	0.00172189	0.00624242	SH2D3C
ENSG00000125731	-1.60997	-6.69945	2.09206e-11	2.80943e-10	SH2D3A
ENSG00000027869	0.859023	5.67293	1.40377e-08	1.33789e-07	SH2D2A
ENSG00000198574	-0.580323	-2.36513	0.0180239	0.0482651	SH2D1B
ENSG00000197860	0.561926	2.89237	0.00382347	0.0126536	SGTB
ENSG00000163082	2.74681	2.9866	0.00282103	0.00967857	SGPP2
ENSG00000126821	-0.686459	-3.67051	0.000242071	0.00108009	SGPP1
ENSG00000166224	0.800709	2.7581	0.00581385	0.018216	SGPL1
ENSG00000129810	-0.555439	-5.56853	2.56905e-08	2.36455e-07	SGOL1
ENSG00000164023	1.99143	3.51458	0.00044045	0.00185389	SGMS2
ENSG00000198964	0.320813	2.41836	0.0155907	0.0426595	SGMS1
ENSG00000104205	0.727082	3.22053	0.00127952	0.00479112	SGK3
ENSG00000118515	3.88304	19.3355	2.70137e-83	8.02684e-81	SGK1
ENSG00000118473	8.84723	7.38218	1.55718e-13	2.60722e-12	SGIP1
ENSG00000163069	3.47664	5.81431	6.08831e-09	6.09714e-08	SGCB
ENSG00000144040	1.27275	13.5401	9.06871e-42	8.06359e-40	SFXN5
ENSG00000183605	-0.683107	-7.49658	6.55062e-14	1.13149e-12	SFXN4
ENSG00000107819	1.96751	10.8666	1.66355e-27	7.42397e-26	SFXN3
ENSG00000156398	0.651949	3.47119	0.000518154	0.00214253	SFXN2
ENSG00000164466	-0.308129	-3.33214	0.000861795	0.00338517	SFXN1
ENSG00000106483	3.84687	2.98232	0.00286077	0.00980201	SFRP4
ENSG00000145423	4.52446	3.64444	0.000267977	0.00118554	SFRP2
ENSG00000156384	-0.544836	-3.6164	0.000298727	0.00130918	SFR1
ENSG00000163935	0.602503	4.66772	3.04562e-06	2.00036e-05	SFMBT1
ENSG00000115524	-0.177246	-2.69523	0.00703403	0.0215164	SF3B1
ENSG00000183431	-0.420619	-5.01065	5.42466e-07	4.05795e-06	SF3A3
ENSG00000174938	0.680145	2.63636	0.00838001	0.0250238	SEZ6L2
ENSG00000136169	-1.48579	-6.78229	1.18287e-11	1.62664e-10	SETDB2
ENSG00000143379	-0.635733	-6.77374	1.25499e-11	1.71877e-10	SETDB1
ENSG00000183955	-0.354738	-2.37369	0.0176112	0.0473111	SETD8
ENSG00000145391	1.37681	4.11062	3.94603e-05	0.000208108	SETD7
ENSG00000183576	-0.402947	-4.30942	1.6368e-05	9.41262e-05	SETD3
ENSG00000181555	0.353648	4.16679	3.08922e-05	0.000166557	SETD2
ENSG00000152217	1.08083	3.81135	0.000138211	0.000650567	SETBP1
ENSG00000119335	-0.267926	-3.14206	0.00167763	0.00609512	SET
ENSG00000149212	3.03797	11.4307	2.93631e-30	1.51488e-28	SESN3
ENSG00000130766	-1.41547	-2.72402	0.00644931	0.0199304	SESN2
ENSG00000080546	0.411092	3.68973	0.000224494	0.00100761	SESN1
ENSG00000082497	4.17405	2.7151	0.00662559	0.0203946	SERTAD4
ENSG00000167565	0.351226	3.55489	0.000378135	0.00161711	SERTAD3
ENSG00000179833	0.800817	9.21249	3.18654e-20	9.02301e-19	SERTAD2
ENSG00000197019	1.06089	3.915	9.04061e-05	0.000443231	SERTAD1
ENSG00000163536	3.39921	15.9685	2.11667e-57	2.99317e-55	SERPINI1
ENSG00000149257	0.995679	5.9267	3.09083e-09	3.1906e-08	SERPINH1
ENSG00000149131	6.72798	18.4314	7.35724e-76	1.76229e-73	SERPING1
ENSG00000106366	4.11449	15.0339	4.40157e-51	5.46679e-49	SERPINE1
ENSG00000099937	6.10644	5.50952	3.59823e-08	3.23373e-07	SERPIND1
ENSG00000117601	-3.18638	-3.09344	0.00197849	0.00705607	SERPINC1
ENSG00000170542	-1.58436	-9.93515	2.92742e-23	1.01355e-21	SERPINB9
ENSG00000166401	2.96234	4.72047	2.35299e-06	1.57722e-05	SERPINB8
ENSG00000124570	-0.472295	-5.55832	2.72376e-08	2.49075e-07	SERPINB6
ENSG00000206075	-5.20951	-4.09156	4.28489e-05	0.000224266	SERPINB5
ENSG00000197632	7.30093	5.49494	3.90842e-08	3.49243e-07	SERPINB2
ENSG00000021355	0.373805	2.76836	0.00563397	0.0177186	SERPINB1
ENSG00000164300	0.502096	2.46941	0.0135335	0.0377791	SERINC5
ENSG00000168528	1.23614	6.32908	2.46634e-10	2.92398e-09	SERINC2
ENSG00000129158	-0.481588	-2.84245	0.00447677	0.014547	SERGEF
ENSG00000178980	0.841128	5.2878	1.23796e-07	1.02432e-06	SEPW1
ENSG00000184640	0.313836	2.8885	0.0038709	0.0127908	SEPT9
ENSG00000164402	-1.14178	-15.4889	4.12023e-54	5.40326e-52	SEPT8
ENSG00000214765	-0.899725	-4.70662	2.51862e-06	1.68008e-05	SEPT7P2
ENSG00000122545	0.249954	2.7918	0.00524164	0.0166859	SEPT7
ENSG00000184702	1.12697	5.72352	1.04342e-08	1.01062e-07	SEPT5
ENSG00000168385	0.250236	4.04057	5.33219e-05	0.000274491	SEPT2
ENSG00000138758	-0.3738	-5.15654	2.51554e-07	1.98487e-06	SEPT11
ENSG00000186522	4.94425	4.31704	1.58135e-05	9.12055e-05	SEPT10
ENSG00000109618	-1.18983	-5.26165	1.42767e-07	1.16771e-06	SEPSECS
ENSG00000250722	-1.21644	-3.57787	0.000346405	0.00149481	SEPP1
ENSG00000162430	0.386541	3.3524	0.000801133	0.00316703	SEPN1
ENSG00000179918	-0.336479	-3.81452	0.000136445	0.000642898	SEPHS2
ENSG00000138468	-1.49116	-6.12172	9.25678e-10	1.02505e-08	SENP7
ENSG00000163904	-0.255023	-4.02186	5.774e-05	0.00029542	SENP2
ENSG00000079387	-0.229371	-2.75204	0.0059226	0.0185073	SENP1
ENSG00000138623	3.86705	18.8029	7.14434e-79	1.84293e-76	SEMA7A
ENSG00000092421	1.61553	4.23659	2.26945e-05	0.00012603	SEMA6A
ENSG00000095539	-0.786754	-3.78422	0.000154194	0.000718594	SEMA4G
ENSG00000187764	1.62726	8.76474	1.87207e-18	4.66508e-17	SEMA4D
ENSG00000168758	-0.447629	-5.53607	3.09334e-08	2.8101e-07	SEMA4C
ENSG00000185033	-0.574241	-4.64168	3.45586e-06	2.25091e-05	SEMA4B
ENSG00000196189	-0.926461	-2.88224	0.00394853	0.0130216	SEMA4A
ENSG00000001617	1.39494	7.29288	3.03404e-13	4.95969e-12	SEMA3F
ENSG00000075223	-4.54804	-2.67863	0.00739246	0.0224374	SEMA3C
ENSG00000012171	-1.03972	-2.44916	0.0143191	0.0396196	SEMA3B
ENSG00000075213	0.930144	2.649	0.00807293	0.0242208	SEMA3A
ENSG00000110876	1.88448	5.0517	4.37903e-07	3.31957e-06	SELPLG
ENSG00000174175	3.88755	2.68549	0.00724231	0.0220596	SELP
ENSG00000071537	-1.24431	-2.74676	0.00601878	0.0187654	SEL1L
ENSG00000138593	0.828808	6.14669	7.91181e-10	8.83968e-09	SECISBP2L
ENSG00000187742	-0.375112	-3.15276	0.00161737	0.00589901	SECISBP2
ENSG00000025796	-0.622947	-4.16755	3.07896e-05	0.000166151	SEC63
ENSG00000058262	0.48454	6.50473	7.78329e-11	9.78602e-10	SEC61A1
ENSG00000129657	0.297207	3.15359	0.00161275	0.00588491	SEC14L1
ENSG00000166562	0.521909	5.17224	2.31309e-07	1.8319e-06	SEC11C
ENSG00000140612	-0.508304	-8.19167	2.57625e-16	5.44818e-15	SEC11A
ENSG00000109072	5.52	6.93938	3.9382e-12	5.71002e-11	SEBOX
ENSG00000139410	0.970641	2.87523	0.00403728	0.0132677	SDSL
ENSG00000184860	2.80121	7.44401	9.76776e-14	1.66877e-12	SDR42E1
ENSG00000168497	-1.71962	-5.7915	6.97587e-09	6.92982e-08	SDPR
ENSG00000204370	-0.462235	-4.6786	2.8884e-06	1.90563e-05	SDHD
ENSG00000117118	-0.624239	-9.33807	9.81022e-21	2.90397e-19	SDHB
ENSG00000167985	0.651434	3.8888	0.000100742	0.00048941	SDHAF2
ENSG00000073578	-0.466447	-5.50772	3.63511e-08	3.26312e-07	SDHA
ENSG00000078808	0.400777	4.38929	1.13723e-05	6.74805e-05	SDF4
ENSG00000132581	0.368398	3.42218	0.000621215	0.00251638	SDF2
ENSG00000054282	-0.516141	-2.48631	0.0129077	0.036352	SDCCAG8
ENSG00000137575	0.64668	6.6984	2.10708e-11	2.82638e-10	SDCBP
ENSG00000124145	1.0397	7.76621	8.08664e-15	1.5383e-13	SDC4
ENSG00000162512	-0.99388	-5.00425	5.60792e-07	4.1857e-06	SDC3
ENSG00000169439	1.81214	5.57818	2.43051e-08	2.24356e-07	SDC2
ENSG00000215397	-3.1625	-4.16441	3.12163e-05	0.00016826	SCRT2
ENSG00000136193	1.211	4.30528	1.66777e-05	9.57193e-05	SCRN1
ENSG00000121064	0.35904	2.67527	0.00746702	0.0226315	SCPEP1
ENSG00000169432	1.53062	4.90978	9.11789e-07	6.52939e-06	SCN9A
ENSG00000183873	2.34696	4.19403	2.74039e-05	0.000149357	SCN5A
ENSG00000105711	-1.1186	-2.76124	0.00575825	0.0180563	SCN1B
ENSG00000102098	-0.546378	-4.99582	5.8587e-07	4.3535e-06	SCML2
ENSG00000006747	-1.34648	-4.6583	3.18831e-06	2.08649e-05	SCIN
ENSG00000166922	3.12738	2.84926	0.00438208	0.0142789	SCG5
ENSG00000226549	-2.18598	-3.01375	0.00258038	0.00894048	SCDP1
ENSG00000099194	-1.38087	-10.881	1.41979e-27	6.3725e-26	SCD
ENSG00000244486	3.67478	6.73651	1.62237e-11	2.19882e-10	SCARF2
ENSG00000138760	0.430136	2.7971	0.00515641	0.0164548	SCARB2
ENSG00000073060	-1.05407	-5.93017	3.02622e-09	3.13078e-08	SCARB1
ENSG00000168079	3.50601	3.29218	0.000994138	0.00382689	SCARA5
ENSG00000140386	0.383757	2.4683	0.0135757	0.0378834	SCAPER
ENSG00000114650	-0.211096	-2.50877	0.0121153	0.0344095	SCAP
ENSG00000232040	-1.25541	-5.39006	7.0435e-08	6.06749e-07	SCAND3
ENSG00000171222	0.381908	2.53749	0.0111651	0.0320639	SCAND1
ENSG00000198794	4.24099	3.73377	0.000188635	0.000859642	SCAMP5
ENSG00000140497	0.692657	6.003	1.93708e-09	2.05845e-08	SCAMP2
ENSG00000085365	-0.656391	-6.29819	3.01132e-10	3.53615e-09	SCAMP1
ENSG00000173611	-0.942808	-5.29326	1.20153e-07	9.96631e-07	SCAI
ENSG00000156304	0.356011	4.21167	2.53491e-05	0.000139127	SCAF4
ENSG00000139218	0.26284	3.33834	0.000842813	0.00331394	SCAF11
ENSG00000126461	0.802177	3.92728	8.59118e-05	0.000423675	SCAF1
ENSG00000139697	-0.388841	-3.12573	0.00177363	0.00640821	SBNO1
ENSG00000231274	2.85933	4.16432	3.12285e-05	0.000168287	SBK3
ENSG00000126524	-0.1718	-2.95222	0.00315494	0.0106764	SBDS
ENSG00000112167	0.516982	4.46261	8.09676e-06	4.95731e-05	SAYSD1
ENSG00000119042	0.327183	2.77098	0.00558877	0.0176001	SATB2
ENSG00000182568	4.63428	10.4769	1.10276e-25	4.41743e-24	SATB1
ENSG00000141504	0.90013	3.82911	0.00012861	0.000609036	SAT2
ENSG00000156876	-0.858025	-7.64735	2.05167e-14	3.75377e-13	SASS6
ENSG00000122122	3.58314	5.29053	1.21961e-07	1.01021e-06	SASH3
ENSG00000111961	0.446131	3.63264	0.000280532	0.00123596	SASH1
ENSG00000075856	-0.365957	-5.3784	7.51487e-08	6.4428e-07	SART3
ENSG00000104835	-1.56162	-6.44686	1.14189e-10	1.4145e-09	SARS2
ENSG00000031698	-0.761732	-3.57364	0.000352051	0.00151662	SARS
ENSG00000004139	1.79997	2.60039	0.00931182	0.0274295	SARM1
ENSG00000123453	5.6488	5.19167	2.08414e-07	1.66745e-06	SARDH
ENSG00000079332	0.542782	4.61154	3.99699e-06	2.57762e-05	SAR1A
ENSG00000164576	0.411141	2.37159	0.0177118	0.0475271	SAP30L
ENSG00000155307	-2.13884	-13.5299	1.04145e-41	9.2253e-40	SAMSN1
ENSG00000100347	-0.356905	-2.68502	0.0072525	0.022084	SAMM50
ENSG00000205413	-0.601246	-3.44634	0.000568238	0.00232303	SAMD9
ENSG00000203727	-1.90752	-7.57799	3.5096e-14	6.24597e-13	SAMD5
ENSG00000179134	0.495054	4.75781	1.95705e-06	1.33004e-05	SAMD4B
ENSG00000167100	3.81705	3.78287	0.000155033	0.00072207	SAMD14
ENSG00000203943	-1.97882	-3.81544	0.000135942	0.000641039	SAMD13
ENSG00000187634	4.48761	12.6579	1.01206e-36	7.17734e-35	SAMD11
ENSG00000141858	0.524687	2.87337	0.00406112	0.0133367	SAMD1
ENSG00000165821	-1.07967	-5.67161	1.41461e-08	1.34767e-07	SALL2
ENSG00000130254	0.550608	3.43532	0.000591845	0.00241072	SAFB2
ENSG00000166788	-0.547806	-5.212	1.86816e-07	1.50543e-06	SAAL1
ENSG00000180739	1.82075	3.38644	0.000708069	0.00282866	S1PR5
ENSG00000213694	2.84974	11.1028	1.21585e-28	5.82464e-27	S1PR3
ENSG00000170989	2.13524	6.42804	1.29256e-10	1.5894e-09	S1PR1
ENSG00000171643	4.33097	4.34865	1.36977e-05	8.0005e-05	S100Z
ENSG00000116497	-0.469419	-2.41913	0.0155576	0.0425789	S100PBP
ENSG00000163220	4.91335	3.35277	0.000800079	0.00316393	S100A9
ENSG00000184330	4.43187	3.10509	0.00190222	0.00681409	S100A7A
ENSG00000197956	-1.17459	-7.23458	4.66985e-13	7.50822e-12	S100A6
ENSG00000189171	1.01006	5.62782	1.82499e-08	1.71634e-07	S100A13
ENSG00000197747	5.07693	14.4391	2.93593e-47	3.09049e-45	S100A10
ENSG00000160678	1.12319	4.95857	7.10142e-07	5.19149e-06	S100A1
ENSG00000198838	2.70163	3.84225	0.000121913	0.000581108	RYR3
ENSG00000198626	-3.08369	-3.4748	0.000511234	0.00211616	RYR2
ENSG00000196218	-1.64188	-11.205	3.852e-29	1.89962e-27	RYR1
ENSG00000204231	0.273319	2.6949	0.00704098	0.0215236	RXRB
ENSG00000186350	1.19026	9.61361	7.0048e-22	2.25556e-20	RXRA
ENSG00000122481	-0.877742	-4.21524	2.49517e-05	0.000137363	RWDD3
ENSG00000111832	-0.287061	-3.26751	0.00108498	0.0041379	RWDD1
ENSG00000183207	-0.441153	-4.14677	3.37206e-05	0.000180432	RUVBL2
[truncated: 6,826 more rows]

## Sheet: STAG2_null_B
ENSEMBL ID	log2FoldChange	wald statistics	pvalue	padj	hgnc_symbol
ENSG00000228463	-0.852998	-4.74171	2.11924e-06	1.53493e-05
ENSG00000225630	-0.357252	-2.55506	0.0106169	0.0321119	MTND2P28
ENSG00000235373	-1.34992	-2.7195	0.0065381	0.0211224
ENSG00000240618	-1.78109	-2.88878	0.00386738	0.013378
ENSG00000237491	-1.30235	-3.44434	0.000572448	0.00248156
ENSG00000225880	-0.703984	-2.86351	0.00418978	0.0143683	LINC00115
ENSG00000228794	0.733693	4.9642	6.8986e-07	5.41236e-06	LINC01128
ENSG00000272438	4.27545	3.77217	0.000161831	0.000802793
ENSG00000230699	4.53318	7.11052	1.15605e-12	1.90972e-11
ENSG00000223764	5.90168	15.8021	3.00934e-56	4.74102e-54
ENSG00000187634	4.6387	13.0976	3.39859e-39	2.92229e-37	SAMD11
ENSG00000268179	6.25895	4.66938	3.02112e-06	2.12456e-05
ENSG00000187961	-0.76854	-3.40719	0.000656359	0.00280593	KLHL17
ENSG00000188157	0.528438	3.01577	0.00256324	0.00938097	AGRN
ENSG00000131591	-0.320216	-2.70754	0.00677847	0.0218119	C1orf159
ENSG00000176022	1.13829	5.541	3.00758e-08	2.92339e-07	B3GALT6
ENSG00000160087	0.496101	3.34123	0.000834077	0.00347394	UBE2J2
ENSG00000162572	0.947354	2.63173	0.00849507	0.0265177	SCNN1D
ENSG00000224051	0.763597	3.28892	0.00100572	0.00410721	GLTPD1
ENSG00000107404	-0.300567	-3.30199	0.000959999	0.003939	DVL1
ENSG00000162576	1.22966	8.75773	1.99221e-18	5.41265e-17	MXRA8
ENSG00000175756	0.531705	3.14223	0.00167668	0.00646278	AURKAIP1
ENSG00000224870	0.622996	6.87341	6.26867e-12	9.51201e-11
ENSG00000242485	0.796126	3.63649	0.000276379	0.0012978	MRPL20
ENSG00000160075	0.479495	4.00506	6.20026e-05	0.000339424	SSU72
ENSG00000228594	-0.85864	-2.78983	0.00527355	0.0175566	C1orf233
ENSG00000197530	1.19378	6.04761	1.47014e-09	1.70168e-08	MIB2
ENSG00000078369	0.25818	3.91597	9.00396e-05	0.000473262	GNB1
ENSG00000162585	0.508051	4.3141	1.60254e-05	9.86575e-05	C1orf86
ENSG00000116151	0.85955	2.79097	0.00525497	0.0174997	MORN1
ENSG00000130762	3.35914	9.11998	7.51384e-20	2.28768e-18	ARHGEF16
ENSG00000158109	1.42456	11.5562	6.87052e-31	3.98219e-29	TPRG1L
ENSG00000078900	3.16376	10.2695	9.66945e-25	4.05323e-23	TP73
ENSG00000235169	0.901093	5.48116	4.22553e-08	4.02394e-07	SMIM1
ENSG00000130764	0.42024	2.86419	0.00418082	0.0143417	LRRC47
ENSG00000266075	2.35092	3.38869	0.000702283	0.00298	RN7SL574P
ENSG00000272153	0.847773	2.64994	0.00805051	0.0253151
ENSG00000116198	-0.241306	-3.51596	0.000438167	0.0019618	CEP104
ENSG00000236423	2.20394	2.90204	0.00370745	0.0129091	LINC01134
ENSG00000069424	0.794179	4.07022	4.69696e-05	0.000263898	KCNAB2
ENSG00000226944	-1.2196	-3.58141	0.000341746	0.00156933
ENSG00000158292	1.43978	3.81561	0.000135846	0.000687845	GPR153
ENSG00000187017	3.66696	11.1932	4.40091e-29	2.30082e-27	ESPN
ENSG00000231868	4.57456	2.72189	0.00649095	0.0210019
ENSG00000215788	3.94087	2.41067	0.0159232	0.045148	TNFRSF25
ENSG00000204859	-0.461993	-4.10692	4.00976e-05	0.000228348	ZBTB48
ENSG00000162413	1.00255	4.74471	2.08807e-06	1.51516e-05	KLHL21
ENSG00000049245	0.473212	4.81913	1.44188e-06	1.07564e-05	VAMP3
ENSG00000049247	5.86985	4.37112	1.23614e-05	7.76064e-05	UTS2
ENSG00000049249	5.28681	4.83934	1.30271e-06	9.79811e-06	TNFRSF9
ENSG00000116285	1.5145	7.5986	2.99349e-14	5.68982e-13	ERRFI1
ENSG00000180758	4.19045	7.28363	3.24948e-13	5.68816e-12	GPR157
ENSG00000049239	1.25925	2.65416	0.00795068	0.0250449	H6PD
ENSG00000171621	4.10328	4.74409	2.09449e-06	1.51879e-05	SPSB1
ENSG00000171608	-0.549679	-4.9707	6.67105e-07	5.25667e-06	PIK3CD
ENSG00000231789	0.906145	5.17442	2.28615e-07	1.95004e-06
ENSG00000171603	1.13783	10.0123	1.34602e-23	5.16283e-22	CLSTN1
ENSG00000178585	-0.415031	-2.99298	0.00276269	0.0100095	CTNNBIP1
ENSG00000142657	-0.477576	-7.86525	3.68368e-15	7.54543e-14	PGD
ENSG00000235643	3.91349	6.33069	2.44073e-10	3.12739e-09
ENSG00000116661	-1.97069	-4.63032	3.65107e-06	2.53117e-05	FBXO2
ENSG00000132879	-1.2385	-9.39124	5.92972e-21	1.95223e-19	FBXO44
ENSG00000116663	-1.27087	-9.39207	5.88315e-21	1.93962e-19	FBXO6
ENSG00000116670	-0.316571	-2.82406	0.0047419	0.0159746	MAD2L2
ENSG00000177674	-0.650692	-4.22113	2.43079e-05	0.000144201	AGTRAP
ENSG00000215910	-4.03409	-5.87245	4.29412e-09	4.69493e-08	C1orf167
ENSG00000177000	-0.554142	-2.48028	0.0131279	0.0384389	MTHFR
ENSG00000011021	-0.643308	-3.88148	0.000103824	0.000538241	CLCN6
ENSG00000083444	0.504849	3.28873	0.0010064	0.00410927	PLOD1
ENSG00000116691	-0.334356	-2.63441	0.00842829	0.0263303	MIIP
ENSG00000120949	-1.6244	-13.8171	2.0097e-43	2.00748e-41	TNFRSF8
ENSG00000048707	-0.641742	-4.38912	1.13813e-05	7.2148e-05	VPS13D
ENSG00000239149	-1.37843	-2.95064	0.00317121	0.0112721	SNORA59A
ENSG00000272482	-1.09584	-3.66093	0.000251302	0.00119029
ENSG00000116731	0.61509	7.5207	5.44843e-14	1.01828e-12	PRDM2
ENSG00000234593	1.35444	2.99718	0.00272487	0.00989231
ENSG00000175147	5.47037	3.90426	9.45146e-05	0.000494348	TMEM51-AS1
ENSG00000171729	3.53152	12.9348	2.86201e-38	2.30869e-36	TMEM51
ENSG00000142621	1.34926	4.92343	8.50411e-07	6.59701e-06	FHAD1
ENSG00000142615	6.94061	5.36089	8.28128e-08	7.52302e-07	CELA2A
ENSG00000215704	3.43799	6.79939	1.05064e-11	1.55995e-10	CELA2B
ENSG00000132906	-0.399657	-3.69065	0.000223679	0.00107551	CASP9
ENSG00000197312	0.333364	3.26826	0.0010821	0.00437878	DDI2
ENSG00000116786	0.482504	6.329	2.46749e-10	3.15307e-09	PLEKHM2
ENSG00000186510	1.65833	2.83927	0.00452174	0.0153386	CLCNKA
ENSG00000184908	-3.17351	-7.96484	1.65442e-15	3.52093e-14	CLCNKB
ENSG00000142627	-1.85912	-2.82618	0.00471063	0.015883	EPHA2
ENSG00000055070	0.380906	3.53299	0.000410895	0.00185238	SZRD1
ENSG00000261135	-1.47476	-2.49782	0.012496	0.0368955
ENSG00000233421	-2.17313	-3.9563	7.61188e-05	0.000408134
ENSG00000215908	0.319752	2.57443	0.0100407	0.0306296	CROCCP2
ENSG00000058453	0.602382	2.90421	0.00368175	0.0128288	CROCC
ENSG00000228549	-3.13151	-6.30652	2.85372e-10	3.62294e-09
ENSG00000159363	-0.625332	-4.86237	1.15987e-06	8.81412e-06	ATP13A2
ENSG00000117118	-0.29645	-4.46074	8.16769e-06	5.31398e-05	SDHB
ENSG00000159339	2.83353	3.35509	0.000793397	0.00332516	PADI4
ENSG00000179051	-0.357009	-5.00306	5.64275e-07	4.51766e-06	RCC2
ENSG00000225387	5.29847	3.65608	0.000256105	0.00121084
ENSG00000159423	-0.646002	-4.46208	8.11674e-06	5.28826e-05	ALDH4A1
ENSG00000040487	1.09815	5.47399	4.40004e-08	4.18164e-07	PQLC2
ENSG00000077549	0.454945	3.96577	7.31593e-05	0.000393976	CAPZB
ENSG00000158747	-2.57173	-3.03339	0.00241819	0.00891477	NBL1
ENSG00000162542	2.0643	6.25262	4.03617e-10	5.01297e-09	TMCO4
ENSG00000127472	4.47065	2.47818	0.0132054	0.0386223	PLA2G5
ENSG00000117215	4.15272	7.16954	7.52487e-13	1.26714e-11	PLA2G2D
ENSG00000162545	3.17831	17.5755	3.79208e-69	9.57154e-67	CAMK2N1
ENSG00000158828	0.815476	2.99718	0.00272487	0.00989231	PINK1
ENSG00000075151	0.490691	8.03224	9.57074e-16	2.08259e-14	EIF4G3
ENSG00000117298	-0.799572	-3.1133	0.00185008	0.00703983	ECE1
ENSG00000162551	2.59714	3.36453	0.000766733	0.00322724	ALPL
ENSG00000076864	0.689833	6.08515	1.1638e-09	1.36938e-08	RAP1GAP
ENSG00000090686	-0.237706	-3.48711	0.000488264	0.00215604	USP48
ENSG00000142798	-2.87813	-20.8798	8.17297e-97	4.79631e-94	HSPG2
ENSG00000070831	0.255429	3.06225	0.00219679	0.00820224	CDC42
ENSG00000184677	0.321014	3.06143	0.00220281	0.00821948	ZBTB40
ENSG00000133216	6.92406	6.565	5.20345e-11	7.22756e-10	EPHB2
ENSG00000004487	-0.211094	-2.62918	0.00855914	0.0267	KDM1A
ENSG00000169641	0.39492	2.90245	0.00370258	0.0128972	LUZP1
ENSG00000261326	-1.36281	-4.5567	5.19637e-06	3.51628e-05
ENSG00000249087	-0.746887	-3.25374	0.00113898	0.00458599	C1orf213
ENSG00000204219	-2.09561	-3.59871	0.000319801	0.00147863	TCEA3
ENSG00000117318	1.65998	10.6992	1.02676e-26	4.83977e-25	ID3
ENSG00000011007	0.568976	3.00252	0.00267755	0.00975066	TCEB3
ENSG00000057757	0.193565	2.54564	0.0109076	0.0328577	PITHD1
ENSG00000011009	0.874485	3.90118	9.57241e-05	0.000500006	LYPLA2
ENSG00000117308	-0.810281	-5.54542	2.93257e-08	2.85758e-07	GALE
ENSG00000142677	4.76822	2.48054	0.0131182	0.0384186	IL22RA1
ENSG00000158055	4.87726	7.55756	4.10699e-14	7.74357e-13	GRHL3
ENSG00000001461	-0.258437	-2.45984	0.0138998	0.0403117	NIPAL3
ENSG00000117602	3.42883	16.2567	2.002e-59	3.56022e-57	RCAN3
ENSG00000169504	-0.691918	-3.37652	0.000734102	0.00310268	CLIC4
ENSG00000020633	1.49735	3.04277	0.00234414	0.00867785	RUNX3
ENSG00000261349	-0.899267	-3.26287	0.0011029	0.00445621
ENSG00000187010	4.15053	33.1687	3.04343e-241	1.78604e-237	RHD
ENSG00000259984	-1.58207	-3.30503	0.000949647	0.0039013
ENSG00000183726	0.317369	3.84632	0.000119905	0.00061348	TMEM50A
ENSG00000188672	4.54175	36.613	1.7789e-293	4.1758e-289	RHCE
ENSG00000204178	0.530332	3.65099	0.000261233	0.0012331	TMEM57
ENSG00000157978	0.343234	3.49431	0.00047529	0.00210588	LDLRAP1
ENSG00000117643	2.78077	3.50812	0.000451283	0.00201281	MAN1C1
ENSG00000117640	0.187739	2.46649	0.0136445	0.0397234	MTFR1L
ENSG00000127423	-0.53734	-4.79272	1.64534e-06	1.21531e-05	AUNIP
ENSG00000182749	-0.371064	-2.48131	0.0130902	0.0383573	PAQR7
ENSG00000117632	-0.45761	-9.48529	2.41721e-21	8.17601e-20	STMN1
ENSG00000175087	-1.07151	-5.39959	6.67925e-08	6.17765e-07	PDIK1L
ENSG00000142684	1.62722	2.49307	0.0126646	0.0372915	ZNF593
ENSG00000130695	-0.214342	-2.9587	0.00308942	0.0110231	CEP85
ENSG00000142669	1.04311	8.14583	3.7669e-16	8.52693e-15	SH3BGRL3
ENSG00000176092	-1.76505	-4.89371	9.89525e-07	7.59089e-06	AIM1L
ENSG00000117682	0.377999	2.66777	0.00763561	0.0241887	DHDDS
ENSG00000225891	-2.32422	-2.92851	0.00340592	0.0120028
ENSG00000198830	0.386249	5.57269	2.50836e-08	2.474e-07	HMGN2
ENSG00000117676	-0.687134	-3.31916	0.000902871	0.00373062	RPS6KA1
ENSG00000260063	1.99108	5.59792	2.16941e-08	2.15509e-07
ENSG00000175793	-2.74162	-4.44349	8.85101e-06	5.7205e-05	SFN
ENSG00000142751	0.565618	4.96679	6.80694e-07	5.34843e-06	GPN2
ENSG00000198746	0.820567	3.69719	0.000218002	0.00105166	GPATCH3
ENSG00000253368	3.79232	8.69736	3.39702e-18	9.07186e-17	TRNP1
ENSG00000186501	0.501782	3.33764	0.000844935	0.00351604	TMEM222
ENSG00000142765	-1.10858	-2.73923	0.00615838	0.0200948	SYTL1
ENSG00000142733	0.568352	3.74087	0.000183383	0.000898129	MAP3K6
ENSG00000174950	-1.48028	-2.54432	0.0109491	0.0329681	CD164L2
ENSG00000158195	-0.463069	-5.13636	2.80118e-07	2.36189e-06	WASF2
ENSG00000126709	1.57031	5.30267	1.14121e-07	1.0155e-06	IFI6
ENSG00000009780	-0.348251	-2.87835	0.00399766	0.0137839	FAM76A
ENSG00000117758	-0.386317	-2.70118	0.00690934	0.0221692	STX12
ENSG00000130775	-2.03697	-7.28142	3.30334e-13	5.77384e-12	THEMIS2
ENSG00000130768	-2.26645	-2.98139	0.00286946	0.0103452	SMPDL3B
ENSG00000169403	1.69161	2.72111	0.00650639	0.0210344	PTAFR
ENSG00000130770	-0.260905	-3.66346	0.000248829	0.00118072	ATPIF1
ENSG00000130766	-1.62106	-3.11911	0.00181398	0.00691592	SESN2
ENSG00000242125	-0.542639	-5.40699	6.40923e-08	5.93961e-07	SNHG3
ENSG00000159023	0.742504	10.1281	4.14811e-24	1.63377e-22	EPB41
ENSG00000253304	2.25022	2.56829	0.0102201	0.0311002	TMEM200B
ENSG00000116353	-0.375993	-3.9477	7.89061e-05	0.000421913	MECR
ENSG00000060656	2.81298	18.3517	3.20102e-75	1.05832e-72	PTPRU
ENSG00000162510	-1.30918	-2.95554	0.00312126	0.0111215	MATN1
ENSG00000186056	-2.70768	-11.4308	2.93499e-30	1.66415e-28	MATN1-AS1
ENSG00000162511	-3.35431	-16.1594	9.74915e-59	1.65835e-56	LAPTM5
ENSG00000162512	-0.924359	-4.65529	3.23528e-06	2.26642e-05	SDC3
ENSG00000134644	-0.229996	-3.29068	0.00099945	0.00408374	PUM1
ENSG00000121766	0.302443	2.71729	0.00658181	0.021249	ZCCHC17
ENSG00000168528	1.52641	7.88978	3.02723e-15	6.2499e-14	SERINC2
ENSG00000229167	4.85164	2.95134	0.00316403	0.0112483
ENSG00000142910	7.80435	18.6607	1.03308e-77	3.61948e-75	TINAGL1
ENSG00000084636	1.84862	2.40261	0.0162786	0.0459767	COL16A1
ENSG00000121753	3.80344	9.30576	1.33039e-20	4.26634e-19	BAI2
ENSG00000134668	1.41048	2.96638	0.0030133	0.0107958	SPOCD1
ENSG00000121774	-0.179377	-2.62519	0.00865997	0.0269822	KHDRBS1
ENSG00000084652	0.399721	5.71025	1.12808e-08	1.16501e-07	TXLNA
ENSG00000160055	0.532264	2.95203	0.00315689	0.011228	TMEM234
ENSG00000116478	0.453669	3.32651	0.000879404	0.00364527	HDAC1
ENSG00000225828	-0.803473	-3.09728	0.00195305	0.00739212	FAM229A
ENSG00000160058	-0.513289	-4.34756	1.37658e-05	8.56451e-05	BSDC1
ENSG00000162521	-0.153549	-2.67505	0.00747173	0.023731	RBBP4
ENSG00000162520	1.56889	2.72617	0.00640742	0.0207915	SYNC
ENSG00000162522	0.759854	5.77837	7.54273e-09	7.972e-08	KIAA1522
ENSG00000134684	-1.14935	-6.63322	3.2844e-11	4.66131e-10	YARS
ENSG00000116497	-0.631137	-3.24854	0.00116001	0.00465735	S100PBP
ENSG00000160097	1.31446	2.84712	0.00441165	0.0150151	FNDC5
ENSG00000121900	2.42229	10.3443	4.43963e-25	1.89829e-23	TMEM54
ENSG00000142920	1.76088	3.93289	8.39304e-05	0.000445138	ADC
ENSG00000116525	1.30648	6.37508	1.82862e-10	2.3768e-09	TRIM62
ENSG00000160094	0.873957	2.51288	0.0119751	0.035615	ZNF362
ENSG00000121903	0.862559	4.87291	1.09965e-06	8.39176e-06	ZSCAN20
ENSG00000121904	4.83329	6.27104	3.58633e-10	4.47796e-09	CSMD2
ENSG00000163866	0.680605	2.77745	0.00547869	0.018152	SMIM12
ENSG00000189280	5.02184	3.56622	0.000362172	0.00165595	GJB5
ENSG00000230163	1.07037	3.32434	0.000886287	0.00366926
ENSG00000020129	1.1336	6.15911	7.31529e-10	8.8016e-09	NCDN
ENSG00000142686	0.615785	3.49151	0.0004803	0.00212527	C1orf216
ENSG00000134698	-0.739902	-3.77157	0.000162224	0.000804402	AGO4
ENSG00000092847	0.302121	3.20695	0.0013415	0.00530142	AGO1
ENSG00000116863	0.334497	3.23121	0.00123268	0.00491354	ADPRHL2
ENSG00000054116	0.390783	3.98917	6.63041e-05	0.000360534	TRAPPC3
ENSG00000116871	0.412716	2.90052	0.00372548	0.0129558	MAP7D1
ENSG00000196182	-0.472415	-3.41221	0.000644379	0.00276125	STK40
ENSG00000116885	1.27423	2.42193	0.0154385	0.0440398	OSCP1
ENSG00000119535	-1.74596	-2.52907	0.0114367	0.0342735	CSF3R
ENSG00000163873	3.44109	2.76817	0.00563725	0.0186117	GRIK3
ENSG00000163874	0.512224	2.5921	0.00953918	0.0293246	ZC3H12A
ENSG00000163875	-0.202517	-3.29773	0.000974695	0.00399302	MEAF6
ENSG00000185090	1.45159	3.27385	0.00106091	0.00430862	MANEAL
ENSG00000197982	0.614192	4.48184	7.40024e-06	4.85775e-05	C1orf122
ENSG00000188786	0.425299	2.48314	0.0130228	0.0381835	MTF1
ENSG00000204084	-0.633986	-7.35376	1.92712e-13	3.43226e-12	INPP5B
ENSG00000252448	-4.16257	-2.40489	0.0161772	0.0457358
ENSG00000183431	-0.240341	-2.86533	0.0041658	0.0142965	SF3A3
ENSG00000183520	-0.322947	-2.71435	0.00664057	0.021421	UTP11L
ENSG00000116954	1.06448	11.5261	9.74938e-31	5.59552e-29	RRAGC
ENSG00000228436	2.68362	3.69116	0.000223236	0.0010736
ENSG00000214114	-0.519297	-5.38224	7.3566e-08	6.7615e-07	MYCBP
ENSG00000127603	-0.537094	-6.88706	5.69565e-12	8.68179e-11	MACF1
ENSG00000228060	-1.26628	-2.69783	0.00697935	0.0223755
ENSG00000163909	1.55896	6.83743	8.0624e-12	1.20854e-10	HEYL
ENSG00000116983	2.55732	3.26882	0.00107999	0.00437473	HPCAL4
ENSG00000261798	-2.55741	-3.15298	0.00161615	0.00625412
ENSG00000043514	-0.258337	-3.27287	0.00106461	0.00432141	TRIT1
ENSG00000116990	-1.70699	-3.26636	0.00108939	0.00440524	MYCL
ENSG00000131236	-0.346046	-3.3198	0.000900805	0.00372473	CAP1
ENSG00000259943	-0.881743	-4.62361	3.77119e-06	2.60751e-05
ENSG00000084070	-0.559767	-4.75423	1.99206e-06	1.45177e-05	SMAP2
ENSG00000187801	-1.07528	-4.7754	1.79346e-06	1.31768e-05	ZFP69B
ENSG00000260920	-1.04838	-4.96254	6.95765e-07	5.4514e-06
ENSG00000117010	-0.55199	-2.5682	0.0102227	0.0311029	ZNF684
ENSG00000117013	-1.54327	-8.47708	2.30913e-17	5.79728e-16	KCNQ4
ENSG00000179862	3.16863	3.35231	0.000801397	0.00335689	CITED4
ENSG00000171793	0.281429	2.66772	0.00763677	0.0241891	CTPS1
ENSG00000127124	1.76722	4.14829	3.34971e-05	0.000193197	HIVEP3
ENSG00000198815	0.208221	3.29863	0.000971566	0.00398368	FOXJ3
ENSG00000127125	0.556202	2.69552	0.00702793	0.0225128	PPCS
ENSG00000186409	2.47404	5.13074	2.88603e-07	2.42646e-06	CCDC30
ENSG00000164010	2.76086	21.1066	6.91379e-99	4.16139e-96	ERMAP
ENSG00000164011	-0.544389	-3.02587	0.00247922	0.00910754	ZNF691
ENSG00000233708	3.50547	2.8456	0.00443282	0.0150762
ENSG00000117394	2.63531	13.3737	8.61203e-41	7.83561e-39	SLC2A1
ENSG00000227533	2.50859	8.7462	2.20655e-18	5.96735e-17	SLC2A1-AS1
ENSG00000117395	0.446054	2.37275	0.0176562	0.0490835	EBNA1BP2
ENSG00000243710	3.2947	2.41079	0.015918	0.0451388	WDR65
ENSG00000179178	2.4901	2.82055	0.00479412	0.0161274	TMEM125
ENSG00000066056	1.32085	3.32487	0.000884612	0.00366427	TIE1
ENSG00000066322	0.900264	5.52541	3.2872e-08	3.16894e-07	ELOVL1
ENSG00000142949	3.94682	28.2484	1.48964e-175	4.37097e-172	PTPRF
ENSG00000117408	0.242065	2.83727	0.00455009	0.015417	IPO13
ENSG00000117410	0.669481	4.96676	6.80801e-07	5.34843e-06	ATP6V0B
ENSG00000196517	-1.47105	-3.10451	0.00190596	0.00722834	SLC6A9
ENSG00000178028	0.642259	7.68824	1.49171e-14	2.91317e-13	DMAP1
ENSG00000126106	1.08976	4.20097	2.65769e-05	0.000156453	TMEM53
ENSG00000142945	-0.468742	-5.47874	4.28365e-08	4.07598e-07	KIF2C
ENSG00000222009	2.94434	12.8605	7.5089e-38	5.99537e-36	BTBD19
ENSG00000126107	0.37567	4.00858	6.10855e-05	0.000334715	HECTD3
ENSG00000126088	0.6573	8.03222	9.57278e-16	2.08259e-14	UROD
ENSG00000162415	3.76962	11.4051	3.94509e-30	2.19969e-28	ZSWIM5
ENSG00000132781	-1.05543	-7.90013	2.7862e-15	5.77258e-14	MUTYH
ENSG00000236624	-1.00975	-5.82708	5.64069e-09	6.06271e-08	CCDC163P
ENSG00000132780	-0.295773	-2.71655	0.00659665	0.021294	NASP
ENSG00000159588	-1.1171	-2.75553	0.00585977	0.0192327	CCDC17
ENSG00000159592	-0.271196	-3.96341	7.38871e-05	0.000397258	GPBP1L1
ENSG00000159596	-0.278982	-4.10109	4.11208e-05	0.000233721	TMEM69
ENSG00000117461	1.09172	6.17993	6.41319e-10	7.76797e-09	PIK3R3
ENSG00000085998	0.48445	4.4339	9.25437e-06	5.96314e-05	POMGNT1
ENSG00000085999	-0.41466	-2.92541	0.00344003	0.0121085	RAD54L
ENSG00000132128	0.480872	7.44876	9.42198e-14	1.72118e-12	LRRC41
ENSG00000232022	1.63498	3.08454	0.00203867	0.0076815
ENSG00000224863	5.29104	3.42654	0.000611331	0.00263407
ENSG00000142961	0.627465	3.89399	9.8609e-05	0.000513248	MOB3C
ENSG00000159658	0.304932	3.50415	0.000458066	0.00203842	EFCAB14
ENSG00000224805	2.2481	4.45877	8.2431e-06	5.35859e-05	LINC00853
ENSG00000162367	0.931593	10.4934	9.26291e-26	4.08148e-24	TAL1
ENSG00000123473	-0.277448	-3.67879	0.000234339	0.00111943	STIL
ENSG00000237424	-0.923307	-5.91933	3.23256e-09	3.58946e-08	FOXD2-AS1
ENSG00000186564	-0.736855	-4.8113	1.49951e-06	1.11532e-05	FOXD2
ENSG00000132122	1.80542	2.77767	0.00547503	0.0181424	SPATA6
ENSG00000185104	-0.232622	-3.93881	8.18852e-05	0.000435669	FAF1
ENSG00000123080	1.01377	9.2897	1.54728e-20	4.93491e-19	CDKN2C
ENSG00000123091	0.510844	2.97157	0.00296282	0.0106426	RNF11
ENSG00000085831	1.85899	4.33321	1.46952e-05	9.09695e-05	TTC39A
ENSG00000085832	-0.284601	-3.01984	0.00252911	0.00927197	EPS15
ENSG00000266993	-1.18574	-3.30731	0.000941968	0.00387246
ENSG00000169213	1.80171	4.41643	1.00346e-05	6.42004e-05	RAB3B
ENSG00000134717	-0.397237	-2.54947	0.0107888	0.0325564	BTF3L4
ENSG00000154222	0.622345	4.03996	5.34611e-05	0.000296888	CC2D1B
ENSG00000224680	1.74317	3.17932	0.00147621	0.0057687	PLA2G12AP1
ENSG00000203995	-0.838047	-7.75005	9.18593e-15	1.82738e-13	ZYG11A
ENSG00000157193	-0.901509	-8.29666	1.07076e-16	2.5466e-15	LRP8
ENSG00000230138	4.47536	2.64827	0.00809047	0.0254272
ENSG00000058804	-0.419457	-3.62548	0.00028843	0.00134953	NDC1
ENSG00000272091	1.53886	3.32496	0.000884304	0.00366427
ENSG00000116209	0.293352	3.01465	0.00257274	0.00940988	TMEM59
ENSG00000157216	0.494746	4.08071	4.48986e-05	0.000253231	SSBP3
ENSG00000169174	-4.66128	-25.151	1.37718e-139	1.70147e-136	PCSK9
ENSG00000162407	4.70538	9.76705	1.55923e-22	5.68344e-21	PPAP2B
ENSG00000162600	-0.375238	-3.05962	0.0022162	0.00825957	OMA1
ENSG00000162601	-0.441476	-4.38894	1.13903e-05	7.2186e-05	MYSM1
ENSG00000232453	2.54678	4.67117	2.99487e-06	2.10989e-05
ENSG00000230812	3.08339	2.42516	0.0153016	0.0437131
ENSG00000134716	5.28867	3.1132	0.00185071	0.00704108	CYP2J2
ENSG00000162599	-1.40969	-10.1811	2.40766e-24	9.7444e-23	NFIA
ENSG00000116641	0.429678	3.16562	0.00154752	0.0060203	DOCK7
ENSG00000125703	-0.763012	-6.51019	7.50573e-11	1.02481e-09	ATG4C
ENSG00000142856	-0.289724	-2.7108	0.00671204	0.0216219	ITGB3BP
ENSG00000162437	1.08374	4.7618	1.91872e-06	1.4018e-05	RAVER2
ENSG00000162433	0.638693	5.14876	2.62217e-07	2.21972e-06	AK4
ENSG00000116675	0.898167	6.24092	4.34991e-10	5.37986e-09	DNAJC6
ENSG00000116678	-1.64822	-12.8381	1.00295e-37	7.92705e-36	LEPR
ENSG00000213625	0.887774	9.94006	2.78667e-23	1.05337e-21	LEPROT
ENSG00000184588	6.01454	4.72538	2.2969e-06	1.65441e-05	PDE4B
ENSG00000118473	8.81433	7.35433	1.91892e-13	3.42026e-12	SGIP1
ENSG00000198160	0.246008	2.5344	0.011264	0.033808	MIER1
ENSG00000162594	-1.2405	-7.80771	5.82381e-15	1.17346e-13	IL23R
ENSG00000081985	-2.3255	-7.7429	9.7176e-15	1.92824e-13	IL12RB2
ENSG00000172380	1.99351	14.032	9.92614e-45	1.03558e-42	GNG12
ENSG00000233589	-2.87296	-4.1719	3.02065e-05	0.000176012
ENSG00000234264	1.62989	2.83301	0.00461125	0.0155927
ENSG00000033122	-2.72457	-7.63929	2.18424e-14	4.20614e-13	LRRC7
ENSG00000066557	-0.698643	-5.86169	4.58172e-09	4.99774e-08	LRRC40
ENSG00000118454	0.486406	3.80719	0.000140557	0.000709251	ANKRD13C
ENSG00000197568	0.938713	3.26833	0.00108184	0.00437878	HHLA3
ENSG00000116761	-2.72813	-4.06099	4.88657e-05	0.000273765	CTH
ENSG00000050628	-0.678356	-3.40599	0.000659255	0.00281677	PTGER3
ENSG00000254685	-0.958338	-4.50064	6.7749e-06	4.46976e-05	FPGT
ENSG00000162623	0.45752	4.64569	3.38943e-06	2.36374e-05	TYW3
ENSG00000137968	1.37458	5.13434	2.83138e-07	2.3849e-06	SLC44A5
ENSG00000230863	1.52099	4.81535	1.46944e-06	1.09434e-05
ENSG00000117054	-0.197984	-2.40657	0.016103	0.0455752	ACADM
ENSG00000226415	0.507063	3.09528	0.00196624	0.00743365	TPI1P1
ENSG00000117069	5.63324	6.34288	2.25507e-10	2.90376e-09	ST6GALNAC5
ENSG00000142892	-0.635255	-4.8412	1.2906e-06	9.71323e-06	PIGK
ENSG00000219201	0.45549	3.49671	0.00047103	0.00208977
ENSG00000162613	-0.305712	-3.10893	0.00187769	0.00713334	FUBP1
ENSG00000137941	2.09709	9.2789	1.71231e-20	5.44644e-19	TTLL7
ENSG00000271576	-1.10794	-4.12103	3.77183e-05	0.000215998
ENSG00000174021	0.526663	4.96961	6.70893e-07	5.2796e-06	GNG5
ENSG00000153898	3.42222	2.38243	0.0171988	0.0480568	MCOLN2
ENSG00000162643	4.80565	3.40308	0.000666299	0.00284369	WDR63
ENSG00000055732	6.55532	5.87577	4.20895e-09	4.6061e-08	MCOLN3
ENSG00000097096	0.412317	3.40075	0.000672022	0.00286249	SYDE2
ENSG00000162642	0.318857	2.62216	0.00873741	0.027191	C1orf52
ENSG00000142867	-0.297057	-2.45701	0.0140097	0.0405855	BCL10
ENSG00000142871	1.15375	4.45067	8.56013e-06	5.54319e-05	CYR61
ENSG00000117174	-0.478913	-4.05106	5.09854e-05	0.000284689	ZNHIT6
ENSG00000122417	1.00069	6.63265	3.29714e-11	4.67656e-10	ODF2L
ENSG00000097033	0.415366	3.24186	0.00118751	0.00475611	SH3GLB1
ENSG00000065243	0.338826	3.69141	0.000223018	0.00107277	PKN2
ENSG00000213516	0.633602	3.49385	0.000476111	0.00210839	RBMXL1
ENSG00000117226	2.9469	4.56461	5.00428e-06	3.39608e-05	GBP3
ENSG00000117228	3.46155	3.9006	9.59548e-05	0.000500988	GBP1
ENSG00000234518	-0.621692	-3.92234	8.76925e-05	0.000462791	PTGES3P1
ENSG00000162645	3.29704	14.0397	8.90556e-45	9.41662e-43	GBP2
ENSG00000162654	6.12393	26.0654	9.00583e-150	1.51002e-146	GBP4
ENSG00000154451	1.7904	8.89112	6.04972e-19	1.70686e-17	GBP5
ENSG00000183347	4.67542	2.81551	0.00487003	0.0163453	GBP6
ENSG00000225492	4.17791	5.03898	4.6802e-07	3.80412e-06	GBP1P1
ENSG00000197147	0.368612	2.89841	0.00375059	0.0130358	LRRC8B
ENSG00000171492	-1.04912	-3.56929	0.000357957	0.00163731	LRRC8D
ENSG00000228175	0.640041	2.90421	0.00368184	0.0128288	GEMIN8P4
ENSG00000162664	0.385334	3.08566	0.00203102	0.00765392	ZNF326
ENSG00000233593	-1.02351	-7.32294	2.426e-13	4.29471e-12
ENSG00000272094	-2.18572	-3.34112	0.000834421	0.00347476
ENSG00000097046	-0.292413	-3.12269	0.00179206	0.00684238	CDC7
ENSG00000174842	0.565691	4.8693	1.11996e-06	8.53291e-06	GLMN
ENSG00000122406	-0.25788	-5.41614	6.08984e-08	5.66374e-07	RPL5
ENSG00000154511	2.51545	12.4651	1.15714e-35	8.67818e-34	FAM69A
ENSG00000143033	-0.330483	-3.49498	0.000474098	0.002101	MTF2
ENSG00000117500	-0.379475	-2.61085	0.00903163	0.0279695	TMED5
ENSG00000122483	-0.457161	-3.27861	0.00104318	0.0042425	CCDC18
ENSG00000137942	-0.505116	-4.23411	2.29463e-05	0.000137129	FNBP1L
ENSG00000137936	0.788147	4.17152	3.02579e-05	0.000176247	BCAR3
ENSG00000023909	0.775072	6.06996	1.27945e-09	1.4957e-08	GCLM
ENSG00000117525	3.24321	2.98348	0.00284987	0.0102872	F3
ENSG00000152078	-0.796775	-5.923	3.16122e-09	3.51356e-08	TMEM56
ENSG00000122481	-0.937009	-4.48093	7.43168e-06	4.87567e-05	RWDD3
ENSG00000117569	-0.35482	-2.60727	0.00912674	0.0282268	PTBP2
ENSG00000228084	-1.55158	-2.54733	0.010855	0.0327226
ENSG00000156876	-0.571028	-5.12979	2.90058e-07	2.43782e-06	SASS6
ENSG00000122477	-1.38242	-2.76281	0.00573059	0.0188667	LRRC39
ENSG00000162695	0.227498	2.50208	0.0123465	0.0365382	SLC30A7
ENSG00000117543	-0.45849	-4.30096	1.70061e-05	0.000104067	DPH5
ENSG00000185946	-0.723192	-4.3171	1.58095e-05	9.7379e-05	RNPC3
ENSG00000196427	0.876198	3.04661	0.00231442	0.00858179	NBPF4
ENSG00000162636	-0.621168	-5.18799	2.12575e-07	1.81718e-06	FAM102B
ENSG00000121957	-0.295473	-2.50027	0.0124098	0.0366932	GPSM2
ENSG00000121940	-0.179865	-2.37734	0.0174382	0.0486042	CLCC1
ENSG00000085433	-0.51852	-3.6168	0.000298262	0.0013911	WDR47
ENSG00000197780	0.609044	3.72754	0.000193358	0.000942853	TAF13
ENSG00000273382	1.85315	3.62312	0.000291071	0.00136053
ENSG00000116299	3.57491	7.2463	4.28317e-13	7.39287e-12	KIAA1324
ENSG00000031698	-0.600953	-2.81973	0.00480648	0.0161629	SARS
ENSG00000221986	3.61782	6.62057	3.5781e-11	5.04459e-10	MYBPHL
ENSG00000143028	1.38853	2.67232	0.00753284	0.0238954	SYPL2
ENSG00000162650	0.657814	3.04053	0.00236162	0.00873275	ATXN7L2
ENSG00000181754	1.39499	5.04897	4.44193e-07	3.62426e-06	AMIGO1
ENSG00000116337	0.383567	2.44138	0.0146313	0.0420438	AMPD2
ENSG00000168765	-0.323467	-3.23913	0.00119896	0.00479787	GSTM4
ENSG00000213366	1.43291	7.92878	2.21312e-15	4.65092e-14	GSTM2
ENSG00000134202	1.44973	7.25102	4.13657e-13	7.15562e-12	GSTM3
ENSG00000184371	-0.954773	-3.60847	0.000308005	0.00143255	CSF1
ENSG00000168710	-0.769052	-5.45771	4.8231e-08	4.55787e-07	AHCYL1
ENSG00000258634	-0.659082	-4.61132	4.00118e-06	2.75598e-05
ENSG00000116396	-1.04007	-3.15084	0.001628	0.0062919	KCNC4
ENSG00000227963	1.03718	3.65732	0.000254867	0.00120595
ENSG00000162775	0.285305	2.57384	0.0100578	0.0306649	RBM15
ENSG00000168679	-1.19226	-3.13909	0.00169476	0.00652389	SLC16A4
ENSG00000273373	-0.789412	-2.94229	0.003258	0.0115578
ENSG00000134248	0.477319	3.90389	9.4658e-05	0.000494988	LAMTOR5
ENSG00000156171	-0.42764	-2.86725	0.00414058	0.0142203	DRAM2
ENSG00000134255	-0.409666	-3.23229	0.00122801	0.00489825	CEPT1
ENSG00000064886	4.61919	3.84801	0.00011908	0.000609789	CHI3L2
ENSG00000173947	5.26717	3.9129	9.11933e-05	0.000478469	PIFO
ENSG00000085465	1.49679	3.35148	0.000803813	0.00336521	OVGP1
ENSG00000116455	0.896385	3.31864	0.000904566	0.00373637	WDR77
ENSG00000143110	-1.33046	-3.30877	0.000937065	0.003855	C1orf162
ENSG00000197852	0.906634	3.63419	0.000278855	0.00130838	FAM212B
ENSG00000143079	2.48684	10.281	8.58723e-25	3.60602e-23	CTTNBP2NL
ENSG00000155367	-2.09234	-7.85176	4.10252e-15	8.35235e-14	PPM1J
ENSG00000215866	2.90187	3.94182	8.0867e-05	0.000430838
ENSG00000226419	-0.530264	-2.47032	0.0134993	0.0393642	SLC16A1-AS1
ENSG00000238198	1.22896	2.44731	0.0143926	0.0414695
ENSG00000081026	1.14576	7.52657	5.20895e-14	9.75858e-13	MAGI3
ENSG00000116793	0.629457	7.36311	1.79675e-13	3.2098e-12	PHTF1
ENSG00000081019	-0.2887	-3.10669	0.00189195	0.00718287	RSBN1
ENSG00000134242	-1.99598	-5.75726	8.54902e-09	8.97093e-08	PTPN22
ENSG00000163349	-0.283517	-3.54228	0.000396688	0.001798	HIPK1
ENSG00000134207	3.184	3.26958	0.00107708	0.00436373	SYT6
ENSG00000197323	0.273918	3.20481	0.00135152	0.00533832	TRIM33
ENSG00000175984	1.0224	2.52754	0.0114866	0.0343968	DENND2C
ENSG00000213281	0.339059	4.52085	6.15904e-06	4.09683e-05	NRAS
ENSG00000052723	-0.324998	-3.69361	0.000221092	0.00106438	SIKE1
ENSG00000173218	0.462262	3.70779	0.000209073	0.00101358	VANGL1
ENSG00000163399	0.334165	3.29395	0.000987908	0.0040408	ATP1A1
ENSG00000224950	2.14373	5.40014	6.65879e-08	6.16116e-07
ENSG00000116815	0.578427	5.86869	4.39255e-09	4.79808e-08	CD58
ENSG00000134247	-0.481543	-4.3653	1.26947e-05	7.94652e-05	PTGFRN
ENSG00000116830	-0.49815	-7.40553	1.30626e-13	2.34787e-12	TTF2
ENSG00000198162	0.534461	6.46329	1.02451e-10	1.37582e-09	MAN1A2
ENSG00000183508	2.63803	14.1933	1.00775e-45	1.10542e-43	FAM46C
ENSG00000155761	-1.44435	-3.13675	0.00170829	0.00656955	SPAG17
ENSG00000092607	-3.93675	-5.11571	3.12568e-07	2.6139e-06	TBX15
ENSG00000231365	0.59272	3.09446	0.00197173	0.00745201
ENSG00000203859	5.57278	3.37205	0.000746119	0.00314951	HSD3B2
ENSG00000143067	-0.682466	-2.52884	0.0114441	0.0342913	ZNF697
ENSG00000092621	-2.03374	-3.12218	0.00179518	0.00685315	PHGDH
ENSG00000134250	3.34315	15.7911	3.5826e-56	5.60653e-54	NOTCH2
ENSG00000231752	2.52426	2.88351	0.00393269	0.0135819	EMBP1
ENSG00000266657	4.67843	3.12487	0.00177881	0.00680063
ENSG00000233218	3.27973	7.09717	1.27342e-12	2.09917e-11	SNX18P16
ENSG00000230850	0.669379	4.99913	5.75889e-07	4.60123e-06
ENSG00000232336	1.19976	3.21259	0.00131545	0.00520547
ENSG00000231289	-2.41155	-2.51502	0.0119027	0.0354527
ENSG00000215784	-0.85136	-3.96196	7.4337e-05	0.000399311	FAM72D
ENSG00000225241	-0.552864	-2.94918	0.00318623	0.0113204
ENSG00000203843	-4.13378	-2.75031	0.00595393	0.0194872	PFN1P2
ENSG00000215861	-0.892784	-4.3769	1.20378e-05	7.57981e-05
ENSG00000178104	-0.663532	-3.84399	0.000121048	0.000618521	PDE4DIP
ENSG00000163386	1.28114	7.35329	1.93381e-13	3.44156e-12	NBPF10
ENSG00000168509	1.69327	10.2335	1.40341e-24	5.73929e-23	HFE2
ENSG00000121851	-0.336565	-2.4609	0.0138588	0.0402279	POLR3GL
ENSG00000181039	0.635732	2.45584	0.0140556	0.0406933	ANKRD34A
ENSG00000131795	0.278728	2.5067	0.0121866	0.0361699	RBM8A
ENSG00000211451	-1.60206	-5.03297	4.82929e-07	3.91446e-06	GNRHR2
ENSG00000131779	-0.393839	-3.59153	0.000328745	0.00151581	PEX11B
ENSG00000131791	-0.796865	-2.56918	0.0101938	0.0310363	PRKAB2
ENSG00000237188	0.989447	2.37048	0.0177652	0.0493401
ENSG00000131781	1.98878	4.87698	1.07723e-06	8.22873e-06	FMO5
ENSG00000234610	1.42017	5.2971	1.17657e-07	1.04419e-06	LINC00624
ENSG00000116128	0.867983	6.90547	5.00385e-12	7.69223e-11	BCL9
ENSG00000143140	6.01892	4.68206	2.84001e-06	2.00863e-05	GJA5
ENSG00000228626	-3.49937	-3.8181	0.000134486	0.000681181
ENSG00000231196	-4.04845	-3.67555	0.00023734	0.00113215
ENSG00000225871	5.22678	2.57603	0.00999414	0.0305162
ENSG00000203832	0.724693	4.10631	4.02034e-05	0.000228895	NBPF20
ENSG00000232527	1.66947	5.65369	1.57037e-08	1.58823e-07
ENSG00000203817	-1.02883	-3.0573	0.00223341	0.00831515	FAM72C
ENSG00000203814	0.802994	2.93697	0.00331438	0.011733	HIST2H2BF
ENSG00000163113	0.529015	6.72751	1.72592e-11	2.51174e-10	OTUD7B
ENSG00000023902	-0.63106	-3.14287	0.00167301	0.00644972	PLEKHO1
ENSG00000143401	-0.349087	-3.65759	0.000254595	0.00120491	ANP32E
ENSG00000143374	-0.856511	-8.60421	7.68414e-18	1.98654e-16	TARS2
ENSG00000143369	0.487477	3.36181	0.000774345	0.00325053	ECM1
ENSG00000143382	-0.564967	-4.18648	2.83316e-05	0.000165932	ADAMTSL4
ENSG00000264553	-2.7323	-2.43113	0.0150517	0.0430778	MIR4257
ENSG00000143384	-0.625848	-2.86824	0.00412764	0.01418	MCL1
ENSG00000143420	0.172856	2.4995	0.0124369	0.0367596	ENSA
ENSG00000143457	-0.379191	-2.69372	0.00706604	0.0225948	GOLPH3L
ENSG00000163131	-0.608581	-3.12911	0.00175334	0.00671746	CTSS
ENSG00000143379	-0.347367	-3.73128	0.000190513	0.000930137	SETDB1
ENSG00000143412	0.767575	2.88515	0.0039123	0.0135234	ANXA9
ENSG00000143363	-1.4142	-8.95672	3.34493e-19	9.6224e-18	PRUNE
ENSG00000163141	-2.67232	-3.53965	0.000400663	0.00181392	BNIPL
ENSG00000197622	-0.416853	-7.06397	1.61808e-12	2.6432e-11	CDC42SE1
ENSG00000213190	-0.620244	-2.85501	0.00430359	0.0146943	MLLT11
ENSG00000143398	-0.301976	-4.30584	1.66353e-05	0.000101957	PIP5K1A
ENSG00000232671	-2.04638	-3.06558	0.00217245	0.00812298
ENSG00000143373	-0.417521	-4.34891	1.36818e-05	8.5258e-05	ZNF687
ENSG00000143393	0.282508	2.72171	0.00649442	0.0210102	PI4KB
ENSG00000143390	-0.322495	-3.17598	0.00149332	0.0058307	RFX5
ENSG00000143416	0.689143	7.31862	2.50541e-13	4.43194e-12	SELENBP1
ENSG00000159377	0.299378	2.38874	0.0169061	0.04738	PSMB4
ENSG00000143375	1.53954	3.46731	0.000525696	0.00229628	CGN
ENSG00000159409	4.4686	2.6177	0.00885247	0.0274908	CELF3
ENSG00000197747	2.35931	6.40496	1.50409e-10	1.9802e-09	S100A10
ENSG00000241794	3.89024	2.58995	0.0095991	0.0294741	SPRR2A
ENSG00000244094	2.71909	2.79999	0.00511047	0.0170669	SPRR2F
ENSG00000203783	6.48343	10.0307	1.11714e-23	4.30602e-22	PRR9
ENSG00000159527	5.93612	4.58032	4.64271e-06	3.16535e-05	PGLYRP3
ENSG00000163218	7.44547	7.16443	7.81102e-13	1.31156e-11	PGLYRP4
ENSG00000163220	4.50861	3.06196	0.00219891	0.00820886	S100A9
ENSG00000184330	3.80388	2.63463	0.0084229	0.0263239	S100A7A
ENSG00000197956	-0.916406	-5.72854	1.01297e-08	1.05401e-07	S100A6
ENSG00000196154	-0.727073	-2.39807	0.0164815	0.0464435	S100A4
ENSG00000188643	0.869407	4.64826	3.34744e-06	2.33932e-05	S100A16
ENSG00000189171	0.723591	3.99076	6.5861e-05	0.000358373	S100A13
ENSG00000160678	1.10491	4.86839	1.12509e-06	8.56647e-06	S100A1
ENSG00000143553	0.452033	2.96246	0.00305194	0.0109109	SNAPIN
ENSG00000143621	-0.390439	-4.74404	2.09502e-06	1.51879e-05	ILF2
ENSG00000143624	0.274553	2.95675	0.00310899	0.0110828	INTS3
ENSG00000143614	0.303533	3.35096	0.000805312	0.00336925	GATAD2B
ENSG00000198837	-0.577157	-6.92967	4.21829e-12	6.55762e-11	DENND4B
ENSG00000143578	-0.929406	-3.32331	0.000889571	0.00368156	CREB3L4
ENSG00000272654	-0.612157	-2.43987	0.0146924	0.0421986
ENSG00000143575	-0.735035	-4.15841	3.20469e-05	0.000185746	HAX1
ENSG00000143595	1.36798	5.62045	1.90462e-08	1.9009e-07	AQP10
ENSG00000143515	0.228969	2.46746	0.0136076	0.0396358	ATP8B2
ENSG00000160712	1.02832	3.91309	9.1123e-05	0.000478207	IL6R
ENSG00000169291	4.12875	2.91829	0.00351956	0.012355	SHE
ENSG00000160714	0.651284	7.03624	1.975e-12	3.19072e-11	UBE2Q1
ENSG00000160710	0.275061	2.96756	0.00300173	0.0107626	ADAR
ENSG00000143603	3.56176	4.30006	1.70752e-05	0.000104436	KCNN3
ENSG00000163344	1.06793	8.28062	1.22535e-16	2.89083e-15	PMVK
ENSG00000163346	1.01517	3.86484	0.000111163	0.000572434	PBXIP1
ENSG00000163348	0.424969	5.24051	1.60137e-07	1.39121e-06	PYGO2
ENSG00000160691	0.400834	6.02524	1.68857e-09	1.93826e-08	SHC1
ENSG00000173207	-0.33076	-4.29192	1.77132e-05	0.00010786	CKS1B
ENSG00000163357	-2.11928	-4.34852	1.37057e-05	8.53839e-05	DCST1
ENSG00000143537	-0.809912	-5.31296	1.07858e-07	9.64514e-07	ADAM15
ENSG00000163463	-1.0152	-4.35298	1.34298e-05	8.37541e-05	KRTCAP2
ENSG00000163462	-1.9371	-2.53121	0.0113668	0.034086	TRIM46
ENSG00000236675	1.25415	3.3438	0.000826389	0.00344681	MTX1P1
ENSG00000177628	1.07964	7.25257	4.0894e-13	7.07924e-12	GBA
ENSG00000160767	-0.700883	-5.99603	2.02199e-09	2.30857e-08	FAM189B
ENSG00000176444	-0.340244	-2.76591	0.00567637	0.0187197	CLK2
ENSG00000143630	0.94823	5.84773	4.98327e-09	5.40311e-08	HCN3
ENSG00000143627	1.41121	8.87214	7.17532e-19	2.00755e-17	PKLR
ENSG00000160752	-0.494474	-4.92538	8.41946e-07	6.53566e-06	FDPS
ENSG00000225855	-1.38125	-4.87224	1.10339e-06	8.41488e-06	RUSC1-AS1
ENSG00000235919	-0.701901	-3.11998	0.00180866	0.00689788	ASH1L-AS1
ENSG00000271267	-1.39127	-2.4489	0.0143294	0.0413279
ENSG00000203761	-0.928217	-2.69267	0.00708821	0.0226564	MSTO2P
ENSG00000132676	-0.223509	-5.19132	2.08809e-07	1.7876e-06	DAP3
ENSG00000143622	0.764956	8.31791	8.95248e-17	2.14878e-15	RIT1
ENSG00000132680	-0.375489	-3.17989	0.0014733	0.00575926	KIAA0907
ENSG00000116584	-0.985457	-3.40224	0.000668352	0.00285045	ARHGEF2
ENSG00000273002	-1.27064	-3.88526	0.000102219	0.00053039
ENSG00000116586	-0.373332	-3.06145	0.00220269	0.00821948	LAMTOR2
ENSG00000254726	-0.998547	-5.1353	2.81696e-07	2.37434e-06	MEX3A
ENSG00000160789	0.267039	3.18241	0.00146053	0.00571597	LMNA
ENSG00000196189	-1.38743	-4.11665	3.84416e-05	0.000219824	SEMA4A
ENSG00000198952	0.25024	2.82162	0.00477819	0.016083	SMG5
ENSG00000163472	-0.53874	-2.67321	0.00751283	0.023848	TMEM79
ENSG00000198715	0.845383	5.47318	4.42022e-08	4.19742e-07	C1orf85
ENSG00000163467	1.11355	2.85616	0.00428804	0.0146517	TSACC
ENSG00000183856	-1.03699	-3.86701	0.000110177	0.000568166	IQGAP3
ENSG00000160818	0.949756	3.36373	0.00076897	0.00323549	GPATCH4
ENSG00000132702	-1.71785	-4.89813	9.67511e-07	7.43659e-06	HAPLN2
ENSG00000272405	0.28095	2.55355	0.0106631	0.0322227
ENSG00000132688	-2.58784	-7.42199	1.1537e-13	2.08805e-12	NES
ENSG00000143320	-1.11686	-2.7399	0.00614582	0.0200594	CRABP2
ENSG00000143303	-0.451903	-3.62475	0.000289236	0.00135249	RRNAD1
ENSG00000143294	0.391483	2.8313	0.00463592	0.0156634	PRCC
ENSG00000027869	0.368872	2.42182	0.0154431	0.0440475	SH2D2A
ENSG00000198400	0.573311	3.30272	0.000957514	0.00392949	NTRK1
ENSG00000027644	3.77092	9.05343	1.38546e-19	4.13768e-18	INSRR
ENSG00000187800	0.820719	4.01727	5.88763e-05	0.000323744	PEAR1
ENSG00000160838	-2.06294	-3.93402	8.35369e-05	0.000443252	LRRC71
ENSG00000132694	0.419332	3.91872	8.90198e-05	0.000468742	ARHGEF11
ENSG00000183853	5.33712	10.8653	1.68632e-27	8.21259e-26	KIRREL
ENSG00000158473	-3.78437	-2.46146	0.0138372	0.0401699	CD1D
ENSG00000163554	1.15354	8.18447	2.73501e-16	6.2453e-15	SPTA1
ENSG00000163565	2.54381	8.10119	5.44249e-16	1.21442e-14	IFI16
ENSG00000163568	3.56883	6.33623	2.35449e-10	3.02348e-09	AIM2
ENSG00000162706	5.41771	3.99254	6.53704e-05	0.000355951	CADM3
ENSG00000213088	5.36416	8.65467	4.94349e-18	1.30386e-16	DARC
ENSG00000158716	1.21188	5.59239	2.23966e-08	2.21736e-07	DUSP23
ENSG00000158710	0.467307	4.97711	6.45414e-07	5.09773e-06	TAGLN2
ENSG00000085552	2.29311	4.0933	4.25285e-05	0.000241139	IGSF9
ENSG00000162723	5.80516	4.58534	4.53256e-06	3.09745e-05	SLAMF9
ENSG00000143315	0.756063	5.92897	3.04836e-09	3.39295e-08	PIGM
ENSG00000162729	-0.471265	-2.72431	0.0064436	0.0208821	IGSF8
ENSG00000018625	3.6115	2.81815	0.00483009	0.0162298	ATP1A2
ENSG00000162734	0.791412	10.5613	4.50464e-26	2.02183e-24	PEA15
ENSG00000132716	-0.385523	-3.27366	0.00106165	0.00431087	DCAF8
ENSG00000171786	-3.99419	-5.12112	3.03722e-07	2.54628e-06	NHLH1
ENSG00000162738	1.346	6.56176	5.31769e-11	7.3775e-10	VANGL2
ENSG00000162739	-3.7148	-5.45166	4.99006e-08	4.70051e-07	SLAMF6
ENSG00000066294	-1.77627	-8.27963	1.2356e-16	2.9121e-15	CD84
ENSG00000117090	2.29139	2.40258	0.0162801	0.0459767	SLAMF1
ENSG00000117091	2.73243	5.15908	2.48162e-07	2.1053e-06	CD48
ENSG00000026751	3.73323	8.87938	6.72321e-19	1.88555e-17	SLAMF7
ENSG00000122223	3.32102	3.36623	0.000762026	0.00320915	CD244
ENSG00000179914	3.85948	3.69955	0.000215982	0.0010432	ITLN1
ENSG00000213080	-0.590182	-2.91692	0.00353506	0.0123983
ENSG00000158769	-0.353203	-3.29793	0.000973989	0.00399152	F11R
ENSG00000143217	3.6142	2.47694	0.0132515	0.0387233	PVRL4
ENSG00000143256	-0.294418	-2.97279	0.00295103	0.0106067	PFDN2
ENSG00000158793	-0.574133	-2.96008	0.00307557	0.0109854	NIT1
ENSG00000143222	0.585188	7.52151	5.41491e-14	1.01283e-12	UFC1
ENSG00000143258	-0.718344	-7.7852	6.9604e-15	1.39172e-13	USP21
ENSG00000143224	1.37487	8.62756	6.26727e-18	1.63464e-16	PPOX
ENSG00000158859	-3.04615	-7.87509	3.40485e-15	6.99873e-14	ADAMTS4
ENSG00000158864	-0.655445	-7.01429	2.31124e-12	3.71349e-11	NDUFS2
ENSG00000158869	2.51534	2.70394	0.00685233	0.0220134	FCER1G
ENSG00000248485	-5.04019	-3.12277	0.00179155	0.00684151	PCP4L1
ENSG00000158887	-1.01291	-6.86457	6.66926e-12	1.00873e-10	MPZ
ENSG00000235477	-0.517846	-2.6966	0.00700518	0.0224491
ENSG00000143226	-2.51155	-11.998	3.64162e-33	2.3878e-31	FCGR2A
ENSG00000173110	-1.87256	-5.98186	2.20598e-09	2.50523e-08	HSPA6
ENSG00000203747	1.49386	2.41794	0.0156085	0.0444167	FCGR3A
ENSG00000162747	1.47456	2.63354	0.00844991	0.0263908	FCGR3B
ENSG00000132185	2.12911	3.86359	0.000111732	0.000574925	FCRLA
ENSG00000162746	0.738853	3.19632	0.00139194	0.0054869	FCRLB
ENSG00000117143	-0.50784	-2.75689	0.00583532	0.0191632	UAP1
ENSG00000162733	2.62308	14.7926	1.6357e-49	2.09816e-47	DDR2
ENSG00000132196	-0.912931	-4.44744	8.69015e-06	5.62118e-05	HSD17B7
ENSG00000143248	3.70825	8.84711	8.98111e-19	2.48905e-17	RGS5
ENSG00000143228	-0.572564	-3.21811	0.00129041	0.00511758	NUF2
ENSG00000185630	8.13944	27.1287	4.51598e-162	1.06008e-158	PBX1
ENSG00000269887	6.81326	5.29258	1.20605e-07	1.06793e-06
ENSG00000143198	0.744162	7.07283	1.51801e-12	2.48665e-11	MGST3
ENSG00000224358	1.25315	2.49005	0.0127726	0.0375614
ENSG00000152382	-0.471064	-4.38724	1.148e-05	7.27152e-05	TADA1
ENSG00000143195	4.08142	4.03585	5.44053e-05	0.000301418	ILDR2
ENSG00000272205	-1.39485	-2.3879	0.0169451	0.0474552
ENSG00000143162	0.767081	5.63532	1.74735e-08	1.75287e-07	CREG1
ENSG00000198771	-1.08993	-5.81228	6.16286e-09	6.57577e-08	RCSD1
ENSG00000197965	-0.51873	-5.29393	1.19713e-07	1.06043e-06	MPZL1
ENSG00000143158	-1.60549	-17.0046	7.5951e-65	1.63566e-62	MPC2
ENSG00000143164	0.484249	5.81708	5.98848e-09	6.40135e-08	DCAF6
ENSG00000143155	-0.353493	-3.17461	0.00150039	0.00585441	TIPRL
ENSG00000237049	-3.41414	-4.46433	8.03216e-06	5.24032e-05	RPL34P1
ENSG00000237131	-4.10507	-3.60226	0.00031546	0.00146028
ENSG00000143156	-0.777515	-7.5113	5.85441e-14	1.08982e-12	NME7
ENSG00000117475	-0.49283	-4.27827	1.8835e-05	0.000114158	BLZF1
ENSG00000117477	1.89481	3.89198	9.94289e-05	0.000517401	CCDC181
ENSG00000117479	-0.36891	-3.08044	0.00206695	0.00777556	SLC19A2
ENSG00000000460	0.322929	2.4112	0.0158999	0.045093	C1orf112
ENSG00000010932	3.82541	3.33014	0.000868019	0.00360316	FMO1
ENSG00000117523	-0.270171	-3.0953	0.00196611	0.00743365	PRRC2C
ENSG00000117533	-1.11883	-5.77072	7.89342e-09	8.32764e-08	VAMP4
ENSG00000135845	0.713228	8.48363	2.1827e-17	5.48572e-16	PIGC
ENSG00000203739	-1.00496	-3.01095	0.00260429	0.00951785
ENSG00000117592	-0.39656	-7.69098	1.46013e-14	2.85626e-13	PRDX6
ENSG00000162753	-3.32319	-2.74493	0.00605237	0.0197764	SLC9C2
ENSG00000234741	-0.653076	-6.25753	3.9113e-10	4.86303e-09	GAS5
ENSG00000185278	-0.53193	-3.09365	0.00197711	0.00746994	ZBTB37
ENSG00000117601	-3.28924	-3.17142	0.00151695	0.00591315	SERPINC1
ENSG00000135870	0.297151	2.52077	0.0117097	0.0349535	RC3H1
ENSG00000235750	0.558941	3.79737	0.00014624	0.000734139	KIAA0040
ENSG00000228686	-2.43021	-3.04554	0.0023226	0.00860491
ENSG00000152092	1.57938	3.24919	0.00115735	0.00464802	ASTN1
ENSG00000075391	0.818266	3.61247	0.000303291	0.00141231	RASAL2
ENSG00000116191	2.54954	14.7993	1.48125e-49	1.92104e-47	RALGPS2
ENSG00000116194	2.68059	2.49953	0.0124359	0.0367596	ANGPTL1
ENSG00000116199	0.474328	6.29642	3.04604e-10	3.85044e-09	FAM20B
ENSG00000162779	3.91146	9.62545	6.24311e-22	2.18081e-20	AXDND1
ENSG00000162782	1.3728	2.98786	0.00280939	0.0101583	TDRD5
ENSG00000169905	0.47225	3.651	0.000261219	0.0012331	TOR1AIP2
ENSG00000143337	0.345577	3.21698	0.00129547	0.0051358	TOR1AIP1
ENSG00000116260	0.376581	2.57487	0.0100279	0.0306026	QSOX1
ENSG00000121454	-1.24711	-3.445	0.00057106	0.00247646	LHX4
ENSG00000135847	-0.35807	-4.57835	4.68664e-06	3.19252e-05	ACBD6
ENSG00000143324	-0.297594	-2.98416	0.0028436	0.0102702	XPR1
ENSG00000162783	1.05082	9.94148	2.74713e-23	1.04178e-21	IER5
ENSG00000272198	0.765311	2.38761	0.0169581	0.0474859
ENSG00000198216	3.54489	4.53101	5.87029e-06	3.92367e-05	CACNA1E
ENSG00000179930	2.89583	4.5026	6.7127e-06	4.43371e-05	ZNF648
ENSG00000224810	3.15471	5.44248	5.25443e-08	4.93765e-07
ENSG00000228918	2.6738	9.82095	9.1474e-23	3.37089e-21
ENSG00000135821	-2.56018	-17.8552	2.63173e-71	6.86413e-69	GLUL
ENSG00000143333	3.22967	8.74235	2.28309e-18	6.16014e-17	RGS16
ENSG00000135838	1.30217	8.60836	7.41106e-18	1.92442e-16	NPL
ENSG00000135862	4.70893	15.8677	1.06093e-56	1.69417e-54	LAMC1
ENSG00000116698	0.440829	3.44393	0.000573316	0.00248441	SMG7
ENSG00000198756	-1.60625	-3.29669	0.00097831	0.00400433	COLGALT2
ENSG00000198860	-2.1418	-5.36518	8.08693e-08	7.35215e-07	TSEN15
ENSG00000116667	3.31359	4.41599	1.00549e-05	6.43128e-05	C1orf21
ENSG00000116406	-0.435872	-3.00153	0.00268626	0.00977631	EDEM3
ENSG00000135842	-2.28447	-4.62449	3.75516e-06	2.59719e-05	FAM129A
ENSG00000116679	-1.05892	-6.77062	1.28235e-11	1.88136e-10	IVNS1ABP
ENSG00000273004	-0.914411	-2.40305	0.0162592	0.0459398
ENSG00000143341	2.45056	6.11685	9.54425e-10	1.13324e-08	HMCN1
ENSG00000157181	-0.213571	-2.36894	0.0178389	0.0495212	C1orf27
ENSG00000262180	-1.63002	-3.70031	0.000215336	0.00104073	OCLM
ENSG00000116711	2.27391	6.13529	8.50064e-10	1.01394e-08	PLA2G4A
ENSG00000236030	-2.80462	-3.72657	0.000194104	0.000946096	LINC01036
ENSG00000231599	-4.49982	-3.24584	0.00117105	0.00469659	LINC01037
ENSG00000162670	-5.017	-4.04798	5.16618e-05	0.000288141	BRINP3
ENSG00000116750	-0.543345	-6.20279	5.54713e-10	6.78902e-09	UCHL5
ENSG00000023572	-0.800306	-4.9479	7.50168e-07	5.86395e-06	GLRX2
ENSG00000162687	-5.61598	-4.10916	3.97096e-05	0.000226248	KCNT2
ENSG00000000971	-7.43519	-24.9399	2.74888e-137	3.22636e-134	CFH
ENSG00000116785	-4.95319	-3.78592	0.000153143	0.000764218	CFHR3
ENSG00000066279	0.194071	2.37812	0.0174011	0.0485239	ASPM
ENSG00000177888	-0.373496	-2.91505	0.00355628	0.0124579	ZBTB41
ENSG00000203724	2.73897	3.93644	8.2698e-05	0.000439197	C1orf53
ENSG00000143355	-2.42844	-3.93235	8.41192e-05	0.000445908	LHX9
ENSG00000223881	-4.65846	-3.32489	0.000884543	0.00366427
ENSG00000081237	-11.1942	-15.9807	1.74291e-57	2.82159e-55	PTPRC
ENSG00000116833	1.05285	3.27147	0.0010699	0.00433769	NR5A2
ENSG00000118193	-0.453632	-4.97051	6.67786e-07	5.26027e-06	KIF14
ENSG00000118197	-0.62449	-2.55377	0.0106563	0.0322062	DDX59
ENSG00000118200	-0.341163	-2.58402	0.00976564	0.0299033	CAMSAP2
ENSG00000116852	-0.53462	-4.44161	8.92862e-06	5.76273e-05	KIF21B
ENSG00000229191	2.36299	5.00667	5.53794e-07	4.43829e-06
ENSG00000163395	2.38008	3.22183	0.00127375	0.00505874	IGFN1
ENSG00000174307	3.50404	2.45038	0.0142707	0.0412093	PHLDA3
ENSG00000159176	0.589359	6.53076	6.54364e-11	9.01969e-10	CSRP1
ENSG00000269690	4.93229	3.56542	0.000363276	0.00166003
ENSG00000198700	0.338052	6.05027	1.446e-09	1.67622e-08	IPO9
ENSG00000198892	1.82195	3.50633	0.00045433	0.00202448	SHISA4
ENSG00000176393	-0.602856	-5.37248	7.76623e-08	7.08804e-07	RNPEP
ENSG00000273478	-1.11661	-3.14104	0.0016835	0.00648803
ENSG00000243323	0.521067	2.84555	0.00443354	0.0150765	PTPRVP
ENSG00000077152	-0.473939	-3.90892	9.27087e-05	0.000485769	UBE2T
ENSG00000183155	0.787373	6.68654	2.28508e-11	3.30093e-10	RABIF
ENSG00000117153	-0.400179	-4.85054	1.23123e-06	9.30517e-06	KLHL12
ENSG00000159346	0.236856	3.18334	0.00145589	0.00570068	ADIPOR1
ENSG00000159348	0.399123	4.81205	1.49393e-06	1.11188e-05	CYB5R1
ENSG00000163444	-0.249864	-2.98023	0.00288036	0.0103808	TMEM183A
ENSG00000231507	4.39285	3.30841	0.000938266	0.0038586
ENSG00000233791	3.61274	6.29067	3.16092e-10	3.9828e-09	LINC01136
ENSG00000159388	4.48095	30.185	3.7318e-200	1.46e-196	BTG2
ENSG00000122176	9.45864	7.85341	4.04881e-15	8.26412e-14	FMOD
ENSG00000058668	-1.2162	-10.8542	1.90366e-27	9.21372e-26	ATP2B4
ENSG00000143842	2.998	3.5611	0.000369306	0.00168528	SOX13
ENSG00000143845	3.72034	2.94877	0.00319043	0.0113318	ETNK2
ENSG00000143839	9.69035	34.1926	3.11113e-256	3.65153e-252	REN
ENSG00000170498	5.85931	4.36089	1.29535e-05	8.09992e-05	KISS1
ENSG00000174567	4.67144	2.87795	0.00400274	0.0137994	GOLT1A
ENSG00000143850	6.53576	10.36	3.77e-25	1.61491e-23	PLEKHA6
ENSG00000133056	2.0933	6.81318	9.54614e-12	1.42096e-10	PIK3C2B
ENSG00000198625	-0.551504	-2.50401	0.0122794	0.0363949	MDM4
ENSG00000163531	3.16604	4.69923	2.61138e-06	1.86038e-05	NFASC
ENSG00000133069	-1.31133	-2.82655	0.00470527	0.0158718	TMCC2
ENSG00000162873	5.84646	5.22367	1.75414e-07	1.51664e-06	KLHDC8A
ENSG00000235363	-1.38523	-2.97807	0.00290065	0.0104432	SNRPGP10
ENSG00000117266	2.38178	7.21823	5.26669e-13	9.00439e-12	CDK18
ENSG00000158715	2.479	16.6124	5.66348e-62	1.08971e-59	SLC45A3
ENSG00000069275	-0.17077	-2.79208	0.00523701	0.0174473	NUCKS1
ENSG00000117280	0.821787	4.51266	6.40182e-06	4.24269e-05	RAB7L1
ENSG00000133065	0.318403	2.93397	0.00334653	0.0118308	SLC41A1
ENSG00000174502	3.87538	2.79969	0.00511521	0.0170803	SLC26A9
ENSG00000196550	-0.561026	-2.95313	0.00314573	0.0111934	FAM72A
ENSG00000196188	7.34822	8.58612	8.99581e-18	2.31798e-16	CTSE
ENSG00000143466	0.516294	2.61804	0.00884376	0.0274746	IKBKE
ENSG00000136653	-0.399996	-3.24852	0.00116007	0.00465735	RASSF5
ENSG00000143479	0.52899	4.91606	8.83035e-07	6.83653e-06	DYRK3
ENSG00000162889	0.388559	3.67766	0.000235381	0.00112369	MAPKAPK2
ENSG00000162892	4.09383	2.75244	0.00591522	0.0193849	IL24
ENSG00000162894	3.06444	2.80215	0.00507625	0.0169719	FAIM3
ENSG00000182795	3.61373	19.8647	8.22903e-88	3.78761e-85	C1orf116
ENSG00000180667	-0.262728	-2.4496	0.0143014	0.0412827	YOD1
ENSG00000196352	-1.62236	-5.92488	3.12517e-09	3.47514e-08	CD55
ENSG00000117322	-1.53389	-3.84439	0.000120852	0.000617787	CR2
ENSG00000076356	1.66236	6.91833	4.56984e-12	7.07602e-11	PLXNA2
ENSG00000196878	0.846381	3.401	0.0006714	0.00286131	LAMB3
ENSG00000227591	-2.68886	-3.57567	0.000349334	0.00159974
ENSG00000123689	-2.99723	-2.50305	0.0123129	0.0364712	G0S2
ENSG00000009790	-0.456921	-2.92594	0.00343412	0.0120913	TRAF3IP3
ENSG00000082497	4.34106	2.82934	0.00466443	0.0157498	SERTAD4
ENSG00000082512	-0.880442	-7.72021	1.16138e-14	2.28903e-13	TRAF5
ENSG00000170385	0.786983	3.67922	0.000233946	0.00111778	SLC30A1
ENSG00000117650	-0.629441	-5.24859	1.53269e-07	1.3355e-06	NEK2
ENSG00000123684	-0.435118	-3.42323	0.000618814	0.00266289	LPGAT1
ENSG00000143476	-0.564535	-5.97752	2.26556e-09	2.56933e-08	DTL
ENSG00000066027	-1.51365	-12.2878	1.0531e-34	7.49103e-33	PPP2R5A
ENSG00000065600	-0.506187	-3.07922	0.00207543	0.00780372	TMEM206
ENSG00000117691	0.30937	2.87048	0.00409847	0.0140922	NENF
ENSG00000162772	-1.66951	-2.89556	0.0037848	0.0131368	ATF3
ENSG00000143494	1.36149	3.04631	0.00231667	0.008587	VASH2
ENSG00000230461	4.85209	3.487	0.000488465	0.00215612	PROX1-AS1
ENSG00000117707	10.5843	8.94785	3.62482e-19	1.03767e-17	PROX1
ENSG00000143499	-0.377785	-3.07189	0.00212706	0.00797613	SMYD2
ENSG00000152104	6.52081	9.7118	2.68562e-22	9.65424e-21	PTPN14
ENSG00000225920	-1.55294	-2.57427	0.0100452	0.0306393	RIMKLBP2
ENSG00000136628	-1.06026	-7.42055	1.16634e-13	2.10929e-12	EPRS
ENSG00000162813	-0.767109	-6.26495	3.72956e-10	4.6469e-09	BPNT1
ENSG00000067704	-0.694629	-8.30103	1.03213e-16	2.45973e-15	IARS2
ENSG00000117791	5.17148	5.73137	9.96213e-09	1.03795e-07	37316
ENSG00000186205	3.02846	3.08438	0.00203977	0.00768442	36951
ENSG00000136630	0.632726	2.63304	0.00846248	0.026423	HLX
ENSG00000143507	-2.00541	-6.63375	3.27258e-11	4.64733e-10	DUSP10
ENSG00000143498	-0.594408	-3.03493	0.0024059	0.00887709	TAF1A
ENSG00000225265	-1.07157	-2.71643	0.00659892	0.0212984
ENSG00000154305	-0.57098	-7.79261	6.56365e-15	1.31576e-13	MIA3
ENSG00000186063	0.41531	3.92793	8.56819e-05	0.000453199	AIDA
ENSG00000228106	1.573	5.04957	4.42811e-07	3.61423e-06
ENSG00000154309	2.93815	2.98309	0.00285353	0.0102973	DISP1
ENSG00000187554	-1.18045	-3.744	0.000181115	0.000889248	TLR5
ENSG00000203697	4.75842	5.08939	3.59224e-07	2.9786e-06	CAPN8
ENSG00000162909	-0.857659	-15.2798	1.04277e-52	1.48351e-50	CAPN2
ENSG00000227621	-1.5426	-3.53607	0.000406128	0.00183441	PHBP11
ENSG00000272645	-1.16415	-3.99405	6.49548e-05	0.000353935
ENSG00000185495	-1.39974	-2.57585	0.00999931	0.0305272
ENSG00000143756	0.552669	6.0547	1.40679e-09	1.63561e-08	FBXO28
ENSG00000143748	-0.294543	-3.18796	0.00143279	0.0056224	NVL
ENSG00000143771	-0.729498	-3.5179	0.000434971	0.00195006	CNIH4
ENSG00000162923	0.544884	8.2173	2.08129e-16	4.81817e-15	WDR26
ENSG00000143786	1.63412	4.07771	4.54808e-05	0.000256269	CNIH3
ENSG00000185842	-0.707919	-5.45645	4.8575e-08	4.58484e-07	DNAH14
ENSG00000143815	-0.985362	-13.3429	1.30348e-40	1.17684e-38	LBR
ENSG00000203691	-1.85358	-3.99297	6.5251e-05	0.000355383
ENSG00000154380	5.79478	17.1802	3.73472e-66	8.42969e-64	ENAH
ENSG00000196187	-0.500693	-5.34771	8.90751e-08	8.07004e-07	TMEM63A
ENSG00000143811	-0.151299	-2.43137	0.0150419	0.0430602	PYCR2
ENSG00000143768	7.33798	6.038	1.56033e-09	1.79898e-08	LEFTY2
ENSG00000182827	-0.438337	-2.54562	0.0109082	0.0328577	ACBD3
ENSG00000183814	-0.27506	-3.67437	0.000238435	0.00113668	LIN9
ENSG00000143772	4.16972	4.23244	2.31167e-05	0.000137831	ITPKB
ENSG00000163050	-0.673897	-3.68804	0.000225985	0.00108482	ADCK3
ENSG00000143776	-0.870363	-10.2609	1.0573e-24	4.39274e-23	CDC42BPA
ENSG00000143740	0.467164	4.96437	6.89252e-07	5.4094e-06	SNAP47
ENSG00000081692	0.821	3.10841	0.001881	0.0071436	JMJD4
ENSG00000185888	2.69659	4.20449	2.61671e-05	0.000154295	PRSS38
ENSG00000162910	-0.490401	-3.35112	0.000804864	0.0033684	MRPL55
ENSG00000143774	0.963857	8.52474	1.53157e-17	3.8825e-16	GUK1
ENSG00000181873	0.638885	3.69149	0.000222944	0.00107264	IBA57
ENSG00000162913	3.99137	4.66055	3.15361e-06	2.21243e-05	C1orf145
ENSG00000154358	1.95305	8.34123	7.35229e-17	1.78293e-15	OBSCN
ENSG00000215811	2.81508	3.33534	0.000851952	0.00354336	BTNL10
ENSG00000234975	1.02481	4.61749	3.88417e-06	2.67853e-05	FTH1P2
ENSG00000116574	5.78073	4.48877	7.16363e-06	4.7143e-05	RHOU
ENSG00000069248	-0.374852	-4.15965	3.18737e-05	0.000184833	NUP133
ENSG00000135744	5.81644	4.29627	1.73696e-05	0.000105988	AGT
ENSG00000143643	-0.605592	-3.38809	0.000703808	0.00298486	TTC13
ENSG00000173409	-0.428419	-3.10266	0.00191788	0.0072707	ARV1
ENSG00000182118	-0.857221	-4.18793	2.8151e-05	0.000164998	FAM89A
ENSG00000119283	1.82665	3.92162	8.79565e-05	0.000463767	TRIM67
ENSG00000143633	-0.292073	-2.51302	0.0119703	0.035615	C1orf131
ENSG00000116906	-0.48099	-6.17899	6.45147e-10	7.80628e-09	GNPAT
ENSG00000135766	0.494954	4.75235	2.01071e-06	1.46264e-05	EGLN1
ENSG00000162946	2.57978	4.03263	5.51564e-05	0.000305147	DISC1
ENSG00000212916	0.938836	3.01953	0.00253169	0.00927707	MAP10
ENSG00000135778	-0.506148	-4.46866	7.87116e-06	5.14386e-05	NTPCR
ENSG00000135749	4.86176	4.28614	1.81801e-05	0.000110474	PCNXL2
ENSG00000183780	3.05599	3.86132	0.000112774	0.000580029	SLC35F3
ENSG00000231663	-1.3094	-3.35655	0.000789215	0.00330999
ENSG00000059588	-0.668126	-5.47886	4.28085e-08	4.07496e-07	TARBP1
ENSG00000228044	-4.76254	-3.2418	0.00118777	0.00475633
ENSG00000227630	2.37673	6.38206	1.74726e-10	2.27736e-09	LINC01132
ENSG00000173726	-0.566449	-9.51651	1.79101e-21	6.08424e-20	TOMM20
ENSG00000168243	4.03093	8.267	1.37367e-16	3.22455e-15	GNG4
ENSG00000143669	2.14756	9.74311	1.97411e-22	7.17343e-21	LYST
ENSG00000116962	3.75154	5.76522	8.15504e-09	8.58822e-08	NID1
ENSG00000086619	-1.46991	-5.28232	1.2756e-07	1.124e-06	ERO1LB
ENSG00000186197	-1.84764	-10.0764	7.02405e-24	2.72984e-22	EDARADD
ENSG00000116977	0.559762	5.07056	3.96637e-07	3.26575e-06	LGALS8
ENSG00000077522	1.50463	3.82724	0.000129589	0.000658294	ACTN2
ENSG00000116984	-0.398444	-3.83427	0.00012594	0.000642117	MTR
ENSG00000198626	-2.04895	-2.56857	0.0102118	0.031087	RYR2
ENSG00000155816	-4.23243	-3.24423	0.0011777	0.00472005	FMN2
ENSG00000091483	-0.597498	-14.6782	8.8889e-49	1.0982e-46	FH
ENSG00000054277	-0.964911	-5.47717	4.3219e-08	4.1107e-07	OPN3
ENSG00000203668	-0.866587	-7.17733	7.10838e-13	1.20304e-11	CHML
ENSG00000162843	-2.1564	-2.88938	0.00386	0.0133558	WDR64
ENSG00000174371	-0.339525	-3.42546	0.000613757	0.00264306	EXO1
ENSG00000143702	-0.806199	-9.12297	7.30921e-20	2.22826e-18	CEP170
ENSG00000054282	-0.86378	-4.13982	3.47572e-05	0.00020012	SDCCAG8
ENSG00000117020	2.86088	7.28103	3.31271e-13	5.7859e-12	AKT3
ENSG00000179456	1.24668	8.1269	4.4041e-16	9.931e-15	ZBTB18
ENSG00000173728	-1.29081	-3.9118	9.16119e-05	0.000480451	C1orf100
ENSG00000035687	-0.64644	-5.82792	5.61221e-09	6.0404e-08	ADSS
ENSG00000188206	-1.15952	-4.97455	6.54009e-07	5.16214e-06	HNRNPU-AS1
ENSG00000272195	-2.08146	-2.51393	0.0119394	0.0355397
ENSG00000203666	0.478987	3.91934	8.87923e-05	0.000467649	EFCAB2
ENSG00000162849	1.56595	3.92207	8.77904e-05	0.000463099	KIF26B
ENSG00000162852	-0.828255	-9.82152	9.09647e-23	3.3574e-21	CNST
ENSG00000197472	-0.926888	-3.17449	0.001501	0.00585581	ZNF695
ENSG00000196418	0.462391	2.83797	0.00454014	0.0153899	ZNF124
ENSG00000162714	-0.463775	-7.05686	1.70304e-12	2.77041e-11	ZNF496
ENSG00000169224	4.91173	7.53154	5.01471e-14	9.4097e-13	GCSAML
ENSG00000227135	6.88003	7.9513	1.84563e-15	3.89608e-14	GCSAML-AS1
ENSG00000196242	6.01408	4.73887	2.14911e-06	1.55321e-05	OR2C3
ENSG00000162722	1.238	12.1512	5.65228e-34	3.86827e-32	TRIM58
ENSG00000238243	0.986037	4.07887	4.5255e-05	0.000255058	OR2W3
ENSG00000224227	3.66669	2.93803	0.00330309	0.0116966	OR2L1P
ENSG00000229703	2.95616	2.49892	0.0124573	0.0368105
ENSG00000232694	1.38642	2.82699	0.00469882	0.0158525
ENSG00000171161	1.49988	12.5516	3.89648e-36	2.98909e-34	ZNF672
ENSG00000185220	0.708235	5.4344	5.49801e-08	5.14185e-07	PGBD2
ENSG00000233084	5.25125	7.89824	2.82864e-15	5.85534e-14
ENSG00000015171	1.04926	9.60341	7.73406e-22	2.68167e-20	ZMYND11
ENSG00000067064	-0.475877	-2.92828	0.00340838	0.0120097	IDI1
ENSG00000047056	0.356001	3.96323	7.39429e-05	0.000397466	WDR37
ENSG00000229205	-0.875085	-7.94316	1.97093e-15	4.1531e-14	LINC00200
ENSG00000067057	-0.796729	-7.46354	8.42309e-14	1.54471e-12	PFKP
ENSG00000151631	2.51383	2.49967	0.0124308	0.0367508	AKR1C6P
ENSG00000187134	-3.47564	-17.4033	7.78735e-68	1.90417e-65	AKR1C1
ENSG00000151632	-2.68911	-10.1137	4.80157e-24	1.88167e-22	AKR1C2
ENSG00000196139	-2.98559	-9.85693	6.39785e-23	2.36882e-21	AKR1C3
ENSG00000215267	1.55139	2.51921	0.011762	0.0350962	AKR1C7P
ENSG00000178462	1.25933	4.99407	5.9119e-07	4.71706e-06	TUBAL3
ENSG00000173848	-1.31828	-9.57067	1.06214e-21	3.65045e-20	NET1
ENSG00000196372	-1.17663	-8.24864	1.60213e-16	3.74959e-15	ASB13
ENSG00000134452	0.253671	2.42956	0.0151171	0.0432385	FBXO18
ENSG00000134470	-0.789149	-4.99921	5.75664e-07	4.601e-06	IL15RA
ENSG00000134460	3.31298	2.4135	0.0158001	0.0448695	IL2RA
ENSG00000065675	-0.797409	-8.33404	7.81274e-17	1.88874e-15	PRKCQ
ENSG00000198879	-0.675473	-3.3988	0.000676816	0.00288027	SFMBT2
ENSG00000123243	2.6281	4.7643	1.89512e-06	1.38676e-05	ITIH5
ENSG00000107485	1.99244	3.00994	0.00261302	0.00954534	GATA3
ENSG00000048740	1.28143	8.46792	2.4982e-17	6.24523e-16	CELF2
ENSG00000148429	1.29146	9.02816	1.74575e-19	5.1482e-18	USP6NL
ENSG00000271360	4.22497	2.54018	0.0110797	0.0333355
ENSG00000134463	-0.753354	-4.7045	2.54489e-06	1.81742e-05	ECHDC3
ENSG00000181192	-0.689975	-3.36852	0.000755742	0.00318611	DHTKD1
ENSG00000183049	6.40924	5.09186	3.54574e-07	2.94213e-06	CAMK1D
ENSG00000151468	3.35416	2.70413	0.00684826	0.0220063	CCDC3
ENSG00000123240	2.15253	9.19365	3.79738e-20	1.17754e-18	OPTN
ENSG00000165626	0.997625	7.57683	3.54113e-14	6.709e-13	BEND7
ENSG00000151474	2.18789	13.5269	1.08483e-41	1.02682e-39	FRMD4A
ENSG00000148468	1.1116	8.12324	4.5389e-16	1.02154e-14	FAM171A1
ENSG00000148481	-0.556046	-5.12208	3.0218e-07	2.53516e-06	FAM188A
ENSG00000107611	2.15467	3.53644	0.000405561	0.00183221	CUBN
ENSG00000107614	-0.269498	-2.53278	0.0113161	0.0339432	TRDMT1
ENSG00000026025	0.365963	2.80716	0.0049981	0.0167273	VIM
ENSG00000165996	-1.99492	-5.58218	2.37516e-08	2.34657e-07	PTPLA
ENSG00000260589	-0.956906	-3.26219	0.00110554	0.00446592
ENSG00000233968	-4.08245	-6.1822	6.32148e-10	7.66875e-09
ENSG00000078403	-0.33432	-3.9171	8.96214e-05	0.000471592	MLLT10
ENSG00000136770	-0.482433	-2.78821	0.00530008	0.0176324	DNAJC1
ENSG00000223601	-2.7422	-4.05842	4.94059e-05	0.000276593	EBLN1
ENSG00000168283	0.403982	2.76714	0.00565507	0.0186574	BMI1
ENSG00000077327	-2.12512	-3.13158	0.0017387	0.00666792	SPAG6
ENSG00000233451	-5.30067	-3.48265	0.000496485	0.00218576
ENSG00000150867	-0.513111	-5.20972	1.89128e-07	1.6272e-06	PIP4K2A
ENSG00000165309	-1.51985	-3.43358	0.000595668	0.00257035	ARMC3
ENSG00000148450	1.00277	4.58709	4.49464e-06	3.074e-05	MSRB2
ENSG00000099256	0.410016	3.03101	0.00243739	0.00897353	PRTFDC1
ENSG00000151025	0.546493	4.12796	3.65999e-05	0.00021006	GPR158
ENSG00000231976	0.717396	4.33008	1.49052e-05	9.21722e-05	LINC00202-2
ENSG00000120539	-0.466899	-3.96741	7.26582e-05	0.000391547	MASTL
ENSG00000107897	-0.552716	-5.08981	3.58423e-07	2.97301e-06	ACBD5
ENSG00000150054	1.78692	5.05092	4.39685e-07	3.59247e-06	MPP7
ENSG00000254635	0.823134	5.303	1.13918e-07	1.01445e-06	WAC-AS1
ENSG00000224597	0.827058	4.90457	9.36335e-07	7.21586e-06	PTCHD3P1
ENSG00000165757	6.66694	7.65727	1.89928e-14	3.67549e-13	KIAA1462
ENSG00000234814	3.86916	3.28219	0.00103006	0.00419785	SVILP1
ENSG00000183621	1.72726	9.09032	9.87436e-20	2.97549e-18	ZNF438
ENSG00000237036	-1.0769	-3.46159	0.000536993	0.00234127	ZEB1-AS1
ENSG00000148516	0.372303	3.08427	0.0020405	0.00768591	ZEB1
ENSG00000120616	0.566483	3.92832	8.55412e-05	0.000452557	EPC1
ENSG00000150093	-0.45213	-3.05856	0.00222406	0.00828428	ITGB1
ENSG00000235962	4.5037	2.91405	0.00356768	0.0124908
ENSG00000099250	2.53904	3.03295	0.00242177	0.00892442	NRP1
ENSG00000148498	1.29837	9.77202	1.48462e-22	5.42833e-21	PARD3
ENSG00000108094	0.225831	2.41819	0.0155979	0.0443985	CUL2
ENSG00000095794	1.14136	7.78897	6.75599e-15	1.352e-13	CREM
ENSG00000269952	1.62305	2.78072	0.00542391	0.0180035
ENSG00000108100	0.388149	3.83712	0.000124486	0.000635259	CCNY
ENSG00000229644	-0.754612	-5.10202	3.36049e-07	2.7993e-06	NAMPTL
ENSG00000151963	-1.60535	-2.85258	0.00433658	0.0147832
ENSG00000175395	-0.745695	-3.19172	0.0014143	0.00556024	ZNF25
ENSG00000189180	-0.390397	-2.58784	0.00965812	0.0296243	ZNF33A
ENSG00000075407	0.376675	3.27493	0.0010569	0.00429456	ZNF37A
ENSG00000215146	0.312486	2.64882	0.00807732	0.0253893
ENSG00000182632	2.4599	13.1688	1.32664e-39	1.15339e-37	CCNYL2
ENSG00000185904	2.8077	15.7331	8.96858e-56	1.38506e-53	LINC00839
ENSG00000234420	0.340369	2.39102	0.0168015	0.0471542	ZNF37BP
ENSG00000107551	3.17608	4.32403	1.53202e-05	9.4539e-05	RASSF4
ENSG00000165507	3.48338	5.98646	2.14452e-09	2.44016e-08	C10orf10
ENSG00000165511	1.69699	4.89764	9.69969e-07	7.45305e-06	C10orf25
ENSG00000256574	3.36437	2.57967	0.0098895	0.0302549	OR13A1
ENSG00000172661	0.63889	2.85969	0.00424052	0.0145168	FAM21C
ENSG00000204176	5.39028	4.12173	3.76035e-05	0.000215451	SYT15
ENSG00000189014	0.998996	2.40263	0.0162777	0.0459767	FAM35DP
ENSG00000152726	0.493334	2.41028	0.0159403	0.0451912	FAM21B
ENSG00000231209	4.50496	2.97136	0.00296489	0.0106484	GLUD1P6
ENSG00000128802	2.25208	4.26513	1.99785e-05	0.00012059	GDF2
ENSG00000107643	-0.841138	-10.6885	1.1522e-26	5.38781e-25	MAPK8
ENSG00000128805	-2.81698	-8.02956	9.78195e-16	2.12612e-14	ARHGAP22
ENSG00000128815	4.10445	6.16709	6.95566e-10	8.3904e-09	WDFY4
ENSG00000165633	-1.37649	-10.6951	1.07281e-26	5.03665e-25	VSTM4
ENSG00000204161	3.00245	17.8719	1.95058e-71	5.14471e-69	C10orf128
ENSG00000177354	0.449479	2.42859	0.0151577	0.0433441	C10orf71
ENSG00000138293	0.777064	12.036	2.29869e-33	1.5417e-31	NCOA4
ENSG00000099290	0.619676	2.40248	0.0162841	0.0459826	FAM21A
ENSG00000198964	0.607282	4.58307	4.58208e-06	3.12765e-05	SGMS1
ENSG00000226200	1.02043	3.35224	0.000801617	0.00335721
ENSG00000231345	-0.41251	-2.90959	0.00361909	0.0126477
ENSG00000122952	0.393179	5.82621	5.67016e-09	6.0916e-08	ZWINT
ENSG00000151151	-0.380208	-2.43316	0.0149676	0.0428737	IPMK
ENSG00000072401	-0.453452	-2.81438	0.00488713	0.0163933	UBE2D1
ENSG00000165449	0.963248	5.11551	3.12898e-07	2.61573e-06	SLC16A9
ENSG00000108091	0.180211	2.57276	0.010089	0.0307452	CCDC6
ENSG00000151150	1.66017	7.52608	5.22852e-14	9.78742e-13	ANK3
ENSG00000237233	3.768	2.67694	0.00742976	0.0236131
ENSG00000183346	5.32191	4.7303	2.24193e-06	1.61681e-05	C10orf107
ENSG00000272592	2.66529	4.50495	6.63887e-06	4.39112e-05
ENSG00000150347	1.68272	4.37094	1.2371e-05	7.76462e-05	ARID5B
ENSG00000182010	5.60517	14.463	2.07482e-47	2.4111e-45	RTKN2
ENSG00000181915	0.330325	3.69215	0.000222363	0.00107006	ADO
ENSG00000122877	3.21792	3.44773	0.000565329	0.00245342	EGR2
ENSG00000165476	0.680196	5.3126	1.08073e-07	9.65335e-07	REEP3
ENSG00000224714	-4.64616	-3.50145	0.000462736	0.00205763
ENSG00000108176	-1.62686	-6.0356	1.5837e-09	1.82324e-08	DNAJC12
ENSG00000138346	-0.711006	-8.1571	3.43166e-16	7.79814e-15	DNA2
ENSG00000138336	-1.70478	-10.2396	1.31724e-24	5.39632e-23	TET1
ENSG00000213025	0.865012	2.96829	0.00299461	0.0107403	COX20P1
ENSG00000165730	2.29468	4.96263	6.95455e-07	5.45079e-06	STOX1
ENSG00000107625	-0.433045	-4.46695	7.93438e-06	5.1823e-05	DDX50
ENSG00000165732	-0.291739	-2.48418	0.0129849	0.0380815	DDX21
ENSG00000156502	-0.357986	-3.9019	9.54414e-05	0.00049864	SUPV3L1
ENSG00000156510	-3.17923	-2.5594	0.0104853	0.0317532	HKDC1
ENSG00000156515	0.364241	7.84803	4.22624e-15	8.58933e-14	HK1
ENSG00000099282	1.7022	5.61397	1.97733e-08	1.96844e-07	TSPAN15
ENSG00000099284	3.00251	2.3706	0.0177593	0.0493401	H2AFY2
ENSG00000079332	0.430635	3.6568	0.00025538	0.00120814	SAR1A
ENSG00000180817	-0.456772	-5.74525	9.17872e-09	9.60595e-08	PPA1
ENSG00000172731	-0.663919	-4.21293	2.52084e-05	0.000149128	LRRC20
ENSG00000148730	0.284198	4.63433	3.58095e-06	2.48475e-05	EIF4EBP2
ENSG00000180644	1.9414	4.84517	1.26505e-06	9.53925e-06	PRF1
ENSG00000198246	-0.533488	-3.50623	0.000454502	0.00202486	SLC29A3
ENSG00000107736	1.41274	4.58618	4.51423e-06	3.08582e-05	CDH23
ENSG00000214688	-6.01638	-4.33034	1.48878e-05	9.20888e-05	C10orf105
ENSG00000107738	-1.42694	-8.46158	2.63785e-17	6.57335e-16	C10orf54
ENSG00000197746	0.589577	5.82755	5.62483e-09	6.05115e-08	PSAP
ENSG00000122863	4.9857	15.5228	2.43089e-54	3.63457e-52	CHST3
ENSG00000138303	-0.769015	-3.96302	7.40089e-05	0.00039773	ASCC1
ENSG00000168209	-4.08981	-8.08932	5.99965e-16	1.33115e-14	DDIT4
ENSG00000107745	-0.181749	-2.46065	0.0138685	0.0402459	MICU1
ENSG00000156026	-0.750179	-5.43656	5.43187e-08	5.09013e-07	MCU
ENSG00000138315	4.94025	3.71723	0.00020142	0.000978746	OIT3
ENSG00000122882	0.339953	3.05168	0.00227561	0.00845217	ECD
ENSG00000138286	0.27567	2.43915	0.0147219	0.0422627	FAM149B1
ENSG00000227540	-0.665232	-2.67305	0.00751654	0.0238534
ENSG00000156042	1.61338	5.23804	1.62294e-07	1.40891e-06	TTC18
ENSG00000138279	-0.237497	-4.63223	3.61755e-06	2.50866e-05	ANXA7
ENSG00000221817	1.78473	7.81159	5.64723e-15	1.13984e-13
ENSG00000166348	-0.551428	-4.40049	1.08008e-05	6.87843e-05	USP54
ENSG00000272791	-1.50488	-3.4183	0.000630127	0.00270413
ENSG00000272140	-0.882051	-2.50425	0.012271	0.036379
ENSG00000214655	0.960029	10.2408	1.30094e-24	5.33887e-23	ZSWIM8
ENSG00000148660	-0.442524	-5.011	5.41479e-07	4.34851e-06	CAMK2G
ENSG00000122861	-1.54697	-4.65225	3.28326e-06	2.29789e-05	PLAU
ENSG00000222047	-2.42706	-2.57006	0.0101681	0.0309621	C10orf55
ENSG00000035403	-0.866098	-16.0115	1.06295e-57	1.74487e-55	VCL
ENSG00000156110	-0.645067	-8.22522	1.9483e-16	4.52369e-15	ADK
ENSG00000156650	0.292149	2.64094	0.00826763	0.0258904	KAT6B
ENSG00000079393	0.599879	3.99329	6.51624e-05	0.000354983	DUSP13
ENSG00000165644	-0.606162	-3.84104	0.000122515	0.000625743	COMTD1
ENSG00000226051	2.86139	3.35094	0.00080537	0.00336925	ZNF503-AS1
ENSG00000165655	6.32346	5.96903	2.38661e-09	2.69732e-08	ZNF503
ENSG00000237149	3.75923	3.85224	0.000117041	0.000600136	ZNF503-AS2
ENSG00000148655	4.58691	4.0732	4.63722e-05	0.000260791	C10orf11
ENSG00000224596	1.79126	3.5607	0.000369867	0.00168751	ZMIZ1-AS1
ENSG00000244733	-1.30285	-2.37047	0.0177653	0.0493401
ENSG00000226381	-0.68258	-3.52765	0.000419261	0.00188575
ENSG00000133678	1.52419	5.6449	1.65275e-08	1.66438e-07	TMEM254
ENSG00000237523	-3.05092	-3.10505	0.00190248	0.00721818	LINC00857
ENSG00000151224	2.04128	5.23484	1.65124e-07	1.43083e-06	MAT1A
ENSG00000133665	2.0743	3.55655	0.000375764	0.00171043	DYDC2
ENSG00000122378	3.10286	12.3938	2.82466e-35	2.0851e-33	FAM213A
ENSG00000271738	2.66394	2.90095	0.00372037	0.0129457
ENSG00000178217	2.57119	3.91723	8.9574e-05	0.000471449	SH2D4B
ENSG00000148600	1.40439	4.52654	5.99578e-06	3.99844e-05	CDHR1
ENSG00000229404	2.32874	5.35447	8.58073e-08	7.783e-07	LINC00858
ENSG00000107771	0.710428	6.17829	6.4799e-10	7.83663e-09	CCSER2
ENSG00000182771	-2.64581	-9.18581	4.08425e-20	1.26295e-18	GRID1
ENSG00000122367	2.98531	3.49265	0.000478248	0.00211699	LDB3
ENSG00000107779	0.512296	3.74374	0.000181304	0.000889991	BMPR1A
ENSG00000272508	-2.47147	-2.73382	0.00626044	0.0203796
ENSG00000148672	-0.419581	-6.92601	4.32885e-12	6.72504e-11	GLUD1
ENSG00000223482	-0.586543	-6.99993	2.56088e-12	4.08939e-11	NUTM2A-AS1
ENSG00000228055	-4.83788	-3.49859	0.000467717	0.00207624	LINC00864
ENSG00000107789	-0.887692	-4.83288	1.34575e-06	1.01024e-05	MINPP1
ENSG00000138138	-0.750506	-5.64293	1.67182e-08	1.68069e-07	ATAD1
ENSG00000107796	5.29753	8.19713	2.46201e-16	5.66601e-15	ACTA2
ENSG00000026103	2.72167	7.62599	2.42172e-14	4.65582e-13	FAS
ENSG00000107798	1.87901	4.38653	1.15172e-05	7.29109e-05	LIPA
ENSG00000119917	1.21011	4.98727	6.12393e-07	4.86639e-06	IFIT3
ENSG00000204010	5.22923	3.63584	0.000277074	0.00130055	IFIT1B
ENSG00000138182	-0.292905	-2.68899	0.00716687	0.0228767	KIF20B
ENSG00000148680	-2.83997	-3.80935	0.000139333	0.000703829	HTR7
ENSG00000148688	0.402619	5.07947	3.78497e-07	3.12626e-06	RPP30
ENSG00000165338	0.763922	3.45817	0.000543852	0.00236853	HECTD2
ENSG00000119912	0.312913	2.99609	0.00273464	0.00992251	IDE
ENSG00000152804	-1.60424	-10.9243	8.82261e-28	4.32363e-26	HHEX
ENSG00000095596	3.17114	8.24789	1.61211e-16	3.76919e-15	CYP26A1
ENSG00000138119	4.07714	7.02744	2.10352e-12	3.38669e-11	MYOF
ENSG00000138193	0.860712	2.9141	0.00356719	0.0124908	PLCE1
ENSG00000108239	-0.878384	-5.38968	7.05822e-08	6.50254e-07	TBC1D12
ENSG00000107438	0.327627	4.5606	5.10082e-06	3.45561e-05	PDLIM1
ENSG00000059573	-0.375278	-4.16325	3.13752e-05	0.000182122	ALDH18A1
ENSG00000138185	0.447548	2.77643	0.00549597	0.0182067	ENTPD1
ENSG00000177853	-0.411585	-2.48015	0.0131327	0.0384482	ZNF518A
ENSG00000095587	3.54545	2.80913	0.00496763	0.0166396	TLL2
ENSG00000077147	0.381593	4.69483	2.66835e-06	1.89693e-05	TM9SF3
ENSG00000155629	1.3171	7.8047	5.9641e-15	1.2007e-13	PIK3AP1
ENSG00000231025	1.08755	5.30248	1.14239e-07	1.01616e-06
ENSG00000213390	-0.805424	-4.44892	8.63021e-06	5.58549e-05	ARHGAP19
ENSG00000165879	-1.07927	-3.3897	0.000699687	0.0029706	FRAT1
ENSG00000181274	-0.858964	-3.51489	0.000439933	0.00196817	FRAT2
ENSG00000171311	-0.314462	-2.73523	0.00623376	0.0203012	EXOSC1
ENSG00000165886	1.36427	4.91631	8.81927e-07	6.83021e-06	UBTD1
ENSG00000171160	-1.0173	-3.95466	7.66435e-05	0.000410666	MORN4
ENSG00000119986	0.532838	2.81845	0.00482555	0.0162169	AVPI1
ENSG00000155256	0.72735	5.76127	8.34822e-09	8.77984e-08	ZFYVE27
ENSG00000120057	2.59883	2.74983	0.00596255	0.01951	SFRP5
ENSG00000155265	2.35928	2.57875	0.00991587	0.0303246	GOLGA7B
ENSG00000095713	7.9348	6.60271	4.03712e-11	5.66113e-10	CRTAC1
ENSG00000166024	0.334659	2.52082	0.0117082	0.0349535	R3HCC1L
ENSG00000138131	4.36854	9.64814	5.00578e-22	1.75382e-20	LOXL4
ENSG00000119943	1.63907	3.53969	0.0004006	0.00181392	PYROXD2
ENSG00000107521	0.927618	8.23187	1.84308e-16	4.29212e-15	HPS1
ENSG00000172987	1.99863	2.51296	0.0119724	0.035615	HPSE2
ENSG00000120053	-1.18348	-5.30955	1.09897e-07	9.8088e-07	GOT1
ENSG00000224934	-1.31571	-2.90411	0.00368294	0.0128307
ENSG00000155287	-0.3704	-2.76787	0.00564241	0.0186235	SLC25A28
ENSG00000119929	-0.433395	-2.46459	0.0137171	0.0398854	CUTC
ENSG00000023839	2.10843	2.95603	0.00311626	0.0111054	ABCC2
ENSG00000107554	0.518199	4.73933	2.14428e-06	1.55019e-05	DNMBP
ENSG00000120054	2.71339	2.92129	0.00348585	0.0122514	CPN1
ENSG00000099194	-0.905865	-7.14546	8.96946e-13	1.4958e-11	SCD
ENSG00000166135	0.582725	7.58676	3.28007e-14	6.22445e-13	HIF1AN
ENSG00000095539	-0.514611	-2.50464	0.0122577	0.0363533	SEMA4G
ENSG00000107816	0.467942	3.27176	0.00106882	0.00433549	LZTS2
ENSG00000107819	1.59306	8.68749	3.70547e-18	9.87312e-17	SFXN3
ENSG00000107821	1.07675	6.94229	3.85805e-12	6.02956e-11	KAZALD1
ENSG00000236311	4.67384	2.75489	0.0058711	0.0192672	TLX1NB
ENSG00000107807	5.3398	13.1494	1.71454e-39	1.48514e-37	TLX1
ENSG00000226740	4.4631	2.72692	0.00639288	0.0207561
ENSG00000138136	6.29136	4.77404	1.80564e-06	1.32538e-05	LBX1
ENSG00000227128	5.57572	4.21822	2.46235e-05	0.000145889	LBX1-AS1
ENSG00000166167	0.660116	6.61464	3.72446e-11	5.24148e-10	BTRC
ENSG00000166171	1.16041	7.5424	4.6141e-14	8.6788e-13	DPCD
ENSG00000107829	0.757803	2.86385	0.00418522	0.0143547	FBXW4
ENSG00000107833	-0.717784	-6.37341	1.84866e-10	2.39886e-09	NPM3
ENSG00000107862	0.303326	2.68405	0.00727357	0.0231532	GBF1
ENSG00000077150	-0.827132	-4.0529	5.05856e-05	0.000282658	NFKB2
ENSG00000059915	-0.950724	-3.12656	0.00176865	0.00676729	PSD
ENSG00000107874	-0.23769	-2.49711	0.0125209	0.0369612	CUEDC2
ENSG00000269609	-1.78884	-5.8185	5.93782e-09	6.35298e-08
ENSG00000120055	-3.11456	-2.40177	0.0163161	0.0460453	C10orf95
ENSG00000138111	-1.66203	-5.48692	4.09012e-08	3.90132e-07	TMEM180
ENSG00000138107	0.360527	3.79028	0.000150475	0.000752984	ACTR1A
ENSG00000156398	0.601232	3.19764	0.00138556	0.00546358	SFXN2
ENSG00000166272	0.30056	2.75272	0.00591021	0.0193766	WBP1L
ENSG00000166275	0.847722	3.48429	0.000493441	0.002174	C10orf32
ENSG00000148842	-0.694964	-4.03682	5.41797e-05	0.000300594	CNNM2
ENSG00000076685	0.908554	7.06308	1.6285e-12	2.65837e-11	NT5C2
ENSG00000148835	-0.389338	-2.72607	0.0064093	0.0207915	TAF5
ENSG00000173915	0.410455	2.54165	0.0110329	0.0332035	USMG5
ENSG00000107954	3.64771	4.71717	2.39142e-06	1.71828e-05	NEURL1
ENSG00000148841	0.541999	5.1483	2.62863e-07	2.22438e-06	ITPRIP
ENSG00000108018	2.7005	14.4104	4.44963e-47	5.09515e-45	SORCS1
ENSG00000148700	-0.51138	-2.39749	0.0165076	0.0465018	ADD3
ENSG00000119950	-0.643789	-5.04101	4.63081e-07	3.76658e-06	MXI1
ENSG00000119953	-0.416927	-3.32294	0.00089073	0.00368533	SMNDC1
ENSG00000273143	2.28617	2.68658	0.00721868	0.0230107
ENSG00000138166	2.42403	9.69346	3.21439e-22	1.14847e-20	DUSP5
ENSG00000108055	-0.498243	-3.29738	0.000975906	0.00399658	SMC3
ENSG00000203867	-0.607381	-3.68552	0.000228234	0.00109404	RBM20
ENSG00000150593	-0.868531	-2.7784	0.00546276	0.0181069	PDCD4
ENSG00000197142	-0.936206	-2.48147	0.0130841	0.0383488	ACSL5
ENSG00000148737	1.35728	7.41979	1.17303e-13	2.11814e-12	TCF7L2
ENSG00000165806	0.401642	2.41988	0.0155258	0.0442297	CASP7
ENSG00000196865	-0.459553	-3.05804	0.00222792	0.00829735	NHLRC2
ENSG00000169129	2.56717	2.38007	0.0173093	0.0482966	AFAP1L2
ENSG00000099204	7.28872	9.93232	3.01167e-23	1.13477e-21	ABLIM1
ENSG00000228484	8.23481	6.76004	1.37955e-11	2.02019e-10
ENSG00000165863	5.73804	4.48	7.46414e-06	4.89423e-05	C10orf82
ENSG00000165646	-0.756983	-4.42558	9.61849e-06	6.17066e-05	SLC18A2
ENSG00000165650	-1.15111	-16.886	5.704e-64	1.21723e-61	PDZD8
ENSG00000183605	-0.492444	-5.44706	5.12087e-08	4.81407e-07	SFXN4
ENSG00000165672	-0.237262	-2.75032	0.00595365	0.0194872	PRDX3
ENSG00000198873	-2.01051	-6.38886	1.67127e-10	2.18437e-09	GRK5
ENSG00000148908	-1.0066	-10.1724	2.63459e-24	1.0608e-22	RGS10
ENSG00000151923	-0.232441	-2.7681	0.0056384	0.0186128	TIAL1
ENSG00000151929	0.384713	3.30431	0.000952092	0.00390997	BAG3
ENSG00000197771	-0.37615	-4.60717	4.08192e-06	2.8083e-05	MCMBP
ENSG00000220842	0.912369	2.69675	0.00700208	0.0224422
ENSG00000203805	5.18084	4.781	1.7443e-06	1.28437e-05	PPAPDC1A
ENSG00000107672	-0.297361	-3.32025	0.000899374	0.0037195	NSMCE4A
ENSG00000138162	2.59817	5.36594	8.05277e-08	7.32394e-07	TACC2
ENSG00000107679	0.539384	2.48051	0.0131193	0.0384186	PLEKHA1
ENSG00000166033	7.09832	8.05329	8.05992e-16	1.76491e-14	HTRA1
ENSG00000255624	-1.08858	-3.55811	0.000373527	0.0017019
ENSG00000119965	-0.479489	-2.61465	0.0089319	0.0276972	C10orf88
ENSG00000188620	0.877627	4.89174	9.99461e-07	7.6621e-06	HMX3
ENSG00000188816	-1.94854	-3.05566	0.00224563	0.00835535	HMX2
ENSG00000065154	1.7809	11.1591	6.4651e-29	3.35015e-27	OAT
ENSG00000203791	-0.570707	-3.86841	0.000109549	0.000565424	METTL10
ENSG00000188690	0.733399	8.21113	2.19117e-16	5.05758e-15	UROS
ENSG00000089876	-0.42683	-3.80258	0.000143195	0.000720703	DHX32
ENSG00000176171	-0.357135	-2.57111	0.0101372	0.0308758	BNIP3
ENSG00000148814	0.970588	3.85183	0.000117237	0.000600998	LRRC27
ENSG00000171798	2.7195	3.37652	0.000734088	0.00310268	KNDC1
ENSG00000151650	-1.44289	-3.54623	0.000390789	0.00177263	VENTX
ENSG00000151651	-1.51686	-5.94025	2.84593e-09	3.18423e-08	ADAM8
ENSG00000198546	0.462948	3.28089	0.00103481	0.00421354	ZNF511
ENSG00000148832	-0.726418	-3.62009	0.000294502	0.00137547	PAOX
ENSG00000214279	2.52785	10.5396	5.67464e-26	2.54211e-24
ENSG00000130649	3.26476	4.29655	1.73475e-05	0.000105908	CYP2E1
ENSG00000177951	0.301086	3.18391	0.00145299	0.00569212	BET1L
ENSG00000177963	1.02186	7.68676	1.50903e-14	2.94456e-13	RIC8A
ENSG00000174885	-1.47448	-3.4641	0.000531999	0.00232165	NLRP6
ENSG00000255026	-1.7592	-7.40972	1.26564e-13	2.28035e-12
ENSG00000142102	-0.861321	-6.28084	3.36743e-10	4.21584e-09	ATHL1
ENSG00000185201	-3.53051	-19.1231	1.62302e-81	6.45741e-79	IFITM2
ENSG00000254910	-1.66712	-3.50341	0.000459339	0.0020433
ENSG00000185885	-3.35851	-18.1001	3.17815e-73	9.44354e-71	IFITM1
ENSG00000251661	-1.08574	-3.62023	0.000294341	0.00137499
ENSG00000142089	-2.55031	-18.0889	3.89782e-73	1.11582e-70	IFITM3
ENSG00000270030	-1.50455	-4.81868	1.44515e-06	1.07762e-05
ENSG00000255328	-2.39964	-5.53006	3.20126e-08	3.09499e-07
ENSG00000182272	-1.54889	-6.3396	2.30363e-10	2.96141e-09	B4GALNT4
ENSG00000184363	-0.62262	-3.66839	0.000244085	0.00115996	PKP3
ENSG00000185187	0.547777	3.6803	0.000232958	0.00111351	SIGIRR
ENSG00000185101	-2.98284	-15.3417	4.02338e-53	5.75884e-51	ANO9
ENSG00000174775	0.790856	3.34786	0.00081438	0.00340374	HRAS
ENSG00000161328	0.595727	2.89375	0.00380665	0.0132022	LRRC56
ENSG00000185507	0.728563	2.62327	0.00870899	0.0271098	IRF7
ENSG00000177106	-0.847997	-4.3463	1.38453e-05	8.60938e-05	EPS8L2
ENSG00000177697	0.524442	3.49707	0.000470407	0.0020874	CD151
ENSG00000177700	0.658348	2.51298	0.0119715	0.035615	POLR2L
ENSG00000214063	-0.65073	-3.97265	7.10776e-05	0.000383822	TSPAN4
ENSG00000183020	0.512214	4.80272	1.56523e-06	1.16016e-05	AP2A2
ENSG00000117983	-2.72906	-2.98538	0.00283225	0.0102331	MUC5B
ENSG00000078902	1.14218	9.60307	7.75987e-22	2.68665e-20	TOLLIP
ENSG00000174672	3.35719	5.23266	1.67092e-07	1.44682e-06	BRSK2
ENSG00000182208	0.349305	2.71515	0.00662461	0.0213725	MOB2
ENSG00000184545	1.39313	4.5078	6.55031e-06	4.33621e-05	DUSP8
ENSG00000244242	2.15237	2.59636	0.00942183	0.0290294	IFITM10
ENSG00000117984	1.33842	11.4945	1.40541e-30	8.02691e-29	CTSD
ENSG00000130592	4.57872	3.81364	0.000136937	0.000692918	LSP1
ENSG00000130595	4.05021	2.48764	0.0128595	0.0377703	TNNT3
ENSG00000226416	-1.40698	-3.49767	0.000469338	0.00208305	MRPL23-AS1
ENSG00000183734	-5.2235	-3.47761	0.000505905	0.00222348	ASCL2
ENSG00000110665	0.941708	2.87935	0.00398496	0.0137503	C11orf21
ENSG00000064201	2.38185	8.46127	2.64492e-17	6.577e-16	TSPAN32
ENSG00000238184	-4.95689	-3.57683	0.00034779	0.00159329	CD81-AS1
ENSG00000199550	-4.66436	-2.62169	0.00874947	0.0272213
ENSG00000184281	0.786334	4.59325	4.36391e-06	2.99265e-05	TSSC4
ENSG00000129757	-1.60019	-7.25472	4.02491e-13	6.97274e-12	CDKN1C
ENSG00000205531	0.305053	3.89442	9.84349e-05	0.000512569	NAP1L4
ENSG00000110619	-1.16428	-4.76375	1.90025e-06	1.38961e-05	CARS
ENSG00000224513	6.52194	4.99247	5.96121e-07	4.74834e-06
ENSG00000184350	6.55016	5.05667	4.26649e-07	3.49325e-06	MRGPRE
ENSG00000254592	4.46037	2.36568	0.0179969	0.0498894
ENSG00000223756	0.388786	4.20667	2.59164e-05	0.000152893	TSSC2
ENSG00000166492	0.888312	4.09177	4.28093e-05	0.000242496	FAM86GP
ENSG00000167311	1.74797	3.57376	0.000351898	0.00161116	ART5
ENSG00000129749	1.55509	2.76275	0.0057316	0.0188674	CHRNA10
ENSG00000148985	-0.394041	-4.39935	1.08573e-05	6.91066e-05	PGAP2
ENSG00000132109	0.828701	6.41706	1.38934e-10	1.84048e-09	TRIM21
ENSG00000167333	0.571776	3.69707	0.000218102	0.00105193	TRIM68
ENSG00000171944	-4.58084	-2.94445	0.00323534	0.0114827	OR52A5
ENSG00000223609	1.91013	6.09948	1.06416e-09	1.25718e-08	HBD
ENSG00000229988	-1.07405	-3.13313	0.00172956	0.00663909	HBBP1
ENSG00000260629	1.15672	2.78912	0.00528509	0.0175891
ENSG00000213934	0.856889	3.87949	0.000104674	0.000542171	HBG1
ENSG00000196565	1.20898	6.9089	4.88439e-12	7.52337e-11	HBG2
ENSG00000213931	3.51124	25.5018	1.88322e-143	2.6004e-140	HBE1
ENSG00000229093	2.18112	3.29322	0.000990466	0.00404915	OR51AB1P
ENSG00000183251	1.00814	5.88856	3.89583e-09	4.27739e-08	OR51B4
ENSG00000184881	0.805125	2.76625	0.00567042	0.0187027	OR51B2
ENSG00000248424	1.91479	4.45632	8.33797e-06	5.41426e-05	OR51K1P
ENSG00000187918	1.8577	2.55591	0.0105912	0.0320384	OR51I2
ENSG00000132274	2.26208	4.80797	1.5247e-06	1.13262e-05	TRIM22
ENSG00000051009	0.290705	2.63336	0.0084544	0.0264013	FAM160A2
ENSG00000166311	1.19934	8.12249	4.5671e-16	1.0269e-14	SMPD1
ENSG00000166313	3.47456	12.3521	4.74707e-35	3.48227e-33	APBB1
ENSG00000132254	0.338296	2.38489	0.0170842	0.0477878	ARFIP2
ENSG00000132286	0.364804	3.06044	0.00221014	0.00823898	TIMM10B
ENSG00000166337	0.239623	2.55037	0.0107607	0.0324801	TAF10
ENSG00000166340	1.18809	13.1913	9.84183e-40	8.62042e-38	TPP1
ENSG00000254781	-1.48752	-2.98666	0.00282042	0.0101934	GVINP2
ENSG00000149054	-0.243296	-2.49859	0.0124688	0.0368339	ZNF215
ENSG00000166394	-0.827732	-5.30686	1.11528e-07	9.94304e-07	CYB5R2
ENSG00000166436	-0.968026	-4.4526	8.48375e-06	5.49979e-05	TRIM66
ENSG00000166444	2.19847	6.47474	9.49728e-11	1.282e-09	ST5
ENSG00000175348	0.940016	4.8293	1.37013e-06	1.02755e-05	TMEM9B
ENSG00000175352	0.327527	3.53017	0.000415294	0.00187006	NRIP3
ENSG00000166471	-0.558224	-2.75055	0.00594947	0.0194781	TMEM41B
ENSG00000254397	-3.08991	-2.40682	0.0160919	0.045555
ENSG00000166483	-0.351145	-4.85918	1.17876e-06	8.94604e-06	WEE1
ENSG00000133800	3.99135	7.31272	2.61789e-13	4.62048e-12	LYVE1
ENSG00000072952	1.52195	3.93932	8.17113e-05	0.000434892	MRVI1
ENSG00000198730	0.475462	4.36619	1.26434e-05	7.91653e-05	CTR9
ENSG00000110321	0.729873	5.17801	2.24266e-07	1.91433e-06	EIF4G2
ENSG00000236287	0.481854	3.85874	0.000113971	0.000585547	ZBED5
ENSG00000247271	1.5618	4.70585	2.52816e-06	1.80713e-05	ZBED5-AS1
ENSG00000250041	3.85719	7.27961	3.3478e-13	5.84285e-12
ENSG00000254401	6.34424	5.80736	6.34649e-09	6.76248e-08
ENSG00000170242	0.332366	2.92979	0.00339189	0.0119659	USP47
ENSG00000133816	0.860069	4.47983	7.47025e-06	4.89686e-05	MICAL2
ENSG00000133808	1.97133	6.25612	3.94663e-10	4.90435e-09	MICALCL
ENSG00000187079	1.01383	7.91456	2.48125e-15	5.17733e-14	TEAD1
ENSG00000251381	1.34536	9.26887	1.88121e-20	5.9675e-19	LINC00958
ENSG00000197601	-0.438056	-4.14549	3.39094e-05	0.000195431	FAR1
ENSG00000152268	1.67135	2.52587	0.0115412	0.0345514	SPON1
ENSG00000152270	0.347783	2.69435	0.00705255	0.0225732	PDE3B
ENSG00000186104	-1.73781	-3.67092	0.000241676	0.00115026	CYP2R1
ENSG00000110680	4.35329	2.5449	0.010931	0.032922	CALCA
ENSG00000254946	2.80763	4.70476	2.54165e-06	1.81567e-05
ENSG00000110693	-3.35398	-10.5335	6.05687e-26	2.70817e-24	SOX6
ENSG00000110696	0.237888	2.99794	0.00271808	0.00987068	C11orf58
ENSG00000166689	5.26208	12.9662	1.90285e-38	1.55636e-36	PLEKHA7
ENSG00000187486	1.365	5.78014	7.46401e-09	7.89947e-08	KCNJ11
ENSG00000006071	5.60308	4.88394	1.03988e-06	7.95894e-06	ABCC8
ENSG00000006611	3.89637	2.58343	0.00978235	0.0299466	USH1C
ENSG00000188162	3.51636	5.21729	1.8156e-07	1.56402e-06	OTOG
ENSG00000129158	-0.522476	-3.07284	0.00212034	0.00795473	SERGEF
ENSG00000256464	3.09641	2.70888	0.00675098	0.0217413
ENSG00000151117	1.92281	5.93962	2.85689e-09	3.19498e-08	TMEM86A
ENSG00000129170	4.55962	3.39507	0.000686111	0.0029156	CSRP3
ENSG00000109854	0.682507	6.03785	1.56181e-09	1.7998e-08	HTATIP2
ENSG00000185238	-0.219057	-2.44203	0.0146051	0.041989	PRMT3
ENSG00000171714	3.12783	12.5159	6.11004e-36	4.64165e-34	ANO5
ENSG00000254768	2.02382	2.64717	0.00811687	0.0254999
ENSG00000148935	4.88184	9.18569	4.08897e-20	1.26295e-18	GAS2
ENSG00000169550	0.978872	2.39112	0.0167973	0.047148	MUC15
ENSG00000148942	6.16684	6.90357	5.07117e-12	7.78552e-11	SLC5A12
ENSG00000176971	4.05843	2.83415	0.0045948	0.0155438	FIBIN
ENSG00000254560	1.76449	7.61954	2.54574e-14	4.88624e-13
ENSG00000109881	0.273636	2.80645	0.00500912	0.016757	CCDC34
ENSG00000169519	-0.597738	-4.0033	6.24649e-05	0.000341636	METTL15
ENSG00000109911	-0.435009	-2.82698	0.00469889	0.0158525	ELP4
ENSG00000049449	-0.968283	-5.62802	1.82294e-08	1.82325e-07	RCN1
ENSG00000184937	0.384343	2.55309	0.0106772	0.032257	WT1
ENSG00000183242	0.603339	3.03644	0.00239386	0.00883545	WT1-AS
ENSG00000149100	-0.286833	-5.13315	2.84937e-07	2.39735e-06	EIF3M
ENSG00000270903	-2.20071	-2.83713	0.00455207	0.0154215	HNRNPA3P9
ENSG00000060749	0.217914	2.48062	0.0131153	0.0384164	QSER1
ENSG00000121690	-0.930853	-5.68589	1.30135e-08	1.32817e-07	DEPDC7
ENSG00000176102	0.315935	3.58676	0.000334818	0.00154053	CSTF3
ENSG00000110422	0.784083	7.91908	2.39282e-15	4.99725e-14	HIPK3
ENSG00000085063	1.41883	11.2677	1.89422e-29	1.01518e-27	CD59
ENSG00000110429	0.286468	3.04976	0.00229026	0.00850199	FBXO3
ENSG00000135363	-0.912387	-3.92297	8.7464e-05	0.000461897	LMO2
ENSG00000149089	-0.486688	-5.05864	4.22256e-07	3.46212e-06	APIP
ENSG00000026508	0.996165	4.09536	4.21513e-05	0.000239231	CD44
ENSG00000110436	3.26176	2.94431	0.00323676	0.011486	SLC1A2
ENSG00000179431	2.04206	3.86308	0.000111967	0.000576004	FJX1
ENSG00000166326	0.381963	4.60456	4.13343e-06	2.84207e-05	TRIM44
ENSG00000110442	0.506675	2.49851	0.0124715	0.0368339	COMMD9
ENSG00000175097	2.99792	5.13433	2.83152e-07	2.3849e-06	RAG2
ENSG00000251557	4.35679	2.50234	0.0123374	0.0365205	HNRNPKP3
ENSG00000254577	-2.96549	-2.83912	0.00452385	0.0153436
ENSG00000166199	0.72529	4.52086	6.15892e-06	4.09683e-05	ALKBH3
ENSG00000213693	0.966546	2.48866	0.0128226	0.0376906	SEC14L1P1
ENSG00000187479	1.59202	4.70947	2.48357e-06	1.77796e-05	C11orf96
ENSG00000052850	-0.540303	-2.61075	0.00903442	0.0279744	ALX4
ENSG00000157570	3.96317	18.2219	3.46038e-74	1.0688e-71	TSPAN18
ENSG00000175274	1.50567	7.03029	2.06103e-12	3.32056e-11	TP53I11
ENSG00000019485	5.26026	13.0158	9.95458e-39	8.37541e-37	PRDM11
ENSG00000019505	3.18387	4.93982	7.81943e-07	6.09812e-06	SYT13
ENSG00000121671	-0.467132	-4.85148	1.22546e-06	9.27351e-06	CRY2
ENSG00000121653	1.12565	7.14962	8.70188e-13	1.45283e-11	MAPK8IP1
ENSG00000165905	-2.15843	-12.2973	9.36466e-35	6.70202e-33	GYLTL1B
ENSG00000254639	-1.70593	-3.51614	0.000437873	0.0019612
ENSG00000157613	-2.74671	-14.7466	3.23633e-49	4.10647e-47	CREB3L1
ENSG00000149091	-0.32488	-2.50417	0.012274	0.0363834	DGKZ
ENSG00000110492	0.964692	8.07891	6.53466e-16	1.44576e-14	MDK
ENSG00000110497	0.71476	5.30085	1.15265e-07	1.02489e-06	AMBRA1
ENSG00000180423	0.499448	3.17473	0.00149975	0.00585288	HARBI1
ENSG00000175220	0.328716	3.15287	0.00161675	0.00625541	ARHGAP1
ENSG00000134569	3.48991	13.304	2.19384e-40	1.97311e-38	LRP4
ENSG00000149179	0.48413	3.58596	0.000335845	0.00154429	C11orf49
ENSG00000165912	-0.494067	-2.92879	0.00340287	0.0119957	PACSIN3
ENSG00000134575	0.847779	5.88255	4.03999e-09	4.42946e-08	ACP2
ENSG00000066336	-1.84608	-10.8754	1.5099e-27	7.36868e-26	SPI1
ENSG00000165916	0.373018	3.96977	7.19435e-05	0.000387784	PSMC3
ENSG00000200090	-1.66058	-2.97251	0.00295374	0.0106148
ENSG00000030066	-0.556758	-5.57196	2.51884e-08	2.48329e-07	NUP160
ENSG00000149177	-1.1939	-10.2494	1.19105e-24	4.91368e-23	PTPRJ
ENSG00000134817	0.706789	2.73833	0.0061752	0.0201413	APLNR
ENSG00000149115	-0.658135	-4.92323	8.51291e-07	6.60166e-06	TNKS1BP1
ENSG00000156575	-4.8147	-3.31851	0.000905005	0.00373687	PRG3
ENSG00000134809	0.601357	2.67366	0.00750285	0.0238196	TIMM10
ENSG00000149131	4.53335	12.2741	1.24767e-34	8.7951e-33	SERPING1
ENSG00000166793	1.77953	3.54623	0.000390779	0.00177263	YPEL4
ENSG00000156599	0.244946	2.45816	0.013965	0.0404658	ZDHHC5
ENSG00000156603	0.586888	4.48106	7.42734e-06	4.87418e-05	MED19
ENSG00000211450	0.348621	4.00572	6.18296e-05	0.000338556	C11orf31
ENSG00000198561	0.750917	7.00615	2.44957e-12	3.91964e-11	CTNND1
ENSG00000186660	0.469864	5.25242	1.50115e-07	1.30997e-06	ZFP91
ENSG00000242689	1.23507	2.91647	0.0035402	0.0124126	CNTF
ENSG00000189057	6.05827	4.8365	1.32146e-06	9.92638e-06	FAM111B
ENSG00000245571	1.56414	2.38532	0.0170645	0.0477383
ENSG00000255008	-1.42798	-2.71753	0.00657708	0.0212366
ENSG00000110048	-0.558168	-8.04321	8.75156e-16	1.91279e-14	OSBP
ENSG00000166900	0.237724	2.50327	0.0123052	0.0364575	STX3
ENSG00000166902	-0.879937	-6.50305	7.87085e-11	1.06983e-09	MRPL16
ENSG00000134827	-2.53519	-5.65629	1.54684e-08	1.56578e-07	TCN1
ENSG00000214788	-6.535	-5.16861	2.35838e-07	2.00728e-06	OOSP1
ENSG00000149516	-9.55193	-13.9139	5.21878e-44	5.32634e-42	MS4A3
ENSG00000110077	1.08405	4.42365	9.70468e-06	6.22086e-05	MS4A6A
ENSG00000110079	1.02636	5.17332	2.29975e-07	1.96022e-06	MS4A4A
ENSG00000183134	0.982019	3.77688	0.000158808	0.000789359	PTGDR2
ENSG00000006118	4.10971	7.6061	2.8248e-14	5.38662e-13	TMEM132A
ENSG00000167986	0.369691	2.7363	0.00621341	0.0202462	DDB1
ENSG00000149476	0.290699	2.60116	0.00929095	0.0286666	DAK
ENSG00000162144	0.615075	7.3741	1.6546e-13	2.96263e-12	CYB561A3
ENSG00000167985	0.74833	4.47898	7.49994e-06	4.91495e-05	SDHAF2
ENSG00000011347	2.12182	3.53386	0.000409541	0.00184699	SYT7
ENSG00000243742	5.42177	4.22065	2.436e-05	0.000144473	RPLP0P2
ENSG00000134780	3.0478	5.37535	7.64359e-08	6.99242e-07	DAGLA
ENSG00000124920	-0.247062	-2.49045	0.0127583	0.0375252	MYRF
ENSG00000134824	-0.753476	-7.92168	2.34319e-15	4.90232e-14	FADS2
ENSG00000149485	-2.23218	-10.2641	1.02255e-24	4.26349e-23	FADS1
ENSG00000221968	-1.9553	-10.9838	4.57493e-28	2.27525e-26	FADS3
ENSG00000167994	0.851767	3.21694	0.00129566	0.0051358	RAB3IL1
ENSG00000167996	1.04793	8.03909	9.0511e-16	1.97642e-14	FTH1
ENSG00000162174	0.904038	5.85657	4.7252e-09	5.14469e-08	ASRGL1
ENSG00000124942	-1.56379	-12.9907	1.38184e-38	1.14216e-36	AHNAK
ENSG00000149016	-0.395682	-2.89766	0.00375956	0.0130628	TUT1
ENSG00000149499	-0.380423	-3.9321	8.42057e-05	0.000446195	EML3
ENSG00000149489	0.84612	2.65153	0.00801292	0.0252138	ROM1
ENSG00000204922	0.387757	2.54879	0.0108098	0.0326115	C11orf83
ENSG00000162191	-0.357781	-3.97187	7.13093e-05	0.000384985	UBXN1
ENSG00000214753	-0.244334	-2.39856	0.0164595	0.0463997	HNRNPUL2
ENSG00000168569	0.756875	4.08614	4.38617e-05	0.000247979	TMEM223
ENSG00000162231	0.45213	2.92939	0.00339633	0.011978	NXF1
ENSG00000255717	-0.641366	-3.22286	0.00126918	0.00504448	SNHG1
ENSG00000168003	-0.781483	-3.52025	0.000431135	0.00193471	SLC3A2
ENSG00000133321	1.1698	2.40391	0.0162209	0.0458482	RARRES3
ENSG00000176485	3.71946	13.9155	5.10137e-44	5.22924e-42	PLA2G16
ENSG00000188070	1.30149	10.0999	5.5292e-24	2.15961e-22	C11orf95
ENSG00000072518	0.212966	2.50196	0.0123508	0.0365463	MARK2
ENSG00000167771	-0.811775	-4.78394	1.71894e-06	1.26649e-05	RCOR2
ENSG00000167770	0.432802	3.79685	0.000146549	0.000735377	OTUB1
ENSG00000133315	-0.890752	-5.62828	1.82017e-08	1.82203e-07	MACROD1
ENSG00000173264	0.619229	4.22272	2.41369e-05	0.000143332	GPR137
ENSG00000168071	0.73149	5.08682	3.64112e-07	3.01553e-06	CCDC88B
ENSG00000162302	0.419122	2.49367	0.0126429	0.0372416	RPS6KA4
ENSG00000168065	4.09222	4.02752	5.63686e-05	0.000311707	SLC22A11
ENSG00000110076	1.66925	2.52776	0.0114792	0.0343833	NRXN2
ENSG00000068831	-0.876224	-4.54001	5.62514e-06	3.77486e-05	RASGRP2
ENSG00000068976	1.90527	6.18954	6.0341e-10	7.3467e-09	PYGM
ENSG00000168067	-0.518986	-3.65342	0.000258766	0.00122219	MAP4K2
ENSG00000171219	-0.705399	-5.37293	7.74656e-08	7.0756e-07	CDC42BPG
ENSG00000168070	-2.62121	-3.64136	0.000271202	0.0012763	C11orf85
ENSG00000213465	-0.36922	-3.18745	0.00143532	0.00563139	ARL2
ENSG00000110025	-1.40165	-2.52187	0.0116733	0.0348935	SNX15
ENSG00000174276	0.876823	3.68381	0.000229776	0.00109965	ZNHIT2
ENSG00000162298	-0.349186	-2.53963	0.011097	0.0333834	SYVN1
ENSG00000204710	-2.33395	-10.1967	2.05119e-24	8.33037e-23	SPDYC
ENSG00000014216	0.34166	2.62355	0.0087018	0.0270982	CAPN1
ENSG00000197847	2.56459	3.74328	0.000181635	0.000891281	SLC22A20
ENSG00000014138	0.406119	6.28826	3.21039e-10	4.03214e-09	POLA2
ENSG00000149798	1.01613	3.00122	0.00268904	0.00978409	CDC42EP2
ENSG00000255478	5.01566	3.43426	0.000594184	0.00256536
ENSG00000162241	2.09192	6.47931	9.21409e-11	1.2452e-09	SLC25A45
ENSG00000126391	1.02467	5.94403	2.78098e-09	3.11751e-08	FRMD8
ENSG00000245532	0.863363	3.27216	0.00106728	0.00433076	NEAT1
ENSG00000168056	1.58152	13.7643	4.1797e-43	4.13984e-41	LTBP3
ENSG00000173465	0.536993	2.60256	0.00925304	0.0285647	SSSCA1
ENSG00000176973	1.22702	4.0364	5.42774e-05	0.000300994	FAM89B
ENSG00000173327	0.649994	3.61476	0.000300625	0.00140017	MAP3K11
ENSG00000197136	0.337774	2.4204	0.0155034	0.0441874	PCNXL3
ENSG00000213445	0.605349	3.60408	0.00031326	0.00145297	SIPA1
ENSG00000173039	0.408615	2.80481	0.00503458	0.0168374	RELA
ENSG00000172922	0.898727	6.49044	8.55863e-11	1.15796e-09	RNASEH2C
ENSG00000254470	0.581381	4.04983	5.12543e-05	0.000286122	AP5B1
ENSG00000172757	0.463874	3.28197	0.00103083	0.00420027	CFL1
ENSG00000175592	1.07119	3.18424	0.00145136	0.00568674	FOSL1
ENSG00000175550	-0.488527	-5.32573	1.00548e-07	9.03276e-07	DRAP1
ENSG00000175334	0.39678	2.68832	0.00718118	0.0229161	BANF1
ENSG00000174903	0.352747	3.13561	0.00171495	0.00659084	RAB1B
ENSG00000174791	0.866933	2.54082	0.0110594	0.0332788	RIN1
ENSG00000174516	1.18507	5.58361	2.35575e-08	2.32837e-07	PELI3
ENSG00000255517	1.42442	3.67615	0.000236783	0.00112972
ENSG00000254986	0.361588	2.59189	0.0095451	0.0293351	DPP3
ENSG00000174080	0.828089	4.4987	6.83716e-06	4.5083e-05	CTSF
ENSG00000182791	1.57374	2.77035	0.00559959	0.0185003	CCDC87
ENSG00000173992	0.357798	2.41147	0.0158886	0.045074	CCS
ENSG00000173898	-0.714265	-5.98423	2.17417e-09	2.4727e-08	SPTBN2
ENSG00000173715	-0.385561	-3.02559	0.00248147	0.00911439	C11orf80
ENSG00000173599	-0.395005	-4.04973	5.1277e-05	0.000286181	PC
ENSG00000173120	0.477384	4.37604	1.20853e-05	7.60563e-05	KDM2A
ENSG00000173020	-0.721503	-6.33027	2.44739e-10	3.13081e-09	ADRBK1
ENSG00000175482	0.79897	4.11448	3.88061e-05	0.000221693	POLD4
ENSG00000172613	-0.550337	-3.82553	0.00013049	0.000662438	RAD9A
ENSG00000213402	-1.05337	-2.90063	0.00372409	0.0129529	PTPRCAP
ENSG00000172663	-0.592923	-3.41387	0.000640475	0.00274503	TMEM134
ENSG00000110711	-0.487911	-5.20228	1.96859e-07	1.68837e-06	AIP
ENSG00000167797	-0.605678	-5.15995	2.47019e-07	2.09643e-06	CDK2AP2
ENSG00000255119	1.67198	4.98065	6.33715e-07	5.01714e-06
ENSG00000167792	-0.475992	-5.36684	8.01297e-08	7.29339e-07	NDUFV1
ENSG00000255318	2.42567	9.88888	4.65217e-23	1.73617e-21
ENSG00000167800	4.15424	8.28835	1.14835e-16	2.71737e-15	TBX10
ENSG00000132744	4.86279	2.40478	0.0161822	0.0457442	ACY3
ENSG00000110057	-0.685285	-3.1919	0.0014134	0.0055584	UNC93B1
ENSG00000110721	0.576363	2.92931	0.00339716	0.0119791	CHKA
ENSG00000162337	-0.27343	-3.00763	0.00263296	0.00961065	LRP5
ENSG00000069482	-0.740984	-3.93306	8.38721e-05	0.00044493	GAL
ENSG00000132749	-0.681366	-4.14991	3.32607e-05	0.000192211	MTL5
ENSG00000110090	-0.885101	-6.12736	8.93481e-10	1.06249e-08	CPT1A
ENSG00000259799	2.1785	5.01986	5.1709e-07	4.16353e-06
ENSG00000172927	-2.54005	-11.069	1.77294e-28	9.00822e-27	MYEOV
ENSG00000260877	-3.62502	-6.56198	5.3097e-11	7.37078e-10
ENSG00000110092	-4.53024	-11.1797	5.12858e-29	2.66346e-27	CCND1
ENSG00000254605	4.3288	2.91384	0.00357018	0.0124954
ENSG00000131620	4.23862	3.57834	0.000345789	0.00158505	ANO1
ENSG00000254682	-0.437569	-3.00826	0.00262746	0.00959208
ENSG00000137522	0.405464	3.73574	0.000187164	0.000914931	RNF121
ENSG00000149357	0.500355	3.94635	7.93504e-05	0.000424105	LAMTOR1
ENSG00000110200	0.340349	2.56365	0.0103578	0.0314377	ANAPC15
ENSG00000110195	-1.61641	-3.40329	0.000665806	0.00284218	FOLR1
ENSG00000162129	-0.288305	-2.93978	0.00328441	0.0116428	CLPB
ENSG00000186642	1.05861	4.27759	1.8893e-05	0.00011448	PDE2A
ENSG00000186635	-0.276931	-2.41664	0.0156644	0.0445521	ARAP1
ENSG00000110237	0.978616	3.25923	0.00111715	0.00450583	ARHGEF17
ENSG00000054967	0.517271	2.95659	0.00311059	0.0110869	RELT
ENSG00000054965	0.864328	7.86358	3.73298e-15	7.63975e-14	FAM168A
ENSG00000021300	4.58059	9.21766	3.03651e-20	9.47859e-19	PLEKHB1
ENSG00000175582	-0.681013	-2.83123	0.00463687	0.0156634	RAB6A
ENSG00000175575	-0.273648	-2.92864	0.00340449	0.0119996	PAAF1
ENSG00000175567	0.815705	8.75273	2.08247e-18	5.64478e-17	UCP2
ENSG00000168014	0.449851	4.85091	1.22895e-06	9.29696e-06	C2CD3
ENSG00000214517	0.481236	6.63643	3.21366e-11	4.56643e-10	PPME1
ENSG00000165434	0.643375	4.54995	5.36585e-06	3.61948e-05	PGM2L1
ENSG00000254837	0.844505	3.41555	0.000636533	0.00272963
ENSG00000166439	-0.614627	-6.62375	3.5019e-11	4.95203e-10	RNF169
ENSG00000162139	-0.731817	-6.37293	1.85456e-10	2.40519e-09	NEU3
ENSG00000234611	2.58118	3.34219	0.000831204	0.00346382	OR2AT2P
ENSG00000213333	2.11712	4.24917	2.14567e-05	0.000128784	NPM1P50
ENSG00000171561	2.79999	6.64019	3.13284e-11	4.45968e-10	OR2AT4
ENSG00000255395	3.01821	19.6699	3.90346e-86	1.69685e-83
ENSG00000137491	2.13672	10.9741	5.09222e-28	2.52136e-26	SLCO2B1
ENSG00000261594	3.20624	3.59566	0.000323568	0.00149457	TPBGL
ENSG00000254429	1.48339	6.49692	8.19836e-11	1.11242e-09
ENSG00000137486	0.47744	2.77981	0.00543901	0.0180485	ARRB1
ENSG00000158555	0.338164	2.44923	0.0143162	0.0413012	GDPD5
ENSG00000062282	1.34853	5.15087	2.59281e-07	2.19566e-06	DGAT2
ENSG00000137507	1.30299	3.18189	0.00146317	0.00572439	LRRC32
ENSG00000204529	7.07329	5.51526	3.48259e-08	3.34905e-07	GUCY2EP
ENSG00000182704	1.50394	10.8629	1.73123e-27	8.39647e-26	TSKU
ENSG00000261578	0.829502	2.6376	0.00834945	0.0261153
ENSG00000078124	0.697547	7.60147	2.92777e-14	5.57393e-13	ACER3
ENSG00000198488	3.38453	2.49063	0.0127518	0.0375108	B3GNT6
ENSG00000149260	2.71703	9.00411	2.17429e-19	6.33241e-18	CAPN5
ENSG00000137474	3.1413	7.95979	1.72325e-15	3.65087e-14	MYO7A
ENSG00000149269	3.66366	19.8359	1.45835e-87	6.45911e-85	PAK1
ENSG00000074201	-0.551968	-7.20576	5.77194e-13	9.83568e-12	CLNS1A
ENSG00000087884	0.552854	2.39792	0.0164885	0.0464536	AAMDC
ENSG00000149262	-0.272731	-3.7292	0.000192089	0.000937247	INTS4
ENSG00000246174	-0.859288	-3.06822	0.00215338	0.00806196	KCTD21-AS1
ENSG00000033327	-1.63088	-3.38631	0.000708402	0.00300271	GAB2
ENSG00000137513	-0.574863	-5.26418	1.40814e-07	1.23246e-06	NARS2
ENSG00000137509	0.990019	7.71584	1.20191e-14	2.36692e-13	PRCP
ENSG00000247137	0.6166	2.66998	0.00758558	0.02404
ENSG00000171204	0.505811	3.60383	0.000313556	0.00145377	TMEM126B
ENSG00000171202	0.653642	5.71812	1.07709e-08	1.11578e-07	TMEM126A
ENSG00000137501	2.06437	2.53516	0.0112397	0.033748	SYTL2
ENSG00000074266	-0.365604	-3.33316	0.000858646	0.00356804	EED
ENSG00000254783	2.77966	3.21065	0.00132436	0.0052363
ENSG00000151376	2.3487	2.40674	0.0160956	0.0455599	ME3
ENSG00000255471	-0.984582	-4.07948	4.51368e-05	0.000254453
ENSG00000174804	-1.42375	-10.9891	4.3112e-28	2.15322e-26	FZD4
ENSG00000246523	-1.49857	-2.49887	0.0124589	0.0368105
ENSG00000254916	3.93632	2.48937	0.012797	0.0376249
ENSG00000077616	3.03616	12.2046	2.93593e-34	2.027e-32	NAALAD2
ENSG00000166012	-0.622471	-4.9405	7.79208e-07	6.07881e-06	TAF1D
ENSG00000110218	0.996843	6.88428	5.80805e-12	8.83592e-11	PANX1
ENSG00000250519	5.0246	6.94608	3.75565e-12	5.89648e-11
ENSG00000020922	-0.529444	-5.63409	1.75983e-08	1.76464e-07	MRE11A
ENSG00000134627	1.80223	6.57026	5.02263e-11	6.98881e-10	PIWIL4
ENSG00000166025	1.07481	11.102	1.22718e-28	6.27601e-27	AMOTL1
ENSG00000180771	0.875962	3.03135	0.00243459	0.00896747	SRSF8
ENSG00000149218	0.436239	3.15433	0.00160867	0.00622622	ENDOD1
ENSG00000245552	3.23638	3.49389	0.000476029	0.00210839
ENSG00000149212	2.77315	10.4292	1.82476e-25	7.91762e-24	SESN3
ENSG00000166037	-0.605618	-3.55139	0.000383209	0.00174128	CEP57
ENSG00000256885	-1.05075	-2.81675	0.00485121	0.0162868
ENSG00000149231	-0.414463	-4.1813	2.89853e-05	0.000169338	CCDC82
ENSG00000183340	-1.19491	-6.39924	1.56154e-10	2.0478e-09	JRKL
ENSG00000255502	4.45981	2.45638	0.0140346	0.0406424
ENSG00000082175	-7.61425	-9.00963	2.06746e-19	6.04121e-18	PGR
ENSG00000255504	-4.73081	-2.97929	0.00288919	0.0104084
ENSG00000110318	4.01027	6.9512	3.62203e-12	5.70628e-11	KIAA1377
ENSG00000137693	4.84329	4.41136	1.02723e-05	6.56354e-05	YAP1
ENSG00000023445	-0.962273	-2.66627	0.00766971	0.0242869	BIRC3
ENSG00000110330	0.346774	3.01589	0.00256226	0.00937885	BIRC2
ENSG00000152558	-0.58265	-6.6826	2.34745e-11	3.38477e-10	TMEM123
ENSG00000196611	2.19863	3.18585	0.00144329	0.00565983	MMP1
ENSG00000137745	5.0172	3.87563	0.00010635	0.000549881	MMP13
ENSG00000187240	1.62203	6.3222	2.57867e-10	3.28551e-09	DYNC2H1
ENSG00000196954	3.47166	4.85438	1.20764e-06	9.15044e-06	CASP4
ENSG00000170903	0.37714	2.57177	0.0101181	0.0308258	MSANTD4
ENSG00000152404	-0.36037	-2.68654	0.00721964	0.0230107	CWF19L2
ENSG00000075239	0.314077	5.45416	4.92036e-08	4.64044e-07	ACAT1
ENSG00000110723	-0.998995	-5.46015	4.75731e-08	4.50658e-07	EXPH5
ENSG00000149289	-1.18444	-5.93761	2.89214e-09	3.23287e-08	ZC3H12C
ENSG00000137714	-0.27176	-2.82248	0.00476545	0.0160448	FDX1
ENSG00000170145	0.242872	2.89788	0.00375691	0.0130555	SIK2
ENSG00000109846	1.05761	3.13657	0.00170936	0.00657042	CRYAB
ENSG00000150764	-1.3623	-9.04331	1.51999e-19	4.51648e-18	DIXDC1
ENSG00000150768	-0.667019	-5.0488	4.44604e-07	3.62635e-06	DLAT
ENSG00000150779	0.739903	4.18336	2.87237e-05	0.000167851	TIMM8B
ENSG00000150782	-1.49664	-5.17279	2.30621e-07	1.96501e-06	IL18
ENSG00000197580	3.0419	7.11305	1.13508e-12	1.8764e-11	BCO2
ENSG00000270179	2.78316	2.57878	0.00991512	0.0303246
ENSG00000149295	7.97018	6.54972	5.76432e-11	7.97254e-10	DRD2
ENSG00000048028	-0.404963	-2.91947	0.00350631	0.0123122	USP28
ENSG00000166741	0.760631	2.73057	0.00632257	0.0205648	NNMT
ENSG00000076043	-0.368662	-4.2975	1.72737e-05	0.000105567	REXO2
ENSG00000160584	0.944381	12.516	6.10091e-36	4.64165e-34	SIK3
ENSG00000168092	-0.220079	-3.30945	0.000934784	0.0038463	PAFAH1B2
ENSG00000160613	0.246609	2.38116	0.0172581	0.0481936	PCSK7
ENSG00000167257	-0.536098	-5.35868	8.38313e-08	7.60965e-07	RNF214
ENSG00000137726	5.05152	3.85903	0.00011384	0.000585255	FXYD6
ENSG00000137747	2.18723	3.6696	0.00024293	0.00115529	TMPRSS13
ENSG00000137648	0.703193	3.37642	0.00073436	0.00310322	TMPRSS4
ENSG00000160588	1.5958	3.0022	0.00268039	0.00975897	MPZL3
ENSG00000149573	2.22653	3.62825	0.000285345	0.0013367	MPZL2
ENSG00000198851	1.46677	3.15946	0.00158064	0.00612884	CD3E
ENSG00000167286	1.00764	4.50842	6.53133e-06	4.32486e-05	CD3D
ENSG00000160654	3.08958	8.69257	3.54329e-18	9.45174e-17	CD3G
ENSG00000167283	0.275086	3.68209	0.000231326	0.00110661	ATP5L
ENSG00000118058	-0.452458	-4.70914	2.48765e-06	1.78034e-05	KMT2A
ENSG00000149582	-0.586783	-2.64143	0.0082558	0.0258669	TMEM25
ENSG00000095139	-0.355361	-2.51165	0.0120169	0.0357252	ARCN1
ENSG00000019144	0.483718	4.23205	2.31569e-05	0.000138036	PHLDB1
ENSG00000186174	0.480263	2.83427	0.00459304	0.0155401	BCL9L
ENSG00000255121	0.933276	3.87362	0.000107229	0.00055418
ENSG00000137700	-0.7974	-9.02	1.88097e-19	5.52616e-18	SLC37A4
ENSG00000149428	-0.757348	-4.1399	3.47458e-05	0.000200104	HYOU1
ENSG00000160695	0.447617	3.94443	7.99898e-05	0.000427037	VPS11
ENSG00000256269	1.18578	8.06383	7.39412e-16	1.62671e-14	HMBS
ENSG00000188486	0.548156	2.87416	0.004051	0.0139412	H2AFX
ENSG00000172269	-0.267325	-3.71722	0.000201428	0.000978746	DPAGT1
ENSG00000160703	0.861843	3.42002	0.000626172	0.0026906	NLRX1
ENSG00000110395	-0.274593	-3.13326	0.00172878	0.00663744	CBL
ENSG00000110400	4.27529	8.40616	4.23651e-17	1.04352e-15	PVRL1
ENSG00000196914	0.385048	4.03543	5.45019e-05	0.000301883	ARHGEF12
ENSG00000154114	2.0434	9.26159	2.01418e-20	6.36352e-19	TBCEL
ENSG00000109929	0.331172	2.82485	0.00473027	0.0159378	SC5D
ENSG00000109971	1.1964	2.99227	0.00276916	0.0100283	HSPA8
ENSG00000166250	5.51849	3.88722	0.000101398	0.000526249	CLMP
ENSG00000166257	4.51095	2.93137	0.0033747	0.0119088	SCN3B
ENSG00000064199	0.790986	4.64246	3.44285e-06	2.39601e-05	SPA17
ENSG00000154146	1.9901	12.0788	1.36622e-33	9.269e-32	NRGN
ENSG00000019102	4.22377	7.46245	8.49288e-14	1.5563e-12	VSIG2
ENSG00000149564	2.20124	8.18771	2.6625e-16	6.09882e-15	ESAM
ENSG00000149548	-0.907318	-3.33389	0.000856407	0.00356126	CCDC15
ENSG00000149557	-3.66185	-13.4009	5.97735e-41	5.45963e-39	FEZ1
ENSG00000134910	-0.313305	-2.92676	0.00342517	0.0120634	STT3A
ENSG00000149554	-0.549607	-6.07485	1.24107e-09	1.45519e-08	CHEK1
ENSG00000197798	0.706921	4.03419	5.479e-05	0.000303407	FAM118B
ENSG00000182934	-0.256553	-3.14642	0.00165284	0.00637822	SRPR
ENSG00000110074	-0.309442	-2.66093	0.00779241	0.0246062	FOXRED1
ENSG00000150455	0.658603	2.9173	0.00353081	0.012389	TIRAP
ENSG00000110063	-0.368656	-3.65967	0.000252543	0.00119568	DCPS
ENSG00000110080	0.635425	3.59634	0.000322721	0.00149154	ST3GAL4
ENSG00000151702	2.81792	2.45645	0.0140316	0.0406407	FLI1
ENSG00000149418	3.37992	4.95806	7.11994e-07	5.57111e-06	ST14
ENSG00000120451	0.435565	4.59013	4.42962e-06	3.03505e-05	SNX19
ENSG00000166086	1.87535	6.9161	4.64253e-12	7.16965e-11	JAM3
ENSG00000151503	-0.393418	-2.96333	0.00304327	0.0108866	NCAPD3
ENSG00000151500	-0.252275	-2.92027	0.00349727	0.012286	THYN1
ENSG00000149328	0.993598	6.08614	1.15666e-09	1.36166e-08	GLB1L2
ENSG00000109956	-3.8408	-5.64714	1.63139e-08	1.64498e-07	B3GAT1
ENSG00000255545	2.21468	5.76983	7.93512e-09	8.36788e-08
ENSG00000254573	-5.86938	-2.90808	0.00363654	0.012703
ENSG00000251226	1.45053	2.58537	0.00972736	0.0297977
ENSG00000226210	1.13652	11.2343	2.76535e-29	1.46864e-27
ENSG00000073614	0.237203	2.89263	0.00382035	0.0132398	KDM5A
ENSG00000120647	-0.634362	-3.37288	0.000743856	0.00314108	CCDC77
ENSG00000139044	2.04508	2.99279	0.0027644	0.0100141	B4GALNT3
ENSG00000171840	1.00216	3.91047	9.21163e-05	0.000482773	NINJ2
ENSG00000177406	0.781865	3.43795	0.000586132	0.00253386
ENSG00000060237	0.446135	6.1801	6.40613e-10	7.76342e-09	WNK1
ENSG00000002016	-0.634746	-3.74327	0.000181643	0.000891281	RAD52
ENSG00000082805	0.510278	4.99666	5.83304e-07	4.65572e-06	ERC1
ENSG00000111186	-7.26045	-9.68849	3.37482e-22	1.20031e-20	WNT5B
ENSG00000171823	0.43508	2.80032	0.00510527	0.0170541	FBXL14
ENSG00000151062	2.64782	5.05127	4.3889e-07	3.58847e-06	CACNA2D4
ENSG00000151065	0.372101	2.37998	0.0173135	0.0482987	DCP1B
ENSG00000111206	0.249251	2.55255	0.0106939	0.0322991	FOXM1
ENSG00000171792	-0.619943	-5.64503	1.65149e-08	1.66382e-07	RHNO1
ENSG00000011105	3.20338	16.3373	5.35436e-60	9.8194e-58	TSPAN9
ENSG00000111224	1.24385	3.67395	0.000238826	0.00113794	PARP11
ENSG00000118971	-1.04892	-10.2885	7.94402e-25	3.35392e-23	CCND2
ENSG00000078237	2.69472	5.54763	2.89567e-08	2.82397e-07	C12orf5
ENSG00000118972	6.32425	5.06712	4.03889e-07	3.31964e-06	FGF23
ENSG00000111241	5.68098	3.89576	9.78909e-05	0.000510076	FGF6
ENSG00000047621	0.511965	4.35632	1.32265e-05	8.25521e-05	C12orf4
ENSG00000111254	2.08542	3.97526	7.0301e-05	0.000380241	AKAP3
ENSG00000130035	3.80351	2.43459	0.0149089	0.0427367	GALNT8
ENSG00000256417	1.81216	4.6437	3.4223e-06	2.38454e-05
ENSG00000047617	3.93314	4.82324	1.41247e-06	1.0556e-05	ANO2
ENSG00000010278	2.68172	8.83356	1.01392e-18	2.8001e-17	CD9
ENSG00000067182	-1.21856	-9.07064	1.18323e-19	3.54726e-18	TNFRSF1A
ENSG00000256433	-1.3685	-2.58437	0.00975573	0.0298768
ENSG00000139190	-0.947539	-4.023	5.74614e-05	0.000317078	VAMP1
ENSG00000010292	-0.404422	-3.58033	0.000343155	0.00157513	NCAPD2
ENSG00000184574	0.689397	2.93917	0.00329096	0.0116607	LPAR5
ENSG00000111644	1.90353	7.98137	1.44713e-15	3.09662e-14	ACRBP
ENSG00000111652	0.277963	2.77109	0.00558695	0.0184663	COPS7A
ENSG00000159335	1.05392	10.6829	1.22323e-26	5.69722e-25	PTMS
ENSG00000250510	2.22396	7.2414	4.44079e-13	7.64806e-12	GPR162
ENSG00000111664	-1.00481	-3.94596	7.94812e-05	0.000424708	GNB3
ENSG00000111667	0.292658	2.66093	0.00779256	0.0246062	USP5
ENSG00000240370	-1.47876	-5.09854	3.42285e-07	2.8472e-06	RPL13P5
ENSG00000248593	-1.46441	-6.20504	5.4683e-10	6.69603e-09	DSTNP2
ENSG00000111674	0.738002	6.44133	1.18429e-10	1.57685e-09	ENO2
ENSG00000111676	0.756697	8.95802	3.30553e-19	9.52074e-18	ATN1
ENSG00000111679	-1.69322	-6.85722	7.02158e-12	1.0586e-10	PTPN6
ENSG00000215021	-0.416097	-5.03215	4.85e-07	3.92717e-06	PHB2
ENSG00000139178	1.04741	3.81989	0.00013351	0.000676602	C1RL
ENSG00000139194	0.390428	3.00113	0.00268976	0.00978452	RBP5
ENSG00000139182	0.444966	4.77659	1.78296e-06	1.3116e-05	CLSTN3
ENSG00000184344	4.26829	2.92551	0.00343896	0.0121065	GDF3
ENSG00000065970	0.660087	3.46724	0.00052583	0.00229644	FOXJ2
ENSG00000171860	-1.06909	-3.04591	0.00231981	0.00859728	C3AR1
ENSG00000205846	4.35869	2.86974	0.00410808	0.0141211	CLEC6A
ENSG00000166527	6.36161	4.25035	2.13437e-05	0.000128204	CLEC4D
ENSG00000166532	-0.485674	-4.42693	9.55824e-06	6.13704e-05	RIMKLB
ENSG00000166535	-3.08841	-2.52516	0.0115646	0.0345996	A2ML1
ENSG00000111752	-0.544726	-4.0414	5.31329e-05	0.000295345	PHC1
ENSG00000003056	0.499186	3.2602	0.00111334	0.00449279	M6PR
ENSG00000139187	0.963171	2.68614	0.00722825	0.0230266	KLRG1
ENSG00000175899	3.99755	6.36347	1.97252e-10	2.55113e-09	A2M
ENSG00000111788	-0.879068	-5.19033	2.09919e-07	1.79644e-06
ENSG00000256673	-0.977397	-4.04179	5.30454e-05	0.000294928
ENSG00000214826	-1.01449	-6.07344	1.25196e-09	1.46723e-08	DDX12P
ENSG00000256594	-1.23982	-3.18438	0.00145064	0.00568493
ENSG00000257027	-1.848	-4.71897	2.37045e-06	1.70426e-05
ENSG00000110848	-6.82914	-10.0455	9.6181e-24	3.71953e-22	CD69
ENSG00000150045	-1.94776	-3.89021	0.000100156	0.000520609	KLRF1
ENSG00000165685	4.09775	2.53875	0.0111248	0.0334629	TMEM52B
ENSG00000139112	1.39715	7.96928	1.59596e-15	3.40888e-14	GABARAPL1
ENSG00000180574	-0.542867	-4.07415	4.61824e-05	0.000259939
ENSG00000111196	-0.625551	-5.28039	1.28909e-07	1.13504e-06	MAGOHB
ENSG00000060138	-0.224628	-2.95984	0.00307794	0.0109922	YBX3
ENSG00000256712	1.23038	2.45003	0.0142843	0.0412434
ENSG00000256537	1.17704	2.68034	0.00735468	0.0233871
ENSG00000139083	-0.847793	-6.25769	3.90733e-10	4.86066e-09	ETV6
ENSG00000070018	-0.304677	-2.73173	0.00630037	0.0205011	LRP6
ENSG00000111261	0.818295	5.19352	2.06349e-07	1.76718e-06	MANSC1
ENSG00000013588	3.56417	3.9425	8.06376e-05	0.000429975	GPRC5A
ENSG00000247498	0.531527	2.76584	0.00567767	0.0187214
ENSG00000111291	2.15003	4.35445	1.33402e-05	8.32394e-05	GPRC5D
ENSG00000013583	-0.556062	-2.77434	0.00553139	0.0183059	HEBP1
ENSG00000134531	2.45663	2.89628	0.00377612	0.0131145	EMP1
ENSG00000070019	2.45966	3.35134	0.000804203	0.00336624	GUCY2C
ENSG00000111339	5.68442	4.54639	5.45751e-06	3.67603e-05	ART4
ENSG00000111348	-2.01741	-14.5394	6.81712e-48	8.1231e-46	ARHGDIB
ENSG00000134533	1.25079	6.79909	1.05283e-11	1.5622e-10	RERG
ENSG00000023697	0.366183	2.66217	0.00776377	0.0245417	DERA
ENSG00000188991	2.65625	3.48669	0.000489044	0.00215827	SLC15A5
ENSG00000052126	-0.58432	-5.49978	3.80261e-08	3.64188e-07	PLEKHA5
ENSG00000121350	0.866415	4.42322	9.72394e-06	6.2315e-05	PYROXD1
ENSG00000111711	-0.635693	-3.00305	0.0026729	0.00973827	GOLT1B
ENSG00000134548	2.31681	2.39036	0.0168319	0.0472058	C12orf39
ENSG00000121361	1.92419	8.00862	1.16001e-15	2.50969e-14	KCNJ8
ENSG00000069431	-3.65569	-4.19085	2.77907e-05	0.000163171	ABCC9
ENSG00000111731	-0.503258	-3.99481	6.47463e-05	0.00035288	C2CD5
ENSG00000134532	0.892829	4.75404	1.99391e-06	1.45267e-05	SOX5
ENSG00000060982	-0.796507	-6.03433	1.59627e-09	1.83681e-08	BCAT1
ENSG00000118308	-1.64264	-4.28696	1.81131e-05	0.000110095	LRMP
ENSG00000205707	0.673495	4.93346	8.07854e-07	6.28557e-06	LYRM5
ENSG00000152936	3.34388	4.33049	1.48775e-05	9.2049e-05	IFLTD1
ENSG00000255725	0.950906	2.45614	0.0140438	0.0406641
ENSG00000246695	5.98066	4.58016	4.64616e-06	3.16678e-05	RASSF8-AS1
ENSG00000123094	1.79961	5.12802	2.92812e-07	2.4592e-06	RASSF8
ENSG00000123095	4.8028	3.33651	0.00084837	0.00352971	BHLHE41
ENSG00000256185	3.8861	6.08065	1.19694e-09	1.40626e-08
ENSG00000123104	2.86356	16.7644	4.44423e-63	8.841e-61	ITPR2
ENSG00000064102	-0.315863	-2.69343	0.007072	0.0226108	ASUN
ENSG00000064115	0.516084	3.43969	0.000582375	0.0025204	TM7SF3
ENSG00000152944	0.59954	3.68796	0.000226058	0.00108495	MED21
ENSG00000211455	0.827579	4.74121	2.1245e-06	1.53732e-05	STK38L
ENSG00000029153	4.12682	17.5001	1.42899e-68	3.53097e-66	ARNTL2
ENSG00000110841	4.19818	20.2272	5.63803e-91	3.00789e-88	PPFIBP1
ENSG00000061794	-0.308587	-4.31528	1.59399e-05	9.81569e-05	MRPS35
ENSG00000087448	0.638179	3.69571	0.000219277	0.00105694	KLHL42
ENSG00000257042	2.4749	2.39368	0.0166805	0.0468706
ENSG00000247934	1.50181	3.37154	0.000747489	0.00315415
ENSG00000256513	5.09176	3.60428	0.000313025	0.00145216
ENSG00000064763	-0.464874	-3.77238	0.000161697	0.000802299	FAR2
ENSG00000257176	1.17499	3.22414	0.00126351	0.00502537
ENSG00000133687	2.94771	3.36291	0.000771256	0.00324221	TMTC1
ENSG00000110888	-0.654457	-4.84943	1.23816e-06	9.34851e-06	CAPRIN2
ENSG00000177359	4.03869	9.32514	1.10842e-20	3.57897e-19
ENSG00000170456	2.44749	16.8578	9.19634e-64	1.94482e-61	DENND5B
ENSG00000151743	-1.24302	-5.31573	1.06233e-07	9.51437e-07	AMN1
ENSG00000174718	-1.32024	-10.5139	7.45266e-26	3.32593e-24	KIAA1551
ENSG00000139132	2.74646	8.98376	2.61672e-19	7.59271e-18	FGD4
ENSG00000057294	1.60739	10.6821	1.2351e-26	5.74113e-25	PKP2
ENSG00000110975	-4.10825	-11.399	4.2302e-30	2.34751e-28	SYT10
ENSG00000139133	-0.512588	-3.08382	0.00204362	0.00769521	ALG10
ENSG00000175548	-0.829628	-2.89316	0.00381388	0.0132221	ALG10B
ENSG00000139117	-0.740735	-3.51015	0.000447861	0.00199907	CPNE8
ENSG00000180116	-3.76765	-11.8869	1.38486e-32	8.78597e-31	C12orf40
ENSG00000151229	-1.04999	-5.72794	1.01658e-08	1.05683e-07	SLC2A13
ENSG00000188906	2.78879	6.7295	1.70247e-11	2.47915e-10	LRRK2
ENSG00000205592	-2.67938	-8.55611	1.1674e-17	2.98839e-16	MUC19
ENSG00000151233	0.256758	2.50826	0.0121328	0.0360238	GXYLT1
ENSG00000139168	-0.275232	-3.55175	0.000382678	0.00173954	ZCRB1
ENSG00000139174	-2.27792	-3.76251	0.000168215	0.000830778	PRICKLE1
ENSG00000129317	-0.351342	-2.74918	0.00597447	0.0195436	PUS7L
ENSG00000198001	-0.529091	-3.35776	0.000785772	0.00329614	IRAK4
ENSG00000151239	1.03129	5.31277	1.07973e-07	9.65175e-07	TWF1
ENSG00000139173	1.59901	5.4363	5.43978e-08	5.09402e-07	TMEM117
ENSG00000134297	0.94906	4.63531	3.56401e-06	2.47373e-05	PLEKHA8P1
ENSG00000177119	-0.413672	-2.59406	0.00948496	0.0291923	ANO6
ENSG00000111371	-1.16584	-8.85915	8.06251e-19	2.24241e-17	SLC38A1
ENSG00000134294	-1.69729	-7.46695	8.20735e-14	1.50805e-12	SLC38A2
ENSG00000179715	-2.02736	-9.53154	1.54965e-21	5.29497e-20	PCED1B
ENSG00000247774	-1.64103	-2.75251	0.00591412	0.019384	PCED1B-AS1
ENSG00000211584	0.517747	4.08371	4.43229e-05	0.000250406	SLC48A1
ENSG00000061273	-1.1167	-9.72049	2.46591e-22	8.89169e-21	HDAC7
ENSG00000134291	0.531217	4.30905	1.63956e-05	0.000100572	TMEM106C
ENSG00000079387	-0.257076	-3.08038	0.00206737	0.00777591	SENP1
ENSG00000152556	-0.268768	-2.42196	0.0154369	0.0440398	PFKM
ENSG00000177875	2.05127	2.38562	0.0170506	0.047705	C12orf68
ENSG00000269514	-1.48869	-3.53332	0.000410383	0.00185043
ENSG00000167528	0.453124	3.51513	0.000439543	0.00196718	ZNF641
ENSG00000174233	3.41637	18.8601	2.42701e-79	9.18897e-77	ADCY6
ENSG00000167535	1.41321	6.22464	4.8267e-10	5.93826e-09	CACNB3
ENSG00000134287	0.454613	3.58034	0.000343152	0.00157513	ARF3
ENSG00000167548	-0.248716	-2.41846	0.0155863	0.0443805	KMT2D
ENSG00000167550	-1.70398	-5.29671	1.17907e-07	1.04602e-06	RHEBL1
ENSG00000139549	1.30403	4.39367	1.11453e-05	7.07666e-05	DHH
ENSG00000139636	-0.660035	-4.82672	1.38803e-06	1.03897e-05	LMBR1L
ENSG00000167552	0.723527	3.60761	0.000309025	0.00143616	TUBA1A
ENSG00000186897	-0.783013	-2.52804	0.01147	0.0343648	C1QL4
ENSG00000178401	2.15129	5.94769	2.71948e-09	3.05295e-08	DNAJC22
ENSG00000123352	0.497478	3.83045	0.000127911	0.000650473	SPATS2
ENSG00000135519	4.57651	3.9355	8.30235e-05	0.000440827	KCNH3
ENSG00000167566	0.42751	3.65548	0.000256705	0.00121318	NCKAP5L
ENSG00000186666	0.664385	3.40074	0.000672028	0.00286249	BCDIN3D
ENSG00000135472	3.91004	3.99597	6.44305e-05	0.000351404	FAIM2
ENSG00000167580	10.0303	8.29887	1.05108e-16	2.50233e-15	AQP2
ENSG00000086159	3.71623	2.59284	0.00951879	0.0292773	AQP6
ENSG00000110881	1.58054	8.25745	1.48814e-16	3.48629e-15	ASIC1
ENSG00000066084	-0.666642	-7.17647	7.15325e-13	1.20889e-11	DIP2B
ENSG00000185432	0.492583	4.08974	4.31856e-05	0.000244401	METTL7A
ENSG00000050426	-1.07249	-5.76629	8.10346e-09	8.53773e-08	LETMD1
ENSG00000135457	-0.229823	-2.67542	0.00746366	0.0237112	TFCP2
ENSG00000184271	-0.698976	-2.70646	0.00680057	0.0218709	POU6F1
ENSG00000170545	-2.85951	-17.9459	5.17026e-72	1.39502e-69	SMAGP
ENSG00000110934	-3.45242	-2.54769	0.0108439	0.0327015	BIN2
ENSG00000196876	1.46716	2.74653	0.00602291	0.0196856	SCN8A
ENSG00000167612	2.64781	4.42944	9.44786e-06	6.07115e-05	ANKRD33
ENSG00000139567	1.38407	2.68863	0.00717457	0.0228981	ACVRL1
ENSG00000161835	2.57443	7.96612	1.6373e-15	3.48766e-14	GRASP
ENSG00000123358	1.61208	4.7264	2.28533e-06	1.6471e-05	NR4A1
ENSG00000185640	6.32459	10.1702	2.69328e-24	1.08257e-22	KRT79
ENSG00000170421	0.8425	4.92512	8.43093e-07	6.5424e-06	KRT8
ENSG00000111057	0.288776	2.59233	0.0095329	0.0293091	KRT18
ENSG00000063046	-0.660856	-11.247	2.39525e-29	1.27497e-27	EIF4B
ENSG00000111077	1.29832	5.37275	7.75456e-08	7.08015e-07	TENC1
ENSG00000167778	0.428351	3.2783	0.00104433	0.00424641	SPRYD3
ENSG00000139651	-0.350154	-3.38073	0.000722934	0.00306099	ZNF740
ENSG00000139626	-1.12045	-2.75997	0.00578072	0.0190158	ITGB7
ENSG00000172819	-1.0107	-4.85069	1.2303e-06	9.30114e-06	RARG
ENSG00000135476	-0.293113	-2.58192	0.00982513	0.0300698	ESPL1
ENSG00000094914	-0.21638	-2.3683	0.0178702	0.0495845	AAAS
ENSG00000185591	-0.443944	-5.61643	1.94946e-08	1.94234e-07	SP1
ENSG00000135409	1.26405	9.09555	9.41055e-20	2.84303e-18	AMHR2
ENSG00000197111	-0.368435	-3.83222	0.00012699	0.000646347	PCBP2
ENSG00000139625	0.792746	4.52346	6.08361e-06	4.05011e-05	MAP3K12
ENSG00000012822	1.19621	4.67447	2.94707e-06	2.07933e-05	CALCOCO1
ENSG00000249641	4.85259	3.43385	0.000595079	0.00256876	HOXC13-AS
ENSG00000123364	4.33216	9.26331	1.98186e-20	6.26985e-19	HOXC13
ENSG00000123407	3.79633	6.40861	1.46853e-10	1.93664e-09	HOXC12
ENSG00000228630	3.87216	4.11093	3.94073e-05	0.00022469	HOTAIR
ENSG00000123388	4.58542	5.68688	1.29379e-08	1.32217e-07	HOXC11
ENSG00000180818	1.69372	3.77046	0.000162948	0.000807484	HOXC10
ENSG00000180806	0.57429	4.01218	6.01599e-05	0.000329939	HOXC9
ENSG00000250654	4.4695	3.04988	0.00228929	0.00850029
ENSG00000123415	0.518654	4.11417	3.88568e-05	0.000221928	SMUG1
ENSG00000094916	-0.237037	-3.04303	0.00234211	0.00867172	CBX5
ENSG00000257596	-0.949397	-2.90732	0.00364541	0.0127264
ENSG00000258344	-2.16009	-2.64541	0.00815908	0.0256113
ENSG00000135486	-0.211722	-3.46	0.00054017	0.00235468	HNRNPA1
ENSG00000123405	0.528199	3.04889	0.0022969	0.00852316	NFE2
ENSG00000111481	-0.283814	-2.93391	0.00334719	0.0118313	COPZ1
ENSG00000258086	-2.19113	-2.74085	0.00612797	0.0200095
ENSG00000161638	-0.628658	-4.04335	5.2693e-05	0.000293247	ITGA5
ENSG00000170627	-0.369047	-4.18054	2.90817e-05	0.000169817	GTSF1
ENSG00000123338	-1.4635	-8.8028	1.33445e-18	3.65945e-17	NCKAP1L
ENSG00000257824	-1.42756	-2.91229	0.00358792	0.0125443
ENSG00000135426	-2.28833	-10.2474	1.21538e-24	5.00523e-23	TESPA1
ENSG00000170439	1.11599	3.18018	0.00147184	0.0057545	METTL7B
ENSG00000135424	1.36014	5.23671	1.63462e-07	1.41747e-06	ITGA7
ENSG00000135404	0.582344	5.84513	5.0617e-09	5.48308e-08	CD63
ENSG00000258056	0.902025	3.96348	7.38664e-05	0.000397237
ENSG00000135414	0.737823	3.70721	0.000209553	0.0010157	GDF11
ENSG00000123353	0.365226	2.45039	0.0142701	0.0412093	ORMDL2
ENSG00000182796	-0.874125	-3.59172	0.000328504	0.00151499	TMEM198B
ENSG00000123342	-1.224	-2.44821	0.0143567	0.0413939	MMP19
ENSG00000065357	-1.65965	-8.0328	9.52724e-16	2.07653e-14	DGKA
ENSG00000185664	-2.10037	-3.77872	0.000157637	0.000784311	PMEL
ENSG00000123374	-0.450158	-8.22484	1.95458e-16	4.53376e-15	CDK2
ENSG00000139531	-0.389105	-4.83001	1.36524e-06	1.02454e-05	SUOX
ENSG00000123411	0.707344	3.83722	0.000124435	0.000635134	IKZF4
ENSG00000065361	-3.34236	-12.0476	1.99559e-33	1.34225e-31	ERBB3
ENSG00000139641	-0.802189	-7.65145	1.9872e-14	3.83614e-13	ESYT1
ENSG00000258317	-1.55533	-3.66836	0.000244109	0.00115996
ENSG00000092841	0.287099	3.12437	0.00178184	0.00680999	MYL6
ENSG00000258199	-2.36837	-3.42467	0.000615537	0.00264975
ENSG00000139613	-0.737508	-4.86182	1.16314e-06	8.83607e-06	SMARCC2
ENSG00000181852	-1.08047	-4.13224	3.59251e-05	0.000206541	RNF41
ENSG00000139645	0.451351	4.76693	1.87057e-06	1.37055e-05	ANKRD52
ENSG00000135469	0.439945	2.64538	0.00815996	0.0256113	COQ10A
ENSG00000062485	-0.222934	-2.80977	0.00495765	0.0166085	CS
ENSG00000135473	-1.00582	-3.82706	0.000129681	0.000658617	PAN2
ENSG00000110944	-3.07991	-5.07287	3.9186e-07	3.22868e-06	IL23A
ENSG00000111602	-0.364712	-5.68624	1.29868e-08	1.3266e-07	TIMELESS
ENSG00000176422	0.46	3.09536	0.00196573	0.00743365	SPRYD4
ENSG00000076067	0.672739	2.6562	0.00790265	0.0249103	RBMS2
ENSG00000076108	-0.278755	-3.56611	0.000362314	0.00165595	BAZ2A
ENSG00000110955	-0.382472	-8.6231	6.51639e-18	1.69585e-16	ATP5B
ENSG00000110958	-0.267075	-2.4329	0.0149786	0.0428946	PTGES3
ENSG00000198056	-0.772682	-6.50777	7.62753e-11	1.03736e-09	PRIM1
ENSG00000166863	6.98221	22.8115	3.52443e-115	2.75775e-112	TAC3
ENSG00000166866	6.35568	5.99035	2.09395e-09	2.38724e-08	MYO1A
ENSG00000166881	-0.870039	-7.86872	3.58291e-15	7.34544e-14	TMEM194A
ENSG00000166888	-0.533046	-4.71655	2.39877e-06	1.72251e-05	STAT6
ENSG00000123384	2.4528	8.21403	2.13879e-16	4.94355e-15	LRP1
ENSG00000182199	-1.13279	-6.81585	9.37093e-12	1.39754e-10	SHMT2
ENSG00000185633	-1.9506	-2.81764	0.00483774	0.0162532	NDUFA4L2
ENSG00000185482	-1.64551	-7.98989	1.35062e-15	2.90334e-14	STAC3
ENSG00000179912	-1.04758	-4.3735	1.22271e-05	7.68254e-05	R3HDM2
ENSG00000175189	-2.4335	-2.59028	0.00958985	0.0294495	INHBC
ENSG00000139269	-5.45231	-6.33903	2.31219e-10	2.97079e-09	INHBE
ENSG00000111087	-1.73406	-3.85822	0.000114217	0.000586423	GLI1
ENSG00000123329	-2.29731	-8.01461	1.10491e-15	2.39489e-14	ARHGAP9
ENSG00000166986	-1.44516	-7.36059	1.83099e-13	3.266e-12	MARS
ENSG00000175203	-0.496881	-4.71263	2.44542e-06	1.75332e-05	DCTN2
ENSG00000240771	-0.566606	-3.97288	7.10103e-05	0.000383611	ARHGEF25
ENSG00000224713	-1.58271	-4.15941	3.19077e-05	0.000184984
ENSG00000123427	-0.773218	-5.32845	9.90529e-08	8.90187e-07	METTL21B
ENSG00000166896	-1.30726	-11.4207	3.29616e-30	1.85549e-28	XRCC6BP1
ENSG00000198673	-1.04874	-4.33417	1.46311e-05	9.05961e-05	FAM19A2
ENSG00000111110	-0.907932	-6.16426	7.08148e-10	8.5334e-09	PPM1H
ENSG00000177990	1.72825	3.05	0.00228842	0.00849839	DPY19L2
ENSG00000255583	2.2201	3.37782	0.000730641	0.00309028
ENSG00000196935	1.82301	2.44713	0.0144	0.0414806	SRGAP1
ENSG00000174206	-0.435095	-2.49386	0.0126363	0.0372268	C12orf66
ENSG00000185306	2.65197	6.41365	1.42073e-10	1.87783e-09	C12orf56
ENSG00000184575	-1.07178	-5.34214	9.18579e-08	8.29655e-07	XPOT
ENSG00000153179	-1.1185	-14.1144	3.096e-45	3.30343e-43	RASSF3
ENSG00000135677	0.542134	6.05146	1.43535e-09	1.66552e-08	GNS
ENSG00000213344	-0.991559	-2.55816	0.0105229	0.0318481	PCNPP3
ENSG00000225422	4.12744	3.08847	0.00201191	0.00759041	RBMS1P1
ENSG00000127311	-0.711374	-2.60411	0.00921142	0.0284549	HELB
ENSG00000155974	-2.66952	-5.06403	4.10488e-07	3.36798e-06	GRIP1
ENSG00000255970	4.35443	2.57117	0.0101354	0.0308746
ENSG00000111554	-0.972644	-7.56889	3.76428e-14	7.10883e-13	MDM1
ENSG00000135679	0.568125	4.3672	1.25847e-05	7.88608e-05	MDM2
ENSG00000135678	4.88851	5.142	2.71836e-07	2.297e-06	CPM
ENSG00000090382	-0.493876	-3.45046	0.000559622	0.00243135	LYZ
ENSG00000127337	-0.743213	-6.90421	5.04841e-12	7.75566e-11	YEATS4
ENSG00000166225	0.408523	3.4466	0.000567687	0.00246274	FRS2
ENSG00000127325	6.6624	5.43767	5.39815e-08	5.06257e-07	BEST3
ENSG00000127328	1.30965	5.43881	5.36378e-08	5.03234e-07	RAB3IP
ENSG00000257815	-0.83086	-2.66363	0.00773018	0.0244421
ENSG00000258168	2.27064	7.09676	1.27719e-12	2.10391e-11
ENSG00000153233	-1.44692	-7.53562	4.86038e-14	9.13471e-13	PTPRR
ENSG00000133858	-0.578413	-2.939	0.00329271	0.0116651	ZFC3H1
ENSG00000173451	-0.668626	-2.54845	0.0108204	0.0326391	THAP2
ENSG00000251138	0.608515	4.80162	1.57384e-06	1.16507e-05
ENSG00000257364	-2.99364	-3.33114	0.000864903	0.00359086
ENSG00000180881	1.2556	2.49276	0.0126756	0.0373103	CAPS2
ENSG00000111615	-0.234689	-2.40544	0.0161529	0.0456852	KRR1
ENSG00000139289	2.7613	9.52505	1.64969e-21	5.62045e-20	PHLDA1
ENSG00000187109	0.295741	3.99195	6.55317e-05	0.000356747	NAP1L1
ENSG00000179941	0.338232	2.5925	0.00952805	0.0292981	BBS10
ENSG00000091039	0.465808	3.68357	0.000229991	0.00110045	OSBPL8
ENSG00000186908	-0.292141	-2.92332	0.00346322	0.0121828	ZDHHC17
ENSG00000175183	1.59222	5.15994	2.47028e-07	2.09643e-06	CSRP2
ENSG00000133773	-0.546173	-6.99973	2.56456e-12	4.09249e-11	CCDC59
ENSG00000127720	0.939385	2.82989	0.00465634	0.0157248	METTL25
[truncated: 6,478 more rows]
