# Supplementary material for: BET inhibition prevents aberrant RUNX1 and ERG transcription in STAG2 mutant leukaemia cells
Source: J Mol Cell Biol. 2020 Jan 3;12(5):397–9. doi: 10.1093/jmcb/mjz114 (PMC7288737; doi:10.1093/jmcb/mjz114)
Supplement: Supplementary_Data2_Array_CGH_mjz114 [file supplementary_data2_array_cgh_mjz114.xlsx]

## Sheet: STAG2_null_A
Genome: hg19
Aberration Algorithm: ADM-2
Threshold: 6.0
Fuzzy Zero: OFF
GC Correction: ON
Window Size: 2Kb
Centralization (legacy): OFF
Diploid Peak Centralization: ON
Combine Replicates (Intra Array): ON
Array Level Filter: NONE
Metric Set Filter: NONE
Aberration Filter: Minimum Number of Probes for Amplification >= 3 AND Nesting Level <= 100 AND Minimum Avg. Absolute Log Ratio for Amplification >= 0.25 AND Minimum Size (Kb) of Region for Amplification >= 0.0 AND Minimum Size (Kb) of Region for Deletion >= 0.0 AND Minimum Number of Probes for Deletion >= 3 AND Minimum Avg. Absolute Log Ratio for Deletion >= 0.25 AND Minimum Number of Probes for…
Feature Level Filter: gIsSaturated = true OR rIsSaturated = true OR gIsFeatNonUnifOL = true OR rIsFeatNonUnifOL = true OR LogRatio = 0; Include matching values=false
Design Level Filter: Homology = 0 OR IsPseudoautosomal = 1
Genomic Boundary: OFF
Show Flat Intervals: OFF
Array Design Info: 252983049074_1_2[029830_20111015]
ISCN Nomenclature:
arr 5q12.3(64,004,769-66,379,986)x3,5q23.1q31.1(118,137,843-132,369,935)x1,5q31.1(132,422,539-135,651,492)x3,5q31.1q34(135,697,376-166,134,854)x1,5q34(166,473,013-166,719,481)x3,6p12.3(46,210,252-47,838,995)x3,7p22.3p21.3(54,185-8,276,283)x1,7p21.3(8,314,405-9,614,401)x3,9q31.2q31.3(111,103,422-114,091,840)x3,11p15.5p15.4(196,966-4,121,026)x1,11q14.1q25(78,603,185-133,477,257)x3,15q21.2q25.1(52,7…
AberrationNo	Chr	Cytoband	Start	Stop	#Probes	Amplification	Gain	Loss	Deletion	pval	Gene Names	Classification
252983049074_1_2
1	chr5	q12.3	64004769	66379986	82	0	0.264645	0	0	1.897e-31	FAM159B, SREK1IP1, CWC27, ADAMTS6, CENPK, PPWD1, TRIM23, C5orf44, SGTB, NLN, ERBB2IP, LOC100303749, SREK1, MAST4	Unknown; checked
2	chr5	q23.1 - q31.1	118137843	132369935	480	0	0	-0.313135	0	9.256e-24	DTWD2, MIR1244-1, MIR1244-2, MIR1244-3, DMXL1, TNFAIP8, HSD17B4, FAM170A, PRR16, FTMT, SRFBP1, LOX, ZNF474, LOC728460, SNCAIP, SNX2, SNX24, PPIC, PRDM6, CEP120, CSNK1G3, ZNF608, GRAMD3, ALDH7A1, PHAX, C5orf48, LMNB1, MARCH3, FLJ44606, MEGF10, PRRC1, CTXN3, FLJ33630, SLC12A2, FBN2, SLC27A6, ISOC1, ADAMTS19, CHSY3, HINT1, LYRM7, CDC42SE2, RAPGEF6, FNIP1, ACSL6, IL3, CSF2, P4HA2, PDLIM4, SLC22A4, LO…	Unknown; checked
3	chr5	q31.1	132422539	135651492	105	0	0.226367	0	0	NA	HSPA4, FSTL4, MIR1289-2, C5orf15, VDAC1, TCF7, SKP1, PPP2CA, MIR3661, CDKL3, UBE2B, CDKN2AIPNL, PHF15, SAR1B, SEC24A, CAMLG, DDX46, C5orf24, TXNDC15, PCBD2, CATSPER3, PITX1, LOC340073, H2AFY, C5orf20, TIFAB, NEUROG1, CXCL14, LOC340074, SLC25A48, IL9, FBXL21, LECT2, TGFBI, VTRNA2-1, SMAD5OS, SMAD5, LOC389332, TRPC7	Unknown; checked
4	chr5	q31.1 - q34	135697376	166134854	1029	0	0	-0.246671	0	5.399e-17	TRPC7, SPOCK1, KLHL3, MIR874, HNRNPA0, NPY6R, MYOT, PKD2L2, FAM13B, LOC100130172, WNT8A, NME5, BRD8, KIF20A, CDC23, GFRA3, CDC25C, FAM53C, KDM3B, REEP2, EGR1, ETF1, HSPA9, SNORD63, CTNNA1, LRRTM2, SIL1, MATR3, SNHG4, SNORA74A, PAIP2, SLC23A1, MZB1, LOC389333, SPATA24, DNAJC18, ECSCR, TMEM173, UBE2D2, CXXC5, PSD2, NRG2, PURA, C5orf53, C5orf32, PFDN1, HBEGF, SLC4A9, ANKHD1, ANKHD1-EIF4EBP3, EIF4EBP…	Unknown; checked
5	chr5	q34	166473013	166719481	9	0	1.10428	0	0	2.723e-47	ODZ2	Unknown; checked
6	chr6	p12.3	46210252	47838995	50	0	0.386787	0	0	1.226e-15	RCAN2, CYP39A1, SLC25A27, TDRD6, PLA2G7, LOC100287718, MEP1A, GPR116, GPR110, TNFRSF21, CD2AP, GPR111, GPR115, OPN5	Unknown; checked
7	chr7	p22.3 - p21.3	54185	8276283	294	0	0	-0.540063	0	4.900e-324	FAM20C, LOC100288524, LOC442497, PDGFA, FLJ44511, PRKAR1B, HEATR2, SUN1, GET4, ADAP1, COX19, CYP2W1, C7orf50, MIR339, GPR146, GPER, ZFAND2A, UNCX, MICALL2, INTS1, MAFK, TMEM184A, PSMG3, KIAA1908, TFAMP1, ELFN1, MAD1L1, FTSJ2, NUDT1, SNX8, EIF3B, CHST12, LFNG, BRAT1, IQCE, TTYH3, AMZ1, GNA12, CARD11, SDK1, FOXK1, KIAA0415, RADIL, PAPOLB, MMD2, RNF216L, RBAK, RBAK-LOC389458, LOC389458, ZNF890P, WIP…	Unknown; checked
8	chr7	p21.3	8314405	9614401	45	0	0.287162	0	0	3.969e-21	NXPH1	Unknown; checked
9	chr9	q31.2 - q31.3	111103422	114091840	108	0	0.452305	0	0	8.568e-113	ACTL7B, ACTL7A, IKBKAP, C9orf6, CTNNAL1, C9orf5, MIR32, C9orf4, EPB41L4B, PTPN3, PALM2, PALM2-AKAP2, AKAP2, C9orf152, TXN, TXNDC8, SVEP1, MUSK, LPAR1, OR2K2	Unknown; checked
10	chr11	p15.5 - p15.4	196966	4121026	444	0	0	-0.319972	0	2.57e-219	ODF3, BET1L, RIC8A, SIRT3, PSMD13, NLRP6, ATHL1, IFITM5, IFITM2, IFITM1, IFITM3, B4GALNT4, PKP3, SIGIRR, ANO9, PTDSS2, RNH1, HRAS, LRRC56, C11orf35, RASSF7, MIR210, LOC143666, PHRF1, IRF7, CDHR5, SCT, DRD4, DEAF1, TMEM80, EPS8L2, TALDO1, PDDC1, CEND1, SLC25A22, LRDD, RPLP2, SNORA52, PNPLA2, EFCAB4A, CD151, POLR2L, TSPAN4, CHID1, AP2A2, MUC6, MUC2, MUC5B, TOLLIP, LOC255512, BRSK2, MOB2, DUSP8, LOC…	Unknown; checked
11	chr11	q14.1 - q25	78603185	133477257	1786	0	0.179017	0	0	3.636e-12	ODZ4, MIR708, MIR4300, FAM181B, PRCP, C11orf82, RAB30, SNORA70E, PCF11, ANKRD42, CCDC90B, DLG2, TMEM126B, TMEM126A, CREBZF, CCDC89, SYTL2, CCDC83, PICALM, EED, C11orf73, CCDC81, ME3, PRSS23, FZD4, TMEM135, RAB38, CTSC, GRM5, TYR, NOX4, FOLH1B, TRIM77, TRIM49, TRIM53, TRIM64B, TRIM49L1, TRIM64, TRIM49L2, UBTFL1, NAALAD2, CHORDC1, FAT3, MTNR1B, SLC36A4, CCDC67, C11orf75, KIAA1731, SCARNA9, SNORA25,…	Unknown; checked
12	chr15	q21.2 - q25.1	52753709	81091325	1057	0	0.45609	0	0	4.900e-324	MYO5A, ARPP19, KIAA1370, ONECUT1, WDR72, UNC13C, RSL24D1, RAB27A, PIGB, CCPG1, DYX1C1-CCPG1, MIR628, FLJ27352, DYX1C1, PYGO1, PRTG, NEDD4, RFX7, TEX9, MNS1, ZNF280D, LOC145783, TCF12, LOC283663, CGNL1, GCOM1, GRINL1A, ALDH1A2, AQP9, LIPC, ADAM10, HSP90AB4P, FAM63B, SLTM, RNF111, CCNB2, MYO1E, MIR2116, LDHAL6B, FAM81A, GCNT3, GTF2A2, BNIP2, FOXB1, ANXA2, NARG2, RORA, VPS13C, C2CD4A, C2CD4B, MGC158…	Unknown; checked
13	chr15	q24.2	75400627	76457757	38	0	1.15429	0	0	1.106e-83	C15orf39, GOLGA6C, GOLGA6D, COMMD4, NEIL1, MIR631, MAN2C1, SIN3A, PTPN9, SNUPN, IMP3, SNX33, CSPG4, ODF3L1, DNM1P35, MIR4313, UBE2Q2, FBXO22, FBXO22OS, NRG4, C15orf27	Unknown; checked
14	chr15	q24.3 - q25.1	78007277	81091325	114	0	0.736594	0	0	5.388e-46	LOC645752, LOC91450, TBC1D2B, SH2D7, CIB2, IDH3A, ACSBG1, DNAJA4, WDR61, CRABP1, IREB2, AGPHD1, PSMA4, CHRNA5, CHRNA3, CHRNB4, LOC646938, ADAMTS7, MORF4L1, CTSH, RASGRF1, MIR184, ANKRD34C, TMED3, KIAA1024, MTHFS, ST20-MTHFS, ST20, C15orf37, BCL2A1, ZFAND6, FAH, LOC283688, ARNT2, FAM108C1, KIAA1199	Unknown; checked
15	chr16	p13.3 - q24.3	72769	90267357	3169	0	0	-0.129922	0	4.885e-23	POLR3K, SNRNP25, RHBDF1, MPG, NPRL3, HBZ, HBM, HBA2, HBA1, HBQ1, LUC7L, ITFG3, RGS11, ARHGDIG, PDIA2, AXIN1, MRPL28, TMEM8A, LOC100134368, NME4, DECR2, RAB11FIP3, NCRNA00235, SOLH, MIR3176, C16orf11, NHLRC4, PIGQ, RAB40C, WFIKKN1, C16orf13, FAM195A, WDR90, RHOT2, RHBDL1, STUB1, JMJD8, WDR24, FBXL16, METRN, FAM173A, CCDC78, HAGHL, NARFL, MSLN, MSLNL, MIR662, RPUSD1, CHTF18, GNG13, PRR25, LMF1, SOX…	Unknown; checked
16	chr19	q13.2	39159397	39432726	9	0	0	-0.547572	0	1.936e-14	ACTN4, CAPN12, LGALS7, LGALS7B, LGALS4, ECH1, HNRNPL, RINL, SIRT2, NFKBIB, SARS2, MRPS12, FBXO17	Unknown; checked
17	chrX	p22.33 - p11.1	187113	58543823	4199	0	0.140818	0	0	7.872e-18	PLCXD1, GTPBP6, NCRNA00107, PPP2R3B, SHOX, CRLF2, CSF2RA, MIR3690, IL3RA, SLC25A6, ASMTL-AS1, ASMTL, P2RY8, AKAP17A, ASMT, DHRSX, ZBED1, CD99P1, NCRNA00102, CD99, XG, XGPY2, GYG2, ARSD, ARSE, ARSH, ARSF, MXRA5, PRKX, LOC389906, NLGN4X, VCX3A, HDHD1, STS, VCX, PNPLA4, MIR651, VCX2, VCX3B, KAL1, FAM9A, FAM9B, TBL1X, GPR143, SHROOM2, LOC100288814, WWC3, CLCN4, MID1, HCCS, ARHGAP6, AMELX, MSL3, FRMPD…	Unknown; checked
18	chrX	q11.1 - q28	61781601	155232907	5176	0	0	-0.134126	0	1.395e-18	SPIN4, LOC92249, ARHGEF9, MIR1468, FAM123B, ASB12, MTMR8, ZC4H2, ZC3H12B, LAS1L, FKSG43, MSN, MIR223, VSIG4, HEPH, EDA2R, AR, OPHN1, YIPF6, STARD8, EFNB1, PJA1, FAM155B, EDA, MIR676, AWAT2, OTUD6A, IGBP1, DGAT2L6, AWAT1, P2RY4, ARR3, RAB41, PDZD11, KIF4A, GDPD2, DLG3, TEX11, SLC7A3, SNX12, FOXO4, CXorf65, IL2RG, MED12, NLGN3, BCYRN1, GJB1, ZMYM3, NONO, ITGB1BP2, TAF1, INGX, OGT, ACRC, CXCR3, LOC1…	Unknown; checked
Number of calls per sample:
252983049074_1_2 =18

## Sheet: STAG2_null_B
Genome: hg19
Aberration Algorithm: ADM-2
Threshold: 6.0
Fuzzy Zero: OFF
GC Correction: ON
Window Size: 2Kb
Centralization (legacy): OFF
Diploid Peak Centralization: ON
Combine Replicates (Intra Array): ON
Array Level Filter: NONE
Metric Set Filter: NONE
Aberration Filter: Minimum Number of Probes for Amplification >= 3 AND Nesting Level <= 100 AND Minimum Avg. Absolute Log Ratio for Amplification >= 0.25 AND Minimum Size (Kb) of Region for Amplification >= 0.0 AND Minimum Size (Kb) of Region for Deletion >= 0.0 AND Minimum Number of Probes for Deletion >= 3 AND Minimum Avg. Absolute Log Ratio for Deletion >= 0.25 AND Minimum Number of Probes for…
Feature Level Filter: gIsSaturated = true OR rIsSaturated = true OR gIsFeatNonUnifOL = true OR rIsFeatNonUnifOL = true OR LogRatio = 0; Include matching values=false
Design Level Filter: Homology = 0 OR IsPseudoautosomal = 1
Genomic Boundary: OFF
Show Flat Intervals: OFF
Array Design Info: 252983049074_1_1[029830_20111015]
ISCN Nomenclature:
arr 1q31.1(188,762,984-189,056,369)x3,13q21.33(70,995,102-71,442,005)x3,13q31.1(82,315,377-82,400,638)x3
AberrationNo	Chr	Cytoband	Start	Stop	#Probes	Amplification	Gain	Loss	Deletion	pval	Gene Names	Classification
252983049074_1_1
1	chr1	q31.1	188762984	189056369	11	0	0.401563	0	0	9.615e-11		Unknown; checked
2	chr13	q21.33	70995102	71442005	16	0	0.615849	0	0	2.611e-30		Unknown; checked
3	chr13	q31.1	82315377	82400638	4	0	0.664564	0	0	5.634e-10		Unknown; checked
4	chrX	q27.3	143969146	144296824	11	0	0.699754	0	0	4.999e-18		Unknown; checked
Number of calls per sample:
252983049074_1_1 =4
