# Supplementary material for: BET inhibition prevents aberrant RUNX1 and ERG transcription in STAG2 mutant leukaemia cells
Source: J Mol Cell Biol. 2020 Jan 3;12(5):397–9. doi: 10.1093/jmcb/mjz114 (PMC7288737; doi:10.1093/jmcb/mjz114)
Supplement: Supplementary_Data3_ATAC-seq_differential_STAG2nullA_versus_WT_mjz114 [file supplementary_data3_atac-seq_differential_stag2nulla_versus_wt_mjz114.xlsx]

## Sheet: STAG2_null_A_increasedATAC
Differentially increased ATAC peaks in STAG2-null-A cells compared to wild type or parental K562 cells
Chromosome	Start	End	PeakID	Annotation	Nearest.Ensembl	Gene.Name	log2FC	PValue	FDR
chr1	9794	10826	FoundIn3repsPeak_1	Intergenic	ENSG00000223972	DDX11L1	1.06504	5.81319e-14	2.46846e-12
chr1	87849	88404	FoundIn3repsPeak_10	Intergenic	ENSG00000186092	OR4F5	0.926651	0.00172562	0.00653347
chr1	1272973	1273579	FoundIn3repsPeak_100	intron (NM_001330311, intron 14 of 14)	ENSG00000107404	MIR6808	1.2707	0.00282885	0.00997163
chr1	16977919	16978631	FoundIn3repsPeak_1000	Intergenic		MST1P2	0.790116	0.000202586	0.00102962
chr5	98072704	98073694	FoundIn3repsPeak_100023	Intergenic	ENSG00000174136	RGMB	0.675685	3.98178e-05	0.000247634
chr5	98077575	98079025	FoundIn3repsPeak_100024	Intergenic	ENSG00000174136	RGMB	0.636316	0.0006137	0.00268554
chr5	98145796	98146424	FoundIn3repsPeak_100031	Intergenic	ENSG00000246763	RGMB-AS1	1.26147	0.00015618	0.00082048
chr5	98867895	98868779	FoundIn3repsPeak_100082	Intergenic		LINC02113	0.75715	2.18543e-05	0.000145702
chr5	99673995	99674789	FoundIn3repsPeak_100092	Intergenic		LOC100133050	1.00588	0.0010996	0.00443891
chr1	16983003	16983881	FoundIn3repsPeak_1001	Intergenic		MST1P2	1.27393	2.53843e-13	9.56389e-12
chr5	99925511	99926739	FoundIn3repsPeak_100115	Intergenic	ENSG00000174132	FAM174A	0.585453	0.0183937	0.0476929
chr5	100745411	100746261	FoundIn3repsPeak_100154	Intergenic	ENSG00000113532	ST8SIA4	0.728993	0.00556014	0.0176468
chr5	101167248	101168098	FoundIn3repsPeak_100167	Intergenic	ENSG00000173930	SLCO4C1	1.32407	7.2373e-07	7.13104e-06
chr5	101490098	101491938	FoundIn3repsPeak_100177	Intergenic	ENSG00000173930	SLCO4C1	0.402766	0.00131723	0.00518094
chr5	101550629	101552125	FoundIn3repsPeak_100182	Intergenic	ENSG00000173930	SLCO4C1	1.18827	3.3448e-08	4.51605e-07
chr1	16984154	16986127	FoundIn3repsPeak_1002	Intergenic		MST1P2	0.897679	1.24265e-14	5.89352e-13
chr5	102200979	102202491	FoundIn3repsPeak_100223	non-coding (NR_033440, exon 1 of 24)	ENSG00000145730	PAM	0.49397	0.00741426	0.0224521
chr5	102436673	102437582	FoundIn3repsPeak_100252	intron (NM_017676, intron 4 of 7)	ENSG00000145723	GIN1	0.66533	0.0110603	0.0312991
chr5	102683218	102684465	FoundIn3repsPeak_100273	Intergenic	ENSG00000181751	C5orf30	1.08914	3.91334e-08	5.20593e-07
chr5	102685465	102686017	FoundIn3repsPeak_100274	Intergenic	ENSG00000181751	C5orf30	1.36282	5.45116e-05	0.000326396
chr5	102689218	102690111	FoundIn3repsPeak_100275	Intergenic	ENSG00000181751	C5orf30	1.29652	5.21573e-05	0.000314033
chr5	102699721	102700273	FoundIn3repsPeak_100276	Intergenic	ENSG00000181751	C5orf30	1.06503	0.000348243	0.00164866
chr5	102727260	102728069	FoundIn3repsPeak_100281	Intergenic	ENSG00000181751	C5orf30	0.64871	0.00749478	0.0226619
chr5	102779620	102780530	FoundIn3repsPeak_100289	Intergenic	ENSG00000248757	LINC02115	1.01614	2.66116e-05	0.000173151
chr5	102787428	102788259	FoundIn3repsPeak_100290	Intergenic	ENSG00000248757	LINC02115	1.48109	1.62013e-10	3.55466e-09
chr5	102796797	102797435	FoundIn3repsPeak_100291	Intergenic	ENSG00000248757	LINC02115	1.22353	0.000338926	0.00161134
chr5	102808463	102809027	FoundIn3repsPeak_100293	Intergenic	ENSG00000248757	LINC02115	0.854856	0.0108428	0.0307825
chr5	102822816	102823615	FoundIn3repsPeak_100296	Intergenic	ENSG00000248757	LINC02115	0.780293	0.00854258	0.0252874
chr1	16992260	16994026	FoundIn3repsPeak_1003	Intergenic	ENSG00000268674	FAM231C	0.40763	4.9068e-06	3.89849e-05
chr1	184434572	184435794	FoundIn3repsPeak_10030	intron (NM_030806, intron 1 of 5)	ENSG00000116667	C1orf21	0.714622	0.00220107	0.0080597
chr1	184452083	184452825	FoundIn3repsPeak_10031	intron (NM_030806, intron 2 of 5)	ENSG00000116667	C1orf21	1.59378	0.000538569	0.00240021
chr1	184460511	184461724	FoundIn3repsPeak_10032	intron (NM_030806, intron 2 of 5)	ENSG00000116667	C1orf21	0.557631	0.010052	0.0289327
chr1	17001151	17002213	FoundIn3repsPeak_1004	Intergenic	ENSG00000237847	FAM231A	0.67145	2.79403e-07	3.05146e-06
chr1	184563943	184565094	FoundIn3repsPeak_10040	intron (NM_030806, intron 4 of 5)	ENSG00000116406	EDEM3	0.914837	0.00161933	0.00619075
chr1	184572913	184574623	FoundIn3repsPeak_10042	intron (NM_030806, intron 5 of 5)	ENSG00000116406	EDEM3	0.680038	0.00905111	0.0265142
chr1	184579289	184580852	FoundIn3repsPeak_10043	intron (NM_030806, intron 5 of 5)	ENSG00000116406	EDEM3	0.428541	0.0162809	0.0431856
chr5	106724627	106725392	FoundIn3repsPeak_100466	intron (NM_001962, intron 2 of 4)	ENSG00000184349	EFNA5	1.38088	1.27835e-05	9.10162e-05
chr5	106805181	106806360	FoundIn3repsPeak_100470	intron (NM_001962, intron 1 of 4)	ENSG00000184349	EFNA5	1.01339	5.10976e-05	0.000308493
chr5	106837388	106839117	FoundIn3repsPeak_100473	intron (NM_001962, intron 1 of 4)	ENSG00000184349	EFNA5	0.988535	2.46061e-06	2.11315e-05
chr5	107293864	107295104	FoundIn3repsPeak_100507	intron (NM_001163315, intron 7 of 8)	ENSG00000184349	EFNA5	0.766645	0.0157482	0.042011
chr5	107338674	107339293	FoundIn3repsPeak_100509	intron (NM_001163315, intron 7 of 8)	ENSG00000184349	EFNA5	2.77439	4.39113e-10	8.79643e-09
chr5	107666372	107666882	FoundIn3repsPeak_100526	intron (NM_001163315, intron 4 of 8)	ENSG00000145743	FBXL17	0.76004	8.28952e-06	6.19715e-05
chr5	107840524	107841703	FoundIn3repsPeak_100541	Intergenic	ENSG00000145743	FBXL17	1.15251	0.000686007	0.0029553
chr5	107937656	107938648	FoundIn3repsPeak_100549	Intergenic	ENSG00000272523	LINC01023	0.491683	0.0032649	0.0112496
chr5	108179140	108179649	FoundIn3repsPeak_100576	TTS (NM_001308038)	ENSG00000151422	FER	0.842506	0.00460416	0.0150463
chr5	108574944	108575557	FoundIn3repsPeak_100595	Intergenic	ENSG00000198961	PJA2	1.11918	0.000884499	0.00368419
chr5	108678031	108678766	FoundIn3repsPeak_100606	intron (NM_014819, intron 9 of 9)	ENSG00000198961	PJA2	1.06527	1.44451e-05	0.000101447
chr5	109200498	109202264	FoundIn3repsPeak_100655	intron (NM_002372, intron 21 of 21)		LINC01848	1.1468	1.63155e-09	2.90955e-08
chr5	109884842	109885477	FoundIn3repsPeak_100688	intron (NM_001039763, intron 11 of 13)	ENSG00000221436	MIR548F3	0.802661	0.0144414	0.0391064
chr5	109948345	109949253	FoundIn3repsPeak_100690	intron (NM_001039763, intron 8 of 13)	ENSG00000221436	MIR548F3	1.4147	0.000153505	0.000808128
chr5	109956106	109956684	FoundIn3repsPeak_100691	intron (NM_001039763, intron 7 of 13)	ENSG00000186952	TMEM232	0.820917	0.00449414	0.0147436
chr1	184881499	184882349	FoundIn3repsPeak_10071	intron (NM_052966, intron 1 of 13)	ENSG00000135842	FAM129A	0.634209	0.00559606	0.0177428
chr5	110415468	110416136	FoundIn3repsPeak_100724	Intergenic	ENSG00000145777	TSLP	1.0312	0.00430955	0.0142323
chr5	110718978	110720210	FoundIn3repsPeak_100758	intron (NM_001323374, intron 5 of 11)	ENSG00000246859	STARD4-AS1	0.576561	0.00572623	0.0180912
chr5	111083825	111084449	FoundIn3repsPeak_100790	intron (NM_001142474, intron 2 of 3)	ENSG00000134986	NREP	0.901611	0.00518666	0.0166406
chr1	17013022	17014767	FoundIn3repsPeak_1008	Intergenic	ENSG00000263811	MIR3675	1.11336	1.5204e-13	5.97745e-12
chr5	111332906	111333930	FoundIn3repsPeak_100808	intron (NR_046678, intron 3 of 3)	ENSG00000134986	NREP	1.65646	9.41577e-08	1.15075e-06
chr5	111553084	111554520	FoundIn3repsPeak_100827	intron (NR_144931, intron 12 of 22)	ENSG00000251076	LOC101927023	0.771706	0.000261419	0.00128602
chr5	111668583	111669397	FoundIn3repsPeak_100838	intron (NM_001347888, intron 1 of 5)	ENSG00000129595	EPB41L4A	1.36742	0.000128912	0.000693933
chr5	111771286	111772716	FoundIn3repsPeak_100844	Intergenic	ENSG00000278921	EPB41L4A-AS2	0.420481	0.0138854	0.0378474
chr5	111821415	111822170	FoundIn3repsPeak_100848	Intergenic	ENSG00000278921	EPB41L4A-AS2	1.44607	1.76164e-05	0.000120745
chr5	111906461	111907516	FoundIn3repsPeak_100861	Intergenic		LOC102467214	1.20859	4.86546e-07	5.00637e-06
chr5	111971607	111972493	FoundIn3repsPeak_100864	Intergenic		LOC102467214	0.945396	0.000209218	0.00105923
chr5	112369956	112370674	FoundIn3repsPeak_100898	intron (NM_001085377, intron 17 of 18)	ENSG00000172795	DCP2	0.6364	0.00805265	0.0240624
chr5	112390452	112391043	FoundIn3repsPeak_100902	intron (NM_001085377, intron 14 of 18)	ENSG00000172795	DCP2	1.10159	0.000644748	0.00280427
chr5	112420129	112421244	FoundIn3repsPeak_100905	intron (NM_001085377, intron 9 of 18)	ENSG00000172795	DCP2	0.937267	2.44373e-06	2.10094e-05
chr5	112585248	112586162	FoundIn3repsPeak_100915	intron (NM_001085377, intron 3 of 18)	ENSG00000171444	MCC	2.09654	3.58185e-09	5.95397e-08
chr5	112616409	112617413	FoundIn3repsPeak_100916	intron (NM_001085377, intron 3 of 18)	ENSG00000171444	MCC	1.29768	1.15186e-07	1.37664e-06
chr5	112646528	112647366	FoundIn3repsPeak_100918	intron (NM_001085377, intron 3 of 18)	ENSG00000171444	MCC	0.647259	3.62205e-08	4.85921e-07
chr5	112647953	112649014	FoundIn3repsPeak_100919	intron (NM_001085377, intron 3 of 18)	ENSG00000171444	MCC	1.3851	5.68719e-10	1.11163e-08
chr5	112678928	112679504	FoundIn3repsPeak_100924	intron (NM_001085377, intron 2 of 18)	ENSG00000171444	MCC	2.84197	1.51899e-20	1.86337e-18
chr5	112689638	112690235	FoundIn3repsPeak_100925	intron (NM_001085377, intron 2 of 18)	ENSG00000171444	MCC	0.951949	0.00029595	0.00143302
chr5	112693097	112694500	FoundIn3repsPeak_100926	intron (NM_001085377, intron 2 of 18)	ENSG00000171444	MCC	0.725436	0.000229708	0.00114835
chr5	112703124	112703911	FoundIn3repsPeak_100927	intron (NM_001085377, intron 2 of 18)	ENSG00000212122	TSSK1B	0.913424	4.31542e-06	3.48141e-05
chr5	112739858	112740807	FoundIn3repsPeak_100931	intron (NM_001085377, intron 1 of 18)	ENSG00000212122	TSSK1B	0.806825	0.00542324	0.0172729
chr5	112768678	112770461	FoundIn3repsPeak_100933	exon (NM_032028, exon 1 of 1)	ENSG00000212122	TSSK1B	0.354777	0.0186772	0.0483192
chr5	112840797	112841345	FoundIn3repsPeak_100939	Intergenic	ENSG00000047188	YTHDC2	0.952504	0.000188265	0.000965687
chr5	112954709	112955217	FoundIn3repsPeak_100948	Intergenic	ENSG00000047188	YTHDC2	0.473709	0.0105439	0.0300857
chr5	113082000	113083308	FoundIn3repsPeak_100960	Intergenic	ENSG00000047188	YTHDC2	1.08737	7.60394e-07	7.4525e-06
chr5	113112618	113113651	FoundIn3repsPeak_100964	Intergenic	ENSG00000047188	YTHDC2	0.487227	0.00900526	0.0264036
chr5	114403793	114405555	FoundIn3repsPeak_100994	Intergenic	ENSG00000152503	TRIM36	0.871125	1.6754e-09	2.98144e-08
chr5	114428135	114429338	FoundIn3repsPeak_100995	Intergenic	ENSG00000152503	TRIM36	0.874187	9.65786e-08	1.17724e-06
chr5	114531539	114532306	FoundIn3repsPeak_101008	Intergenic	ENSG00000152503	TRIM36	0.636278	0.00292157	0.0102499
chr5	114679593	114680473	FoundIn3repsPeak_101024	Intergenic	ENSG00000164221	CCDC112	1.43084	5.08388e-09	8.21354e-08
chr5	114686476	114687901	FoundIn3repsPeak_101026	Intergenic	ENSG00000164221	CCDC112	0.550141	0.0147305	0.0397533
chr5	114695678	114696436	FoundIn3repsPeak_101028	Intergenic	ENSG00000164221	CCDC112	1.36712	8.89308e-08	1.09391e-06
chr5	114749434	114751239	FoundIn3repsPeak_101036	Intergenic	ENSG00000164221	CCDC112	0.860298	4.95743e-05	0.000300378
chr5	114755294	114756018	FoundIn3repsPeak_101037	Intergenic	ENSG00000164221	CCDC112	0.942396	0.000379734	0.00177661
chr1	185213240	185213984	FoundIn3repsPeak_10104	intron (NM_001105518, intron 16 of 18)	ENSG00000116679	IVNS1ABP	0.562921	0.00924603	0.0269807
chr5	114790823	114791466	FoundIn3repsPeak_101040	Intergenic	ENSG00000145780	FEM1C	0.896239	0.00933132	0.0271854
chr5	114793352	114794498	FoundIn3repsPeak_101041	Intergenic	ENSG00000145780	FEM1C	0.5559	0.00445186	0.0146277
chr5	114797116	114798007	FoundIn3repsPeak_101042	Intergenic	ENSG00000145780	FEM1C	1.75498	2.66743e-08	3.67066e-07
chr5	114928491	114928999	FoundIn3repsPeak_101056	intron (NM_001164469, intron 3 of 3)		LOC101927100	0.615262	0.00639277	0.0198205
chr5	115108391	115109188	FoundIn3repsPeak_101070	Intergenic	ENSG00000129596	CDO1	0.809608	0.00200649	0.00744418
chr5	115370747	115371566	FoundIn3repsPeak_101098	Intergenic	ENSG00000268223	ARL14EPL	0.68794	0.00153635	0.00591313
chr5	115374426	115374945	FoundIn3repsPeak_101099	Intergenic	ENSG00000268223	ARL14EPL	0.921177	0.00716935	0.0218194
chr1	17033624	17034833	FoundIn3repsPeak_1011	intron (NR_026567, intron 2 of 10)	ENSG00000268869	ESPNP	0.748082	2.75185e-07	3.00976e-06
chr5	115707035	115708104	FoundIn3repsPeak_101130	intron (NR_104675, intron 2 of 2)		LOC101927190	1.80667	1.97036e-14	9.03005e-13
chr5	115789322	115791218	FoundIn3repsPeak_101141	intron (NR_109879, intron 2 of 2)	ENSG00000248445	SEMA6A-AS1	1.02794	2.00531e-08	2.84526e-07
chr5	115814135	115814908	FoundIn3repsPeak_101146	intron (NM_001300780, intron 12 of 19)	ENSG00000248445	SEMA6A-AS1	1.51897	4.39937e-06	3.54088e-05
chr5	115845086	115846109	FoundIn3repsPeak_101151	intron (NM_001300780, intron 1 of 19)	ENSG00000248445	SEMA6A-AS1	1.12502	9.36018e-05	0.000523937
chr5	115858829	115859338	FoundIn3repsPeak_101153	intron (NM_001300780, intron 1 of 19)	ENSG00000092421	SEMA6A	0.529147	0.00174182	0.00658759
chr5	115870677	115871391	FoundIn3repsPeak_101154	intron (NM_001300780, intron 1 of 19)	ENSG00000092421	SEMA6A	0.881619	0.00723478	0.0219863
chr5	115879103	115879755	FoundIn3repsPeak_101156	intron (NM_001300780, intron 1 of 19)	ENSG00000092421	SEMA6A	1.95523	1.1962e-11	3.30707e-10
chr1	185325014	185325567	FoundIn3repsPeak_10117	Intergenic	ENSG00000261024	GS1-279B7.1	0.942876	0.010512	0.0300094
chr5	116102062	116102784	FoundIn3repsPeak_101175	Intergenic		LOC102467223	0.942786	4.68146e-06	3.74175e-05
chr5	116199616	116200568	FoundIn3repsPeak_101186	Intergenic		LOC102467223	0.916264	0.018384	0.0476714
chr5	116211837	116212388	FoundIn3repsPeak_101187	Intergenic		LOC102467223	2.91161	8.21222e-19	7.79513e-17
chr5	116238241	116239141	FoundIn3repsPeak_101188	Intergenic		LOC102467223	0.931284	0.000107272	0.000590153
chr5	116943194	116944125	FoundIn3repsPeak_101207	Intergenic		LINC02147	0.613694	0.00114475	0.00459211
chr5	118664530	118665043	FoundIn3repsPeak_101294	intron (NM_001286815, intron 2 of 2)	ENSG00000145779	TNFAIP8	0.949852	0.000163036	0.000851784
chr1	17043796	17045239	FoundIn3repsPeak_1013	intron (NR_026567, intron 1 of 10)	ENSG00000268869	ESPNP	0.462804	0.00239563	0.00867032
chr1	185408694	185409528	FoundIn3repsPeak_10132	Intergenic	ENSG00000261024	GS1-279B7.1	1.34279	4.87826e-06	3.87856e-05
chr1	185468472	185469745	FoundIn3repsPeak_10142	Intergenic	ENSG00000228309	LINC01350	0.702534	0.000982788	0.00403085
chr5	121425012	121425742	FoundIn3repsPeak_101492	Intergenic	ENSG00000113083	LOX	0.819939	0.00465275	0.0151764
chr1	17058418	17059629	FoundIn3repsPeak_1015	Intergenic	ENSG00000268674	FAM231C	0.689443	2.28048e-08	3.19365e-07
chr1	185536063	185537023	FoundIn3repsPeak_10152	intron (NR_110793, intron 2 of 3)	ENSG00000228309	LINC01350	1.22799	9.05125e-10	1.70223e-08
chr5	121827998	121829995	FoundIn3repsPeak_101541	Intergenic	ENSG00000250328	MGC32805	0.539442	0.00261286	0.00932522
chr5	122370867	122373309	FoundIn3repsPeak_101580	intron (NM_000943, intron 1 of 4)	ENSG00000168938	PPIC	0.590665	5.38941e-07	5.48772e-06
chr5	122451574	122452093	FoundIn3repsPeak_101588	intron (NM_001136239, intron 3 of 7)	ENSG00000061455	PRDM6	2.21308	4.38064e-08	5.76551e-07
chr5	122521120	122522260	FoundIn3repsPeak_101598	intron (NM_001136239, intron 7 of 7)	ENSG00000061455	PRDM6	0.889685	0.00454027	0.0148699
chr1	17066474	17068239	FoundIn3repsPeak_1016	Intergenic	ENSG00000237847	FAM231A	0.400671	4.76667e-06	3.80286e-05
chr1	185623635	185624505	FoundIn3repsPeak_10160	Intergenic	ENSG00000228309	LINC01350	1.35239	1.2472e-06	1.15409e-05
chr5	122990569	122991096	FoundIn3repsPeak_101633	Intergenic	ENSG00000151292	CSNK1G3	0.586131	1.46286e-05	0.000102576
chr5	123643965	123644527	FoundIn3repsPeak_101657	intron (NR_125774, intron 4 of 5)		LINC01170	0.599012	0.0025313	0.00908057
chr5	123679093	123679721	FoundIn3repsPeak_101659	intron (NR_125774, intron 4 of 5)		LINC01170	1.28091	5.60823e-07	5.6921e-06
chr5	123966320	123967172	FoundIn3repsPeak_101695	Intergenic	ENSG00000168916	ZNF608	0.735725	0.000216833	0.00109274
chr5	123969910	123970761	FoundIn3repsPeak_101696	Intergenic	ENSG00000168916	ZNF608	0.726343	0.00226362	0.00825668
chr1	17074079	17075601	FoundIn3repsPeak_1017	Intergenic		LOC102724562	0.853682	1.22335e-13	4.90552e-12
chr1	185688087	185688637	FoundIn3repsPeak_10170	Intergenic	ENSG00000143341	HMCN1	1.09128	0.000414629	0.00191804
chr5	124048225	124049755	FoundIn3repsPeak_101710	intron (NM_020747, intron 1 of 8)	ENSG00000168916	ZNF608	0.810505	9.39002e-05	0.000525455
chr5	124125879	124126616	FoundIn3repsPeak_101724	Intergenic	ENSG00000168916	ZNF608	1.46971	0.000180695	0.000931328
chr5	124132950	124133917	FoundIn3repsPeak_101725	Intergenic	ENSG00000168916	ZNF608	0.494055	0.00585197	0.0184146
chr1	185715131	185716029	FoundIn3repsPeak_10173	intron (NM_031935, intron 1 of 106)	ENSG00000143341	HMCN1	0.566669	0.00804705	0.0240488
chr5	124294870	124295458	FoundIn3repsPeak_101740	Intergenic		LOC101927421	0.513721	0.0150885	0.0405554
chr5	124314448	124315332	FoundIn3repsPeak_101745	Intergenic		LOC101927421	0.944349	3.13997e-05	0.000200585
chr5	124379407	124380704	FoundIn3repsPeak_101751	intron (NR_109882, intron 2 of 5)		LOC101927421	1.00228	1.02749e-05	7.49912e-05
chr5	124394930	124395944	FoundIn3repsPeak_101752	intron (NR_109882, intron 2 of 5)		LOC101927421	0.849553	0.000610214	0.00267212
chr5	124496052	124497202	FoundIn3repsPeak_101756	intron (NR_109882, intron 3 of 5)		LOC101927421	1.35009	2.98622e-17	2.21977e-15
chr5	124532163	124533483	FoundIn3repsPeak_101757	intron (NR_109882, intron 4 of 5)		LOC101927421	0.564364	0.0165662	0.0437964
chr5	124534146	124534737	FoundIn3repsPeak_101758	intron (NR_109882, intron 4 of 5)		LOC101927421	0.820616	0.00907997	0.0265823
chr5	124748320	124748856	FoundIn3repsPeak_101762	Intergenic	ENSG00000260192	LOC101927460	1.04084	0.00205008	0.00758042
chr1	17076907	17077488	FoundIn3repsPeak_1018	Intergenic		LOC102724562	1.40632	1.07528e-14	5.15786e-13
chr1	185815674	185816993	FoundIn3repsPeak_10182	intron (NM_031935, intron 2 of 106)	ENSG00000143341	HMCN1	0.740145	0.00422148	0.0139883
chr5	126147089	126147948	FoundIn3repsPeak_101848	exon (NM_001198557, exon 5 of 11)	ENSG00000113368	LMNB1	2.36128	3.15142e-10	6.52335e-09
chr5	126415767	126416387	FoundIn3repsPeak_101875	Intergenic	ENSG00000164241	C5orf63	0.577393	0.0175953	0.0460295
chr5	126506376	126507899	FoundIn3repsPeak_101883	Intergenic	ENSG00000164241	C5orf63	0.572565	0.00382071	0.0128546
chr5	126552484	126553417	FoundIn3repsPeak_101888	Intergenic	ENSG00000145794	MEGF10	0.802504	0.000556301	0.00246796
chr5	126655846	126656787	FoundIn3repsPeak_101896	intron (NM_032446, intron 2 of 25)	ENSG00000145794	MEGF10	0.677649	0.00897912	0.0263348
chr1	17083773	17084516	FoundIn3repsPeak_1019	non-coding (NR_135824, exon 10 of 11)		LOC102724562	1.28162	2.22921e-10	4.75544e-09
chr5	126736186	126737176	FoundIn3repsPeak_101900	intron (NM_001308121, intron 7 of 13)	ENSG00000145794	MEGF10	1.29399	0.00013602	0.000727155
chr5	126985267	126986180	FoundIn3repsPeak_101931	intron (NM_001048252, intron 1 of 2)	ENSG00000205279	CTXN3	0.664431	0.0178248	0.0465004
chr5	126986233	126986751	FoundIn3repsPeak_101932	intron (NM_001048252, intron 1 of 2)	ENSG00000205279	CTXN3	0.874566	0.00618422	0.0192804
chr1	185925559	185926189	FoundIn3repsPeak_10194	intron (NM_031935, intron 11 of 106)	ENSG00000143341	HMCN1	0.976284	0.00170278	0.00646008
chr5	127120576	127121804	FoundIn3repsPeak_101949	intron (NM_001317938, intron 3 of 6)	ENSG00000230561	CCDC192	0.716153	0.000174371	0.000902599
chr5	127174301	127174846	FoundIn3repsPeak_101954	intron (NM_001317938, intron 5 of 6)	ENSG00000230561	CCDC192	1.60859	8.26484e-08	1.02573e-06
chr5	127193704	127194687	FoundIn3repsPeak_101955	intron (NM_001317938, intron 5 of 6)	ENSG00000230561	CCDC192	1.69224	8.24103e-09	1.2714e-07
chr1	185945368	185946011	FoundIn3repsPeak_10197	intron (NM_031935, intron 15 of 106)	ENSG00000143341	HMCN1	0.772823	0.0119938	0.0334994
chr5	127607449	127608269	FoundIn3repsPeak_101997	intron (NM_001999, intron 61 of 64)	ENSG00000064651	SLC12A2	1.06277	4.04433e-05	0.000250976
chr5	127612079	127612968	FoundIn3repsPeak_101998	intron (NM_001999, intron 58 of 64)	ENSG00000064651	SLC12A2	1.24665	7.91522e-09	1.22614e-07
chr1	1283777	1285591	FoundIn3repsPeak_102	promoter-TSS (NM_004421)	ENSG00000107404	DVL1	0.397905	0.00224537	0.00820075
chr1	17096738	17097343	FoundIn3repsPeak_1020	Intergenic		MST1L	1.0373	0.000199136	0.00101426
chr5	128450444	128450965	FoundIn3repsPeak_102050	TTS (NM_016048)	ENSG00000264563	MIR4633	0.626582	0.0124902	0.0346386
chr1	17107975	17108617	FoundIn3repsPeak_1021	Intergenic		MST1L	1.34235	1.24463e-06	1.15195e-05
chr1	186073430	186074101	FoundIn3repsPeak_10211	intron (NM_031935, intron 69 of 106)	ENSG00000116690	PRG4	0.82828	0.0171178	0.0450084
chr5	130703746	130704267	FoundIn3repsPeak_102157	intron (NM_020240, intron 3 of 5)	ENSG00000158985	CDC42SE2	1.00195	0.00064851	0.00281846
chr5	130914848	130915451	FoundIn3repsPeak_102172	intron (NM_001164390, intron 4 of 17)	ENSG00000158987	RAPGEF6	0.479549	0.00687093	0.0210458
chr5	131084736	131085246	FoundIn3repsPeak_102181	intron (NM_001346114, intron 1 of 16)	ENSG00000217128	FNIP1	0.573869	0.0121793	0.0339202
chr5	131150368	131151190	FoundIn3repsPeak_102190	intron (NM_001303622, intron 12 of 12)	ENSG00000217128	FNIP1	0.662963	0.0149666	0.0402879
chr5	131312361	131314272	FoundIn3repsPeak_102197	intron (NM_001205250, intron 9 of 20)	ENSG00000239642	MEIKIN	1.06352	3.45236e-09	5.76148e-08
chr5	131337696	131338304	FoundIn3repsPeak_102200	intron (NM_001205250, intron 1 of 20)	ENSG00000164398	ACSL6	1.15973	0.00963638	0.027922
chr5	131405921	131406817	FoundIn3repsPeak_102211	Intergenic	ENSG00000164400	CSF2	1.2561	7.19264e-09	1.12416e-07
chr5	131421759	131423223	FoundIn3repsPeak_102215	Intergenic	ENSG00000164400	CSF2	1.46071	3.31388e-13	1.22659e-11
chr5	131550890	131551543	FoundIn3repsPeak_102224	intron (NM_001017974, intron 4 of 14)	ENSG00000283678	MIR6830	1.12719	3.29296e-05	0.000209197
chr5	131599516	131600702	FoundIn3repsPeak_102230	intron (NM_003687, intron 2 of 6)	ENSG00000131435	PDLIM4	0.627032	0.000753125	0.00320568
chr5	131725258	131725834	FoundIn3repsPeak_102245	intron (NM_001308122, intron 7 of 10)	ENSG00000233006	LOC553103	1.74673	2.48912e-06	2.13518e-05
chr5	131755192	131756248	FoundIn3repsPeak_102247	intron (NR_045116, intron 2 of 3)	ENSG00000197536	C5orf56	0.468818	0.0182147	0.0473172
chr1	186205937	186206547	FoundIn3repsPeak_10225	Intergenic	ENSG00000116690	PRG4	1.66715	8.22835e-11	1.91119e-09
chr5	131792832	131793565	FoundIn3repsPeak_102251	intron (NR_045116, intron 3 of 3)	ENSG00000125347	IRF1	1.38894	1.17934e-05	8.47646e-05
chr5	131794210	131794739	FoundIn3repsPeak_102252	intron (NR_045116, intron 3 of 3)	ENSG00000125347	IRF1	0.924649	0.00720408	0.0219093
chr5	131803281	131804270	FoundIn3repsPeak_102256	intron (NR_045116, intron 3 of 3)	ENSG00000125347	IRF1	0.874158	0.000253028	0.0012499
chr5	132012762	132013366	FoundIn3repsPeak_102269	intron (NM_000589, intron 2 of 3)	ENSG00000113520	IL4	1.12606	0.000244969	0.00121522
chr5	132208618	132209155	FoundIn3repsPeak_102278	promoter-TSS (NM_052971)	ENSG00000164406	LEAP2	2.02412	9.53653e-11	2.18156e-09
chr5	132285146	132285650	FoundIn3repsPeak_102280	intron (NM_014423, intron 1 of 20)	ENSG00000072364	AFF4	1.30214	1.09771e-15	6.31315e-14
chr5	132307019	132308265	FoundIn3repsPeak_102282	Intergenic	ENSG00000072364	AFF4	1.00534	8.24236e-09	1.2714e-07
chr5	132316830	132317644	FoundIn3repsPeak_102283	Intergenic	ENSG00000072364	AFF4	0.918481	6.95281e-05	0.000403505
chr5	132583250	132584054	FoundIn3repsPeak_102292	intron (NM_015082, intron 7 of 15)	ENSG00000221287	MIR1289-2	0.574339	0.00281572	0.00993263
chr5	132609217	132609904	FoundIn3repsPeak_102293	intron (NM_015082, intron 6 of 15)	ENSG00000221287	MIR1289-2	1.77882	1.66414e-08	2.40271e-07
chr5	132621057	132622044	FoundIn3repsPeak_102294	intron (NM_015082, intron 6 of 15)	ENSG00000221287	MIR1289-2	0.829472	0.00345715	0.011812
chr5	132682667	132683208	FoundIn3repsPeak_102296	intron (NM_015082, intron 4 of 15)	ENSG00000221287	MIR1289-2	0.850044	0.00652561	0.0201604
chr5	132730189	132731059	FoundIn3repsPeak_102297	intron (NM_015082, intron 4 of 15)	ENSG00000221287	MIR1289-2	0.841711	1.83667e-06	1.62883e-05
chr5	132756995	132757515	FoundIn3repsPeak_102298	intron (NM_015082, intron 3 of 15)	ENSG00000221287	MIR1289-2	1.89754	3.90681e-07	4.11817e-06
chr5	132758996	132759946	FoundIn3repsPeak_102299	intron (NM_015082, intron 3 of 15)	ENSG00000221287	MIR1289-2	0.993248	7.05871e-05	0.000408841
chr5	132801925	132802743	FoundIn3repsPeak_102301	intron (NM_015082, intron 3 of 15)	ENSG00000221287	MIR1289-2	0.724187	0.00730656	0.0221764
chr5	132845970	132847034	FoundIn3repsPeak_102303	intron (NM_015082, intron 3 of 15)	ENSG00000221287	MIR1289-2	1.13447	1.58751e-08	2.30292e-07
chr5	133049523	133050698	FoundIn3repsPeak_102308	Intergenic	ENSG00000053108	FSTL4	2.8896	1.00863e-25	2.44344e-23
chr5	133237597	133238825	FoundIn3repsPeak_102311	Intergenic	ENSG00000249073	WSPAR	0.419041	0.0107427	0.0305466
chr5	133265538	133266453	FoundIn3repsPeak_102312	Intergenic	ENSG00000249073	WSPAR	1.12822	7.63772e-10	1.45839e-08
chr5	133268018	133269275	FoundIn3repsPeak_102313	Intergenic	ENSG00000249073	WSPAR	0.765471	2.77165e-05	0.000179525
chr5	133272151	133272757	FoundIn3repsPeak_102314	Intergenic	ENSG00000249073	WSPAR	1.25987	1.33195e-08	1.96564e-07
chr5	133273724	133274315	FoundIn3repsPeak_102315	Intergenic	ENSG00000249073	WSPAR	0.897661	5.75069e-05	0.000342143
chr5	133277106	133277965	FoundIn3repsPeak_102317	Intergenic		LOC105379183	0.702387	0.00230085	0.00837274
chr5	133298104	133299306	FoundIn3repsPeak_102318	intron (NM_020199, intron 1 of 2)		LOC105379183	0.923027	0.000945464	0.00390014
chr5	133330902	133332237	FoundIn3repsPeak_102320	intron (NM_003374, intron 1 of 8)	ENSG00000213585	VDAC1	0.792329	0.00199241	0.00740109
chr5	133339780	133341840	FoundIn3repsPeak_102321	promoter-TSS (NR_036625)	ENSG00000213585	VDAC1	0.519639	0.00051756	0.00231939
chr5	133343527	133344249	FoundIn3repsPeak_102322	Intergenic	ENSG00000213585	VDAC1	2.73319	1.5971e-23	2.87592e-21
chr5	133361693	133362703	FoundIn3repsPeak_102323	Intergenic	ENSG00000213585	VDAC1	0.690928	0.00426413	0.014108
chr5	133375074	133375725	FoundIn3repsPeak_102324	Intergenic	ENSG00000213585	VDAC1	0.593519	0.00233895	0.00849347
chr5	133437224	133438188	FoundIn3repsPeak_102326	Intergenic	ENSG00000081059	TCF7	0.695062	0.00308228	0.0107172
chr5	133511623	133513793	FoundIn3repsPeak_102331	promoter-TSS (NM_170679)	ENSG00000113558	SKP1	0.540024	2.98607e-05	0.000191909
chr5	133522814	133523628	FoundIn3repsPeak_102333	Intergenic	ENSG00000113558	SKP1	0.834661	0.000139929	0.000745546
chr5	133560767	133563380	FoundIn3repsPeak_102334	promoter-TSS (NM_002715)	ENSG00000113575	PPP2CA	0.524661	2.37325e-07	2.63486e-06
chr5	133576007	133576740	FoundIn3repsPeak_102335	Intergenic	ENSG00000113575	PPP2CA	2.02866	5.45059e-06	4.26959e-05
chr5	133585201	133586111	FoundIn3repsPeak_102336	Intergenic	ENSG00000113575	PPP2CA	1.31862	1.18002e-07	1.40667e-06
chr5	133702366	133703184	FoundIn3repsPeak_102339	promoter-TSS (NM_001113575)	ENSG00000006837	CDKL3	0.400738	0.00556156	0.0176498
chr1	186274634	186275230	FoundIn3repsPeak_10234	intron (NM_001127708, intron 5 of 11)	ENSG00000116690	PRG4	1.35274	5.3482e-05	0.00032106
chr5	133706227	133708186	FoundIn3repsPeak_102340	promoter-TSS (NM_001300853)	ENSG00000119048	UBE2B	0.895482	1.39564e-13	5.52245e-12
chr5	133746950	133748641	FoundIn3repsPeak_102341	promoter-TSS (NM_080656)	ENSG00000237190	CDKN2AIPNL	0.727939	9.19713e-06	6.80093e-05
chr5	133761918	133762491	FoundIn3repsPeak_102342	Intergenic		LOC102546229	0.951073	0.00302249	0.010546
chr5	133773091	133774180	FoundIn3repsPeak_102343	Intergenic		LOC102546229	0.905426	4.29433e-06	3.46627e-05
chr5	133801098	133802855	FoundIn3repsPeak_102345	Intergenic		LOC102546229	0.556111	1.05458e-06	9.95263e-06
chr5	133838702	133839861	FoundIn3repsPeak_102346	Intergenic	ENSG00000251169	LINC01843	1.20358	8.12926e-06	6.0929e-05
chr5	133844891	133845424	FoundIn3repsPeak_102348	TTS (NR_105045)	ENSG00000251169	LINC01843	1.20083	2.62086e-05	0.000170825
chr5	133860689	133861465	FoundIn3repsPeak_102351	promoter-TSS (NM_001289984)	ENSG00000043143	JADE2	0.467258	0.00889627	0.0261402
chr5	133861565	133863696	FoundIn3repsPeak_102352	intron (NM_015288, intron 1 of 10)	ENSG00000043143	JADE2	0.316376	0.00677555	0.0208056
chr5	133890689	133891463	FoundIn3repsPeak_102353	intron (NM_015288, intron 4 of 10)	ENSG00000043143	JADE2	1.61987	6.47492e-06	4.97505e-05
chr5	133903551	133904858	FoundIn3repsPeak_102354	intron (NM_015288, intron 9 of 10)	ENSG00000043143	JADE2	1.30296	3.51658e-06	2.9041e-05
chr5	133912977	133913956	FoundIn3repsPeak_102355	intron (NM_001289985, intron 11 of 11)	ENSG00000043143	JADE2	0.883908	0.00404023	0.0134878
chr5	133922192	133923392	FoundIn3repsPeak_102356	Intergenic	ENSG00000152700	SAR1B	0.518847	0.0040468	0.0135067
chr5	133967792	133969078	FoundIn3repsPeak_102357	promoter-TSS (NM_016103)	ENSG00000152700	SAR1B	0.441447	0.00326722	0.0112564
chr5	133974237	133974785	FoundIn3repsPeak_102358	Intergenic	ENSG00000152700	SAR1B	0.903686	5.17606e-05	0.000311937
chr5	133983626	133985475	FoundIn3repsPeak_102359	promoter-TSS (NM_021982)	ENSG00000113615	SEC24A	0.693975	1.8846e-06	1.66673e-05
chr5	134073520	134075503	FoundIn3repsPeak_102360	intron (NM_001745, intron 1 of 3)	ENSG00000164615	CAMLG	0.703257	1.10752e-09	2.04517e-08
chr5	134093810	134095157	FoundIn3repsPeak_102361	promoter-TSS (NM_001300860)	ENSG00000145833	DDX46	0.368433	0.00845946	0.0250812
chr5	134181244	134182340	FoundIn3repsPeak_102362	5_ UTR (NM_001135586, exon 1 of 2)	ENSG00000181904	C5orf24	0.514681	0.000178548	0.000921499
chr5	134209526	134211364	FoundIn3repsPeak_102363	intron (NM_024715, intron 1 of 4)	ENSG00000113621	TXNDC15	0.83766	2.31037e-07	2.57182e-06
chr5	134239864	134241765	FoundIn3repsPeak_102365	promoter-TSS (NM_032151)	ENSG00000132570	PCBD2	0.425823	0.000518476	0.00232319
chr5	134386849	134388442	FoundIn3repsPeak_102368	intron (NM_001277348, intron 1 of 5)	ENSG00000249082	C5orf66-AS1	0.681741	0.000401352	0.00186437
chr5	134394063	134394584	FoundIn3repsPeak_102369	intron (NM_001277348, intron 2 of 5)	ENSG00000249082	C5orf66-AS1	0.899811	0.0180524	0.0469772
chr5	134452184	134452980	FoundIn3repsPeak_102371	intron (NM_001277348, intron 2 of 5)	ENSG00000249082	C5orf66-AS1	0.6882	0.00217682	0.0079835
chr5	134526718	134527524	FoundIn3repsPeak_102379	intron (NM_001277348, intron 3 of 5)	ENSG00000249647	C5orf66-AS2	0.703769	0.000904738	0.00375618
chr5	134544186	134545183	FoundIn3repsPeak_102381	intron (NM_001277348, intron 3 of 5)	ENSG00000249647	C5orf66-AS2	2.90917	3.49674e-10	7.16001e-09
chr5	134553222	134553941	FoundIn3repsPeak_102382	intron (NM_001277348, intron 3 of 5)	ENSG00000249647	C5orf66-AS2	0.989685	0.000966251	0.00397348
chr5	134566171	134567421	FoundIn3repsPeak_102383	intron (NM_001277348, intron 3 of 5)	ENSG00000249647	C5orf66-AS2	0.831745	0.000216442	0.00109098
chr5	134581444	134583057	FoundIn3repsPeak_102384	intron (NR_037895, intron 2 of 3)	ENSG00000249647	C5orf66-AS2	1.03068	4.84547e-07	4.98816e-06
chr5	134584996	134586019	FoundIn3repsPeak_102385	intron (NM_001277348, intron 3 of 5)	ENSG00000249647	C5orf66-AS2	1.01444	2.8411e-07	3.09784e-06
chr5	134632388	134633334	FoundIn3repsPeak_102388	intron (NM_001277348, intron 3 of 5)	ENSG00000249647	C5orf66-AS2	0.838357	0.00154681	0.00594847
chr5	134769674	134770300	FoundIn3repsPeak_102395	Intergenic	ENSG00000251380	DCANP1	1.23475	8.68217e-06	6.45811e-05
chr5	134772708	134774264	FoundIn3repsPeak_102396	Intergenic	ENSG00000251380	DCANP1	0.551781	0.00421238	0.0139628
chr5	134791578	134792611	FoundIn3repsPeak_102397	Intergenic	ENSG00000255833	TIFAB	0.952498	0.00113517	0.00455968
chr5	134793033	134793807	FoundIn3repsPeak_102398	Intergenic	ENSG00000255833	TIFAB	0.424148	0.0183727	0.0476459
chr1	17193320	17194336	FoundIn3repsPeak_1024	Intergenic		LOC440570	0.679015	4.54332e-08	5.96097e-07
chr1	186326007	186326551	FoundIn3repsPeak_10240	intron (NM_003292, intron 14 of 50)	ENSG00000047410	TPR	0.694203	3.32115e-05	0.000210689
chr5	134816838	134817573	FoundIn3repsPeak_102402	Intergenic	ENSG00000255833	TIFAB	0.869417	0.000161917	0.000846751
chr5	134817581	134818466	FoundIn3repsPeak_102403	Intergenic	ENSG00000255833	TIFAB	1.2785	1.00571e-10	2.2913e-09
chr5	134823837	134825011	FoundIn3repsPeak_102404	Intergenic	ENSG00000255833	TIFAB	0.635942	0.00241691	0.00873514
chr5	134833500	134834108	FoundIn3repsPeak_102406	Intergenic	ENSG00000181965	NEUROG1	2.19707	9.40798e-09	1.43477e-07
chr5	134862505	134863029	FoundIn3repsPeak_102407	Intergenic	ENSG00000181965	NEUROG1	1.56561	8.83932e-08	1.0879e-06
chr5	134863064	134863690	FoundIn3repsPeak_102408	Intergenic	ENSG00000181965	NEUROG1	1.16489	8.9049e-05	0.000501412
chr5	134881808	134882403	FoundIn3repsPeak_102409	Intergenic	ENSG00000181965	NEUROG1	2.1367	5.95715e-08	7.63959e-07
chr5	135040571	135041190	FoundIn3repsPeak_102417	Intergenic	ENSG00000251045	LINC01959	1.6322	2.69043e-06	2.28646e-05
chr5	135321578	135322491	FoundIn3repsPeak_102427	Intergenic	ENSG00000145826	LECT2	1.21827	9.80735e-07	9.33094e-06
chr5	135328658	135329981	FoundIn3repsPeak_102428	Intergenic	ENSG00000120708	TGFBI	2.14767	3.77018e-13	1.38294e-11
chr5	135334513	135335581	FoundIn3repsPeak_102429	Intergenic	ENSG00000120708	TGFBI	2.40734	3.02933e-24	6.06285e-22
chr5	135355937	135357151	FoundIn3repsPeak_102430	Intergenic	ENSG00000120708	TGFBI	1.55649	6.64746e-14	2.7867e-12
chr5	135364368	135365139	FoundIn3repsPeak_102431	exon (NM_000358, exon 1 of 17)	ENSG00000120708	TGFBI	0.736809	0.00326553	0.0112515
chr5	135389201	135389780	FoundIn3repsPeak_102432	intron (NM_000358, intron 8 of 16)	ENSG00000120708	TGFBI	2.01583	2.60568e-10	5.48987e-09
chr5	135402455	135403090	FoundIn3repsPeak_102435	Intergenic	ENSG00000270123	VTRNA2-1	0.592523	0.00910129	0.0266282
chr5	135423040	135424679	FoundIn3repsPeak_102438	Intergenic	ENSG00000270123	VTRNA2-1	1.41596	1.35964e-12	4.51902e-11
chr5	135425241	135426006	FoundIn3repsPeak_102439	Intergenic	ENSG00000270123	VTRNA2-1	2.68901	3.33782e-21	4.43812e-19
chr5	135429727	135430334	FoundIn3repsPeak_102440	Intergenic	ENSG00000270123	VTRNA2-1	2.62727	2.50781e-10	5.30107e-09
chr5	135605630	135606720	FoundIn3repsPeak_102448	intron (NM_001167576, intron 2 of 9)	ENSG00000283468	MIR4454	1.7099	2.93413e-07	3.19024e-06
chr5	136014733	136015417	FoundIn3repsPeak_102472	Intergenic	ENSG00000069018	TRPC7	1.27354	1.93935e-06	1.70897e-05
chr5	136056244	136056974	FoundIn3repsPeak_102475	Intergenic	ENSG00000069018	TRPC7	1.26668	7.12683e-05	0.000412361
chr5	137031128	137031764	FoundIn3repsPeak_102495	intron (NM_017415, intron 4 of 14)	ENSG00000146021	KLHL3	0.96429	0.00462294	0.0150978
chr5	137071179	137072297	FoundIn3repsPeak_102497	promoter-TSS (NM_017415)	ENSG00000146021	KLHL3	0.863381	0.00207208	0.00765272
chr1	17200436	17201112	FoundIn3repsPeak_1025	TTS (NR_135765).2		LOC440570	0.920096	2.94844e-06	2.4838e-05
chr5	137144022	137144609	FoundIn3repsPeak_102501	non-coding (NR_002713, exon 2 of 2)	ENSG00000226306	NPY6R	1.75742	6.82451e-08	8.63273e-07
chr5	137236484	137237457	FoundIn3repsPeak_102506	intron (NM_001300921, intron 5 of 14)	ENSG00000078795	PKD2L2	0.697711	1.2154e-05	8.70592e-05
chr5	137390398	137391402	FoundIn3repsPeak_102514	Intergenic	ENSG00000031003	FAM13B	0.964547	0.00125506	0.00497066
chr5	137521727	137522259	FoundIn3repsPeak_102523	exon (NM_005733, exon 18 of 19)	ENSG00000112984	KIF20A	1.36382	0.000115661	0.000629874
chr5	137559523	137560067	FoundIn3repsPeak_102526	Intergenic	ENSG00000094880	CDC23	1.629	0.000983567	0.00403372
chr5	137565736	137566373	FoundIn3repsPeak_102527	Intergenic	ENSG00000094880	CDC23	0.835774	0.00844332	0.0250447
chr5	137611107	137611664	FoundIn3repsPeak_102529	Intergenic	ENSG00000146013	GFRA3	1.59543	1.10995e-05	8.02997e-05
chr5	137687879	137689610	FoundIn3repsPeak_102532	intron (NM_016604, intron 1 of 23)	ENSG00000120733	KDM3B	0.497877	0.000609351	0.00266877
chr5	137773807	137775252	FoundIn3repsPeak_102535	promoter-TSS (NR_073448)	ENSG00000132563	REEP2	0.622586	0.000245246	0.00121632
chr5	137799489	137801729	FoundIn3repsPeak_102538	promoter-TSS (NM_001964)	ENSG00000120738	EGR1	0.399508	9.58098e-06	7.05109e-05
chr5	137811804	137812724	FoundIn3repsPeak_102539	Intergenic	ENSG00000120738	EGR1	0.720998	0.0132029	0.0362704
chr1	186411232	186412154	FoundIn3repsPeak_10254	intron (NR_126002, intron 2 of 4)	ENSG00000116703	PDC	0.909738	8.88221e-05	0.000500302
chr5	137945668	137947358	FoundIn3repsPeak_102547	Intergenic	ENSG00000113013	HSPA9	0.436511	0.00814582	0.0242923
chr5	138087841	138090292	FoundIn3repsPeak_102553	promoter-TSS (NM_001323986)	ENSG00000044115	CTNNA1	0.418949	0.000587469	0.00258529
chr5	138306417	138307240	FoundIn3repsPeak_102556	intron (NM_001037633, intron 8 of 10)	ENSG00000044115	CTNNA1	0.959758	0.000111997	0.000612601
chr5	138324946	138325893	FoundIn3repsPeak_102559	intron (NM_001037633, intron 8 of 10)	ENSG00000044115	CTNNA1	0.777469	0.0107813	0.0306369
chr5	138374184	138375053	FoundIn3repsPeak_102562	intron (NM_001037633, intron 6 of 10)	ENSG00000120725	SIL1	1.77932	1.57699e-12	5.16686e-11
chr5	138436405	138436955	FoundIn3repsPeak_102563	intron (NM_001037633, intron 4 of 10)	ENSG00000120725	SIL1	1.20849	0.000103673	0.000572462
chr5	138524070	138524773	FoundIn3repsPeak_102566	intron (NM_022464, intron 1 of 9)	ENSG00000120725	SIL1	1.02029	0.000347391	0.00164549
chr5	138581890	138582466	FoundIn3repsPeak_102569	Intergenic	ENSG00000015479	MATR3	1.68537	2.1495e-06	1.87284e-05
chr1	186424046	186424607	FoundIn3repsPeak_10257	intron (NR_126002, intron 3 of 4)	ENSG00000116703	PDC	1.39604	4.59689e-11	1.12781e-09
chr5	138599196	138599768	FoundIn3repsPeak_102571	Intergenic	ENSG00000015479	MATR3	1.39503	2.03159e-08	2.87831e-07
chr5	138676969	138678409	FoundIn3repsPeak_102575	promoter-TSS (NM_001033112)	ENSG00000120727	PAIP2	0.308642	0.010308	0.0295188
chr5	138838279	138839525	FoundIn3repsPeak_102582	intron (NR_121659, intron 1 of 5)	ENSG00000249751	ECSCR	1.7469	1.37152e-06	1.25584e-05
chr1	186427944	186428745	FoundIn3repsPeak_10259	intron (NR_126002, intron 3 of 4)	ENSG00000116703	PDC	0.745052	0.000192781	0.000985438
chr5	138929734	138930315	FoundIn3repsPeak_102592	Intergenic	ENSG00000131508	UBE2D2	0.389084	0.017199	0.045185
chr5	138940230	138942040	FoundIn3repsPeak_102593	5_ UTR (NM_181838, exon 1 of 8)	ENSG00000131508	UBE2D2	0.322977	0.00385297	0.0129489
chr5	139016877	139018426	FoundIn3repsPeak_102597	Intergenic	ENSG00000171604	CXXC5	0.944283	3.06794e-11	7.79385e-10
chr5	139030639	139031191	FoundIn3repsPeak_102599	intron (NM_001317205, intron 1 of 2)	ENSG00000171604	CXXC5	0.582468	0.00144172	0.00560142
chr1	17221968	17223335	FoundIn3repsPeak_1026	Intergenic	ENSG00000238142	LOC105376805	0.379986	2.93347e-05	0.00018897
chr1	186432638	186433517	FoundIn3repsPeak_10260	intron (NR_126002, intron 3 of 4)	ENSG00000116703	PDC	0.699641	0.00260997	0.00931688
chr5	139031358	139031926	FoundIn3repsPeak_102600	intron (NM_001317205, intron 1 of 2)	ENSG00000171604	CXXC5	0.53633	0.0104452	0.0298521
chr5	139037994	139039087	FoundIn3repsPeak_102602	promoter-TSS (NM_001317206)	ENSG00000171604	CXXC5	0.631363	0.00317695	0.010993
chr5	139048096	139048608	FoundIn3repsPeak_102604	intron (NM_001317203, intron 2 of 3)	ENSG00000171604	CXXC5	0.835908	0.00183737	0.00690187
chr5	139069060	139070644	FoundIn3repsPeak_102608	Intergenic	ENSG00000171604	CXXC5	0.519133	0.014811	0.0399379
chr5	139079477	139080015	FoundIn3repsPeak_102610	Intergenic	ENSG00000171604	CXXC5	0.590351	0.000531661	0.00237335
chr5	139088436	139089877	FoundIn3repsPeak_102611	Intergenic	ENSG00000171604	CXXC5	1.10734	1.12341e-11	3.12184e-10
chr5	139104447	139105019	FoundIn3repsPeak_102613	Intergenic	ENSG00000249131	PSD2-AS1	1.13917	0.000585309	0.00257713
chr5	139124880	139126460	FoundIn3repsPeak_102614	non-coding (NR_105052, exon 1 of 3)	ENSG00000249131	PSD2-AS1	0.485784	0.00100271	0.00410124
chr5	139144584	139146156	FoundIn3repsPeak_102616	Intergenic	ENSG00000249131	PSD2-AS1	0.416412	0.0158658	0.0422759
chr1	186445239	186446510	FoundIn3repsPeak_10262	Intergenic	ENSG00000116703	PDC	1.45699	1.26479e-11	3.4774e-10
chr5	139227203	139228612	FoundIn3repsPeak_102621	exon (NM_001184935, exon 8 of 8)	ENSG00000146005	PSD2	1.10971	6.19674e-05	0.000365053
chr5	139241500	139242432	FoundIn3repsPeak_102622	intron (NM_013982, intron 5 of 10)	ENSG00000146005	PSD2	0.904599	0.00107703	0.00436231
chr5	139257591	139258193	FoundIn3repsPeak_102625	intron (NM_013983, intron 3 of 10)	ENSG00000146005	PSD2	1.37258	0.000409185	0.00189559
chr5	139259856	139260876	FoundIn3repsPeak_102626	intron (NM_013983, intron 3 of 10)	ENSG00000146005	PSD2	1.04188	1.96555e-05	0.000132858
chr5	139334689	139336096	FoundIn3repsPeak_102629	intron (NM_013983, intron 1 of 10)	ENSG00000158458	NRG2	1.06093	8.48204e-06	6.32492e-05
chr5	139340986	139341515	FoundIn3repsPeak_102630	intron (NM_013983, intron 1 of 10)	ENSG00000158458	NRG2	2.11829	6.42505e-09	1.01502e-07
chr5	139354045	139354847	FoundIn3repsPeak_102632	intron (NM_013983, intron 1 of 10)	ENSG00000158458	NRG2	1.05987	0.000261877	0.00128812
chr5	139364772	139366158	FoundIn3repsPeak_102633	intron (NM_013983, intron 1 of 10)	ENSG00000158458	NRG2	2.21245	1.45264e-15	8.16955e-14
chr5	139390536	139391263	FoundIn3repsPeak_102634	intron (NM_013983, intron 1 of 10)	ENSG00000158458	NRG2	1.65299	1.15424e-05	8.31421e-05
chr5	139569754	139570615	FoundIn3repsPeak_102647	intron (NM_032412, intron 1 of 2)	ENSG00000120306	CYSTM1	0.744785	0.00139472	0.00544234
chr5	139603050	139603574	FoundIn3repsPeak_102651	intron (NM_032412, intron 2 of 2)	ENSG00000120306	CYSTM1	1.17793	9.49536e-06	6.99267e-05
chr5	139640375	139641701	FoundIn3repsPeak_102655	intron (NM_002622, intron 3 of 3)	ENSG00000113068	PFDN1	0.344862	0.0158781	0.0423037
chr5	139691423	139692076	FoundIn3repsPeak_102659	Intergenic	ENSG00000113068	PFDN1	1.04798	0.000754368	0.00320925
chr1	186480819	186482552	FoundIn3repsPeak_10266	Intergenic	ENSG00000116703	PDC	1.08204	3.28569e-12	1.01064e-10
chr5	139761469	139762261	FoundIn3repsPeak_102667	Intergenic	ENSG00000131503	ANKHD1	0.626911	0.0142396	0.0386486
chr1	17231003	17232623	FoundIn3repsPeak_1027	Intergenic	ENSG00000238142	LOC105376805	0.338437	0.00408608	0.013616
chr5	140860157	140860677	FoundIn3repsPeak_102771	intron (NM_002588, intron 1 of 3)	ENSG00000242419	PCDHGC4	0.611092	3.95629e-05	0.000246261
chr5	140899731	140901506	FoundIn3repsPeak_102776	intron (NM_001314007, intron 27 of 28)	ENSG00000240764	PCDHGC5	0.638807	0.0101906	0.0292505
chr1	17239767	17241144	FoundIn3repsPeak_1028	Intergenic	ENSG00000058453	CROCC	0.767251	2.41067e-08	3.35539e-07
chr5	141120338	141121203	FoundIn3repsPeak_102801	Intergenic	ENSG00000120318	ARAP3	0.88417	0.00026382	0.0012966
chr5	141288280	141289280	FoundIn3repsPeak_102818	Intergenic		LOC729080	0.866029	0.000133244	0.000713971
chr5	141432797	141433878	FoundIn3repsPeak_102831	Intergenic	ENSG00000113552	GNPDA1	0.70208	0.00491525	0.0158978
chr5	141477123	141477670	FoundIn3repsPeak_102835	Intergenic	ENSG00000131507	NDFIP1	0.838461	0.0174852	0.0458029
chr5	141615846	141616865	FoundIn3repsPeak_102843	Intergenic	ENSG00000281881	SPRY4-IT1	0.873509	5.51273e-06	4.31024e-05
chr5	141659471	141660205	FoundIn3repsPeak_102845	Intergenic	ENSG00000281881	SPRY4-IT1	0.72916	0.000683833	0.00294744
chr5	141670052	141670615	FoundIn3repsPeak_102846	Intergenic	ENSG00000281881	SPRY4-IT1	1.29557	0.000523876	0.00234427
chr5	141672969	141673963	FoundIn3repsPeak_102847	Intergenic	ENSG00000281881	SPRY4-IT1	0.86269	0.000874768	0.00364999
chr5	141824857	141826819	FoundIn3repsPeak_102857	intron (NR_120664, intron 3 of 3)	ENSG00000231185	LOC101926941	0.785214	2.89867e-08	3.95172e-07
chr5	141866018	141866600	FoundIn3repsPeak_102859	Intergenic	ENSG00000113578	FGF1	1.85286	7.64607e-08	9.56775e-07
chr5	141980001	141981473	FoundIn3repsPeak_102864	intron (NM_001257207, intron 3 of 4)	ENSG00000113578	FGF1	0.54677	0.00874892	0.0257848
chr5	142041435	142041997	FoundIn3repsPeak_102868	intron (NM_001144935, intron 1 of 3)	ENSG00000113578	FGF1	1.11002	1.9922e-05	0.000134457
chr5	142179611	142180132	FoundIn3repsPeak_102876	intron (NM_015071, intron 1 of 22)	ENSG00000145819	ARHGAP26	1.20536	3.84802e-10	7.80221e-09
chr1	17271653	17272542	FoundIn3repsPeak_1029	exon (NM_014675, exon 15 of 37)	ENSG00000058453	CROCC	0.859683	0.000371805	0.0017436
chr5	142617204	142617715	FoundIn3repsPeak_102922	Intergenic	ENSG00000230789	ARHGAP26-IT1	1.1162	5.33451e-06	4.18816e-05
chr5	142623363	142624408	FoundIn3repsPeak_102923	Intergenic	ENSG00000230789	ARHGAP26-IT1	0.949457	6.79844e-05	0.000395723
chr5	142641836	142642356	FoundIn3repsPeak_102929	Intergenic	ENSG00000230789	ARHGAP26-IT1	0.677605	0.000451099	0.0020616
chr5	142729940	142730972	FoundIn3repsPeak_102934	intron (NM_001204265, intron 2 of 6)	ENSG00000113580	NR3C1	1.21916	2.2863e-05	0.000151534
chr1	186896877	186897728	FoundIn3repsPeak_10294	intron (NM_024420, intron 7 of 17)	ENSG00000116711	PLA2G4A	0.535998	0.0193149	0.0496806
chr5	142836730	142837264	FoundIn3repsPeak_102946	Intergenic	ENSG00000113580	NR3C1	1.00643	0.00265572	0.00945563
chr5	142967067	142967579	FoundIn3repsPeak_102961	Intergenic	ENSG00000266478	MIR5197	1.53819	1.59075e-09	2.84546e-08
chr1	186946121	186947156	FoundIn3repsPeak_10299	intron (NM_024420, intron 15 of 17)		LINC01036	0.874939	0.00607343	0.0189851
chr5	143276030	143277013	FoundIn3repsPeak_102990	Intergenic	ENSG00000158497	HMHB1	0.918766	0.00021348	0.00107774
chr1	1293341	1294620	FoundIn3repsPeak_103	promoter-TSS (NM_001282585)	ENSG00000162576	MXRA8	0.978598	7.53627e-09	1.17391e-07
chr1	17277898	17278990	FoundIn3repsPeak_1030	intron (NM_014675, intron 20 of 36)	ENSG00000117122	MFAP2	0.544415	0.00113769	0.00456829
chr5	143569307	143570071	FoundIn3repsPeak_103016	intron (NM_020768, intron 2 of 3)	ENSG00000183775	KCTD16	1.6612	3.76645e-11	9.38429e-10
chr5	143573580	143574217	FoundIn3repsPeak_103018	intron (NM_020768, intron 2 of 3)	ENSG00000183775	KCTD16	1.27583	6.26153e-08	7.98735e-07
chr5	143581032	143582139	FoundIn3repsPeak_103020	intron (NM_020768, intron 2 of 3)	ENSG00000183775	KCTD16	1.56404	1.40975e-13	5.57335e-12
chr5	143610183	143610784	FoundIn3repsPeak_103023	intron (NM_020768, intron 3 of 3)	ENSG00000183775	KCTD16	0.9736	0.00200099	0.00742785
chr5	144423711	144424683	FoundIn3repsPeak_103044	Intergenic	ENSG00000186314	PRELID2	0.854146	0.000544505	0.00242305
chr5	144862170	144863262	FoundIn3repsPeak_103059	Intergenic	ENSG00000186314	PRELID2	0.819192	6.02364e-05	0.000356367
chr5	144967134	144967686	FoundIn3repsPeak_103070	Intergenic	ENSG00000186314	PRELID2	0.799614	0.0141987	0.0385555
chr5	145155575	145156086	FoundIn3repsPeak_103090	intron (NM_205846, intron 5 of 6)	ENSG00000186314	PRELID2	1.63036	1.85392e-13	7.14683e-12
chr1	17286073	17286614	FoundIn3repsPeak_1031	intron (NM_014675, intron 26 of 36)	ENSG00000117122	MFAP2	0.962828	0.00857261	0.0253612
chr5	145321034	145321660	FoundIn3repsPeak_103115	intron (NM_152550, intron 2 of 9)	ENSG00000156463	SH3RF2	1.21528	1.0061e-05	7.3673e-05
chr5	145692451	145693260	FoundIn3repsPeak_103149	Intergenic	ENSG00000091010	POU4F3	1.42627	4.98508e-07	5.11897e-06
chr5	145900234	145901772	FoundIn3repsPeak_103170	Intergenic	ENSG00000173250	GPR151	1.11376	5.13622e-08	6.67e-07
chr5	146587314	146587873	FoundIn3repsPeak_103207	Intergenic	ENSG00000169302	STK32A	1.37438	1.20355e-08	1.79444e-07
chr1	187321289	187321797	FoundIn3repsPeak_10321	intron (NR_126347, intron 3 of 3)	ENSG00000231599	LINC01037	1.0562	0.000198569	0.00101176
chr5	147161736	147162633	FoundIn3repsPeak_103239	5_ UTR (NM_014790, exon 1 of 21)	ENSG00000176049	JAKMIP2	0.773829	0.00247204	0.00890189
chr5	147300190	147301168	FoundIn3repsPeak_103250	Intergenic	ENSG00000178776	C5orf46	0.724499	0.00739858	0.0224142
chr5	147343562	147344509	FoundIn3repsPeak_103256	Intergenic	ENSG00000178776	C5orf46	1.04584	0.000646683	0.00281119
chr5	147345863	147346907	FoundIn3repsPeak_103257	Intergenic	ENSG00000178776	C5orf46	1.63749	2.63346e-07	2.89369e-06
chr5	147390949	147391697	FoundIn3repsPeak_103260	Intergenic	ENSG00000133710	SPINK5	0.936855	0.002444	0.00882027
chr5	147660116	147661300	FoundIn3repsPeak_103272	intron (NR_138538, intron 4 of 5)	ENSG00000214510	SPINK13	0.615454	0.0014658	0.00568236
chr1	17293689	17294481	FoundIn3repsPeak_1033	intron (NM_014675, intron 30 of 36)	ENSG00000117122	MFAP2	2.03681	2.32655e-09	4.02426e-08
chr5	148156258	148156778	FoundIn3repsPeak_103333	Intergenic	ENSG00000169252	ADRB2	1.13883	0.000214991	0.0010844
chr5	148172061	148173308	FoundIn3repsPeak_103336	Intergenic	ENSG00000169252	ADRB2	1.17234	0.000847074	0.00354955
chr5	148237845	148238952	FoundIn3repsPeak_103347	Intergenic	ENSG00000169252	ADRB2	0.731268	0.00637283	0.019771
chr5	148250730	148251753	FoundIn3repsPeak_103348	Intergenic	ENSG00000169252	ADRB2	1.07157	6.19624e-05	0.000365048
chr5	148351893	148353085	FoundIn3repsPeak_103355	Intergenic	ENSG00000169247	SH3TC2	1.00337	1.02031e-05	7.45637e-05
chr5	148381424	148382169	FoundIn3repsPeak_103360	3_ UTR (NM_024577, exon 17 of 17)	ENSG00000169247	SH3TC2	0.734711	0.00945636	0.0274852
chr5	148394131	148395573	FoundIn3repsPeak_103363	intron (NM_024577, intron 12 of 16)	ENSG00000169247	SH3TC2	0.612203	0.0185672	0.0480692
chr5	148423951	148424498	FoundIn3repsPeak_103367	intron (NM_024577, intron 3 of 16)	ENSG00000169247	SH3TC2	1.28721	0.000288732	0.00140236
chr5	148441739	148443317	FoundIn3repsPeak_103371	promoter-TSS (NR_122044)	ENSG00000169247	SH3TC2	1.37007	7.43199e-06	5.62791e-05
chr5	148513592	148514480	FoundIn3repsPeak_103379	Intergenic	ENSG00000173210	ABLIM3	0.927066	2.70646e-06	2.29864e-05
chr5	148571781	148572346	FoundIn3repsPeak_103386	intron (NM_014945, intron 3 of 23)	ENSG00000173210	ABLIM3	0.767427	0.00957907	0.0277852
chr5	148583278	148583822	FoundIn3repsPeak_103387	intron (NM_014945, intron 5 of 23)	ENSG00000173210	ABLIM3	2.4971	4.03028e-22	6.03838e-20
chr5	148589085	148590172	FoundIn3repsPeak_103389	intron (NM_014945, intron 6 of 23)	ENSG00000157510	AFAP1L1	0.893177	0.000984521	0.00403702
chr5	148844093	148845117	FoundIn3repsPeak_103424	Intergenic	ENSG00000276365	MIR145	0.698208	0.000567375	0.00250842
chr5	148925357	148925872	FoundIn3repsPeak_103431	intron (NM_001025105, intron 2 of 10)	ENSG00000113712	CSNK1A1	0.806304	3.01972e-08	4.10553e-07
chr5	148989895	148990605	FoundIn3repsPeak_103436	intron (NM_001001669, intron 4 of 12)	ENSG00000183111	ARHGEF37	0.799653	0.0149023	0.0401384
chr5	149007594	149008240	FoundIn3repsPeak_103439	intron (NM_001001669, intron 11 of 12)	ENSG00000183111	ARHGEF37	1.47254	9.15573e-06	6.77553e-05
chr5	149082081	149083653	FoundIn3repsPeak_103448	Intergenic	ENSG00000155846	PPARGC1B	0.830917	0.000880965	0.00367266
chr5	149437635	149438773	FoundIn3repsPeak_103477	intron (NR_109969, intron 13 of 19)	ENSG00000182578	CSF1R	0.948762	3.21435e-06	2.67981e-05
chr5	149444644	149445349	FoundIn3repsPeak_103478	intron (NM_001288705, intron 10 of 20)	ENSG00000182578	CSF1R	1.45553	9.29954e-06	6.86535e-05
chr5	149482419	149483293	FoundIn3repsPeak_103480	intron (NM_005211, intron 1 of 21)	ENSG00000182578	CSF1R	1.13035	0.000338137	0.00160793
chr5	149494908	149495833	FoundIn3repsPeak_103483	exon (NM_002609, exon 23 of 23)	ENSG00000182578	CSF1R	0.726477	0.000388639	0.00181213
chr5	149521882	149523656	FoundIn3repsPeak_103487	intron (NM_002609, intron 1 of 22)	ENSG00000113721	PDGFRB	0.636145	0.00196034	0.00729808
chr5	149523726	149524390	FoundIn3repsPeak_103488	intron (NM_002609, intron 1 of 22)	ENSG00000113721	PDGFRB	0.935092	0.00293697	0.0102982
chr5	149624652	149625435	FoundIn3repsPeak_103497	intron (NM_171825, intron 12 of 17)	ENSG00000070808	CAMK2A	0.735122	0.0127947	0.0353386
chr1	17380063	17381271	FoundIn3repsPeak_1035	promoter-TSS (NM_003000)	ENSG00000117118	SDHB	0.542761	2.02147e-05	0.000136153
chr5	149696463	149697386	FoundIn3repsPeak_103503	Intergenic	ENSG00000183876	ARSI	1.58113	3.88961e-13	1.42211e-11
chr5	149697855	149698610	FoundIn3repsPeak_103504	Intergenic	ENSG00000183876	ARSI	0.911457	0.001195	0.00476223
chr5	149708516	149709069	FoundIn3repsPeak_103505	Intergenic	ENSG00000183876	ARSI	0.962457	0.00277287	0.00980481
chr5	149789225	149790559	FoundIn3repsPeak_103511	intron (NM_001025158, intron 1 of 5)	ENSG00000019582	CD74	1.01531	6.53038e-09	1.03009e-07
chr5	149818637	149819195	FoundIn3repsPeak_103515	Intergenic	ENSG00000164587	RPS14	0.71343	0.00789673	0.0236752
chr5	149852253	149853163	FoundIn3repsPeak_103522	Intergenic	ENSG00000254333	NDST1-AS1	0.976032	0.0003039	0.00146614
chr5	149917750	149918338	FoundIn3repsPeak_103534	intron (NM_001543, intron 6 of 14)	ENSG00000070614	NDST1	0.727722	0.00741222	0.022447
chr5	149922314	149922906	FoundIn3repsPeak_103535	intron (NM_001543, intron 10 of 14)	ENSG00000070614	NDST1	1.62935	6.69955e-07	6.66457e-06
chr5	149961704	149962912	FoundIn3repsPeak_103541	Intergenic	ENSG00000171992	SYNPO	0.608649	0.000369046	0.00173229
chr5	149974852	149976331	FoundIn3repsPeak_103543	Intergenic	ENSG00000171992	SYNPO	0.728063	9.97732e-05	0.000553924
chr5	150046106	150046628	FoundIn3repsPeak_103553	intron (NM_001122853, intron 2 of 6)	ENSG00000164591	MYOZ3	0.61351	0.0137699	0.0375911
chr5	150529866	150531006	FoundIn3repsPeak_103592	intron (NM_001155, intron 1 of 25)	ENSG00000197043	ANXA6	1.06884	0.000554777	0.00246218
chr5	150531040	150531861	FoundIn3repsPeak_103593	intron (NM_001155, intron 1 of 25)	ENSG00000197043	ANXA6	1.3504	4.31541e-05	0.000265838
chr5	150591172	150591917	FoundIn3repsPeak_103600	intron (NM_015621, intron 1 of 8)	ENSG00000198624	CCDC69	0.578489	0.0137541	0.0375547
chr5	150601070	150601941	FoundIn3repsPeak_103602	intron (NM_015621, intron 1 of 8)	ENSG00000198624	CCDC69	1.39977	6.19862e-09	9.81979e-08
chr5	150619719	150621306	FoundIn3repsPeak_103606	Intergenic	ENSG00000196743	GM2A	0.677642	0.000384192	0.00179493
chr5	151066020	151067066	FoundIn3repsPeak_103647	promoter-TSS (NM_003118)	ENSG00000113140	SPARC	0.99887	3.99978e-10	8.07952e-09
chr5	151087634	151088629	FoundIn3repsPeak_103650	Intergenic	ENSG00000113140	SPARC	1.45093	1.33225e-07	1.56858e-06
chr5	151291806	151292391	FoundIn3repsPeak_103674	intron (NM_001146040, intron 1 of 8)	ENSG00000145888	GLRA1	1.95998	4.11375e-13	1.49957e-11
chr5	151405798	151407199	FoundIn3repsPeak_103684	intron (NR_109876, intron 1 of 2)	ENSG00000254226	LINC01933	0.62471	0.000407481	0.00188874
chr5	151528076	151528577	FoundIn3repsPeak_103695	intron (NR_109876, intron 1 of 2)	ENSG00000254226	LINC01933	0.738716	4.99257e-06	3.95917e-05
chr5	151539370	151539909	FoundIn3repsPeak_103697	intron (NR_109876, intron 1 of 2)	ENSG00000254226	LINC01933	0.817821	0.00026194	0.00128835
chr1	17401846	17402372	FoundIn3repsPeak_1037	intron (NM_007365, intron 12 of 15)	ENSG00000117118	SDHB	1.15244	0.00038788	0.00180953
chr5	152856236	152856793	FoundIn3repsPeak_103742	Intergenic	ENSG00000155511	GRIA1	0.921504	0.00458472	0.0149915
chr5	152860009	152860981	FoundIn3repsPeak_103743	Intergenic	ENSG00000155511	GRIA1	2.10666	8.2071e-17	5.69714e-15
chr5	152998023	153000257	FoundIn3repsPeak_103752	intron (NM_001258020, intron 3 of 16)	ENSG00000155511	GRIA1	0.956664	0.00588293	0.0184947
chr5	153008290	153009128	FoundIn3repsPeak_103755	intron (NM_001258020, intron 3 of 16)	ENSG00000155511	GRIA1	1.43073	4.62647e-10	9.22507e-09
chr5	153051234	153052230	FoundIn3repsPeak_103759	intron (NM_001114183, intron 5 of 15)	ENSG00000155511	GRIA1	0.843806	9.73431e-05	0.000542221
chr5	153195995	153197379	FoundIn3repsPeak_103777	Intergenic	ENSG00000055147	FAM114A2	0.706656	0.000480231	0.00217495
chr5	153263229	153263761	FoundIn3repsPeak_103783	Intergenic	ENSG00000055147	FAM114A2	0.975965	6.725e-05	0.000392111
chr1	17445708	17447090	FoundIn3repsPeak_1038	promoter-TSS (NM_007365)	ENSG00000117115	PADI2	0.779546	0.00016599	0.000865435
chr5	153529662	153530772	FoundIn3repsPeak_103814	Intergenic	ENSG00000164574	GALNT10	0.625945	0.0127973	0.0353444
chr5	153734504	153735324	FoundIn3repsPeak_103833	intron (NM_198321, intron 4 of 11)	ENSG00000221430	MIR1294	0.940024	2.99332e-06	2.51625e-05
chr5	153903099	153904099	FoundIn3repsPeak_103855	Intergenic	ENSG00000113196	HAND1	1.68474	1.26454e-13	5.05116e-12
chr5	153954933	153956723	FoundIn3repsPeak_103856	Intergenic	ENSG00000264760	MIR3141	0.671201	0.000478431	0.00216813
chr5	154165859	154166465	FoundIn3repsPeak_103884	intron (NM_015315, intron 1 of 18)	ENSG00000263361	MIR378H	1.20722	1.13296e-06	1.05944e-05
chr5	154350250	154350823	FoundIn3repsPeak_103899	Intergenic	ENSG00000082515	MRPL22	1.31913	2.46566e-06	2.11735e-05
chr1	17452120	17452908	FoundIn3repsPeak_1039	Intergenic	ENSG00000117115	PADI2	0.677311	0.00586359	0.0184464
chr1	188513578	188515297	FoundIn3repsPeak_10390	Intergenic	ENSG00000231599	LINC01037	0.61657	0.00177677	0.00670078
chr5	154382181	154382714	FoundIn3repsPeak_103908	Intergenic	ENSG00000226650	KIF4B	0.533258	0.0136907	0.0374129
chr5	154394379	154395318	FoundIn3repsPeak_103910	exon (NM_001099293, exon 1 of 1)	ENSG00000226650	KIF4B	0.724869	0.00346924	0.0118449
chr5	154480895	154481719	FoundIn3repsPeak_103922	Intergenic	ENSG00000226650	KIF4B	0.974964	5.04946e-06	3.99757e-05
chr5	154482680	154483583	FoundIn3repsPeak_103923	Intergenic	ENSG00000226650	KIF4B	0.8811	0.000361257	0.00170029
chr5	154965604	154967214	FoundIn3repsPeak_103941	Intergenic	ENSG00000226650	KIF4B	0.363522	0.00969376	0.0280573
chr5	156277077	156277859	FoundIn3repsPeak_103979	promoter-TSS (NR_038443)	ENSG00000231989	PPP1R2P3	0.37861	0.0162886	0.0432017
chr5	156473031	156473840	FoundIn3repsPeak_103989	intron (NM_001173393, intron 5 of 8)	ENSG00000113249	HAVCR1	0.750719	0.0184926	0.0479072
chr5	156485216	156486405	FoundIn3repsPeak_103990	promoter-TSS (NM_012206)	ENSG00000113249	HAVCR1	0.455856	0.0124	0.0344314
chr5	156527035	156527906	FoundIn3repsPeak_103993	intron (NM_032782, intron 3 of 6)	ENSG00000135077	HAVCR2	1.41964	1.41136e-09	2.54924e-08
chr5	156533885	156535005	FoundIn3repsPeak_103994	intron (NM_032782, intron 1 of 6)	ENSG00000135077	HAVCR2	1.2781	5.2938e-11	1.28244e-09
chr5	156557863	156558416	FoundIn3repsPeak_103997	Intergenic	ENSG00000155868	MED7	1.01119	2.0987e-05	0.0001407
chr5	156599269	156600426	FoundIn3repsPeak_104002	Intergenic	ENSG00000170613	FAM71B	0.747525	0.0094531	0.0274772
chr5	156642653	156644763	FoundIn3repsPeak_104004	intron (NM_005546, intron 4 of 16)	ENSG00000113263	ITK	1.26657	5.59906e-12	1.64987e-10
chr5	156649477	156650364	FoundIn3repsPeak_104005	exon (NM_005546, exon 6 of 17)	ENSG00000113263	ITK	0.878946	0.000996524	0.00407916
chr5	156672382	156673345	FoundIn3repsPeak_104006	intron (NM_005546, intron 14 of 16)	ENSG00000055163	CYFIP2	1.27135	3.11694e-06	2.60797e-05
chr5	156699994	156700756	FoundIn3repsPeak_104009	intron (NM_014376, intron 1 of 30)	ENSG00000055163	CYFIP2	1.04028	7.3919e-06	5.60197e-05
chr5	156704039	156704784	FoundIn3repsPeak_104010	intron (NM_014376, intron 1 of 30)	ENSG00000055163	CYFIP2	1.44556	2.40805e-08	3.35243e-07
chr5	156717077	156717943	FoundIn3repsPeak_104013	intron (NM_001291721, intron 3 of 29)	ENSG00000055163	CYFIP2	0.953031	2.13896e-05	0.000143017
chr5	156785591	156786340	FoundIn3repsPeak_104025	intron (NM_001037333, intron 23 of 30)	ENSG00000172568	FNDC9	1.14955	0.000380007	0.0017776
chr5	156817120	156818146	FoundIn3repsPeak_104031	exon (NM_014376, exon 30 of 31)	ENSG00000172568	FNDC9	1.50696	5.07373e-10	1.00409e-08
chr5	156819500	156820413	FoundIn3repsPeak_104032	exon (NM_014376, exon 31 of 31)	ENSG00000172568	FNDC9	0.91404	0.000826093	0.00347273
chr5	156900214	156901039	FoundIn3repsPeak_104039	3_ UTR (NM_001172292, exon 5 of 5)	ENSG00000251405	LOC102724404	1.52669	2.27758e-10	4.85019e-09
chr5	156942758	156944675	FoundIn3repsPeak_104045	intron (NM_033274, intron 7 of 22)	ENSG00000251405	LOC102724404	1.43986	8.73014e-15	4.25893e-13
chr5	156961602	156962954	FoundIn3repsPeak_104047	intron (NM_033274, intron 4 of 22)	ENSG00000135074	ADAM19	0.536404	0.000940408	0.00388273
chr5	156976876	156977714	FoundIn3repsPeak_104050	intron (NM_033274, intron 3 of 22)	ENSG00000135074	ADAM19	0.677579	0.00457237	0.014958
chr5	156998202	156998984	FoundIn3repsPeak_104053	intron (NM_033274, intron 1 of 22)	ENSG00000135074	ADAM19	1.00765	1.32381e-08	1.95492e-07
chr5	157175619	157176229	FoundIn3repsPeak_104067	intron (NM_173491, intron 1 of 3)	ENSG00000155858	LSM11	0.833693	0.00378613	0.0127571
chr5	157567106	157567790	FoundIn3repsPeak_104102	Intergenic	ENSG00000276778	LOC101927697	1.25022	2.80029e-08	3.83079e-07
chr5	157713699	157714333	FoundIn3repsPeak_104111	Intergenic	ENSG00000276778	LOC101927697	0.805308	0.00232147	0.00843774
chr5	157809388	157809915	FoundIn3repsPeak_104119	intron (NR_109888, intron 1 of 6)	ENSG00000276778	LOC101927697	1.78009	1.16158e-12	3.91533e-11
chr5	158234536	158235368	FoundIn3repsPeak_104140	intron (NM_001324107, intron 8 of 15)	ENSG00000164330	EBF1	1.96193	1.2018e-15	6.8649e-14
chr5	158247004	158247767	FoundIn3repsPeak_104142	intron (NM_001324107, intron 8 of 15)	ENSG00000164330	EBF1	0.639865	0.0101474	0.029153
chr5	158369918	158370506	FoundIn3repsPeak_104153	intron (NM_182708, intron 5 of 14)	ENSG00000164330	EBF1	1.38821	0.000227228	0.00113735
chr1	17574843	17575796	FoundIn3repsPeak_1042	promoter-TSS (NM_016233)	ENSG00000142619	PADI3	0.916794	0.000890172	0.00370439
chr5	159205881	159206398	FoundIn3repsPeak_104240	intron (NR_109891, intron 2 of 2)	ENSG00000253311	LINC01847	1.14692	0.000441875	0.00202606
chr5	159402018	159403173	FoundIn3repsPeak_104261	Intergenic	ENSG00000113312	TTC1	0.613808	0.0113922	0.0320712
chr5	159608949	159609500	FoundIn3repsPeak_104273	Intergenic	ENSG00000170231	FABP6	0.616908	0.0124565	0.0345633
chr5	159667109	159667790	FoundIn3repsPeak_104279	Intergenic	ENSG00000170231	FABP6	0.727893	0.00851794	0.0252261
chr5	159738259	159740133	FoundIn3repsPeak_104287	intron (NM_001308173, intron 1 of 5)	ENSG00000135083	CCNJL	1.01858	4.88448e-06	3.88259e-05
chr5	159805231	159805837	FoundIn3repsPeak_104298	Intergenic	ENSG00000145861	C1QTNF2	0.97686	0.002421	0.00874873
chr1	17600597	17601170	FoundIn3repsPeak_1043	intron (NM_016233, intron 10 of 15)	ENSG00000266634	MIR3972	0.922399	0.0112507	0.0317467
chr5	159894498	159895389	FoundIn3repsPeak_104307	promoter-TSS (NR_132748)	ENSG00000253522	MIR3142HG	1.18683	1.69753e-07	1.94807e-06
chr5	159897386	159898501	FoundIn3repsPeak_104308	intron (NR_132748, intron 1 of 1)	ENSG00000253522	MIR3142HG	1.14967	3.52753e-07	3.75629e-06
chr5	159932608	159933546	FoundIn3repsPeak_104312	Intergenic	ENSG00000253522	MIR146A	0.457893	0.0124843	0.0346254
chr5	160010302	160011597	FoundIn3repsPeak_104321	intron (NM_025153, intron 24 of 25)	ENSG00000253522	MIR146A	0.779428	3.14471e-05	0.000200849
chr5	160014755	160015661	FoundIn3repsPeak_104322	intron (NM_025153, intron 24 of 25)	ENSG00000253522	MIR146A	1.09863	5.75074e-09	9.17971e-08
chr5	160039198	160040109	FoundIn3repsPeak_104327	intron (NM_025153, intron 18 of 25)	ENSG00000253522	MIR146A	1.88137	3.23511e-12	9.96675e-11
chr5	160043637	160044630	FoundIn3repsPeak_104328	intron (NM_025153, intron 16 of 25)	ENSG00000253522	MIR146A	1.42365	1.90296e-10	4.12282e-09
chr5	160083784	160084674	FoundIn3repsPeak_104330	intron (NM_025153, intron 7 of 25)	ENSG00000253522	MIR146A	1.60868	2.77077e-06	2.34631e-05
chr5	160737423	160738338	FoundIn3repsPeak_104353	intron (NM_000813, intron 9 of 9)	ENSG00000145864	GABRB2	0.683608	0.00997291	0.02874
chr1	17612297	17613263	FoundIn3repsPeak_1044	Intergenic	ENSG00000266634	MIR3972	1.95747	7.95539e-14	3.29399e-12
chr1	189101061	189102568	FoundIn3repsPeak_10443	Intergenic	ENSG00000162670	BRINP3	0.670316	0.0115031	0.03233
chr5	163342632	163343148	FoundIn3repsPeak_104466	Intergenic	ENSG00000038274	MAT2B	1.01401	2.08096e-06	1.81889e-05
chr5	163938777	163939401	FoundIn3repsPeak_104539	intron (NR_105065, intron 2 of 3)	ENSG00000241956	LOC102546299	0.897105	0.000787505	0.00332982
chr5	163945420	163946214	FoundIn3repsPeak_104540	intron (NR_105065, intron 2 of 3)	ENSG00000241956	LOC102546299	0.691479	0.00674995	0.0207426
chr5	164711600	164712108	FoundIn3repsPeak_104552	Intergenic	ENSG00000241956	LOC102546299	1.17985	5.71025e-08	7.34605e-07
chr5	166477381	166477994	FoundIn3repsPeak_104603	Intergenic	ENSG00000253469	LOC101927908	1.59922	1.62419e-07	1.873e-06
chr5	166582307	166583156	FoundIn3repsPeak_104605	Intergenic	ENSG00000253469	LOC101927908	0.794686	0.00594745	0.0186662
chr5	166773769	166774593	FoundIn3repsPeak_104609	intron (NM_001122679, intron 1 of 28)	ENSG00000145934	TENM2	0.865734	0.00342064	0.0117033
chr5	167503649	167504189	FoundIn3repsPeak_104633	intron (NM_001080428, intron 4 of 24)	ENSG00000253978	CTB-178M22.2	0.650966	0.0101239	0.0290981
chr5	167653872	167654503	FoundIn3repsPeak_104648	intron (NM_001080428, intron 20 of 24)	ENSG00000253978	CTB-178M22.2	2.56427	6.01872e-11	1.43916e-09
chr5	167654921	167655454	FoundIn3repsPeak_104649	intron (NM_001080428, intron 21 of 24)	ENSG00000253978	CTB-178M22.2	1.54982	1.69253e-09	3.00993e-08
chr5	167744224	167745378	FoundIn3repsPeak_104660	intron (NM_015238, intron 1 of 22)	ENSG00000113645	WWC1	0.8349	2.12733e-06	1.85617e-05
chr5	167836156	167837462	FoundIn3repsPeak_104665	intron (NM_015238, intron 7 of 22)	ENSG00000113643	RARS	0.933035	1.87464e-05	0.000127448
chr5	167847698	167848568	FoundIn3repsPeak_104667	intron (NM_015238, intron 9 of 22)	ENSG00000113643	RARS	1.17223	3.34523e-06	2.77878e-05
chr5	167860970	167861584	FoundIn3repsPeak_104670	intron (NM_015238, intron 15 of 22)	ENSG00000113643	RARS	1.39823	3.05631e-07	3.30839e-06
chr5	167861836	167862347	FoundIn3repsPeak_104671	intron (NM_015238, intron 15 of 22)	ENSG00000113643	RARS	2.25137	2.05313e-08	2.90516e-07
chr5	167864903	167865625	FoundIn3repsPeak_104672	intron (NM_015238, intron 15 of 22)	ENSG00000113643	RARS	0.901595	0.000109137	0.000599195
chr5	167870880	167871782	FoundIn3repsPeak_104673	intron (NM_015238, intron 16 of 22)	ENSG00000113643	RARS	1.57221	2.43359e-07	2.69297e-06
chr5	167884196	167884784	FoundIn3repsPeak_104674	intron (NM_015238, intron 19 of 22)	ENSG00000113643	RARS	1.11246	0.000176881	0.000914045
chr5	167958721	167959225	FoundIn3repsPeak_104680	Intergenic		FBLL1	0.344237	0.00305374	0.0106352
chr5	167979130	167980859	FoundIn3repsPeak_104681	Intergenic	ENSG00000283612	MIR103B1	0.615933	0.0120413	0.0336048
chr5	168007993	168008514	FoundIn3repsPeak_104685	Intergenic	ENSG00000120137	PANK3	0.361528	0.0110757	0.0313347
chr5	168026992	168027888	FoundIn3repsPeak_104687	Intergenic	ENSG00000120137	PANK3	0.725721	0.00420748	0.0139489
chr5	168083006	168084219	FoundIn3repsPeak_104693	Intergenic		LOC101927969	1.3855	2.79921e-07	3.05612e-06
chr5	168088500	168089602	FoundIn3repsPeak_104694	3_ UTR (NM_001271946, exon 36 of 36)		LOC101927969	0.739327	0.00665507	0.0204955
chr1	17685383	17686279	FoundIn3repsPeak_1047	exon (NM_012387, exon 15 of 16)	ENSG00000276747	PADI6	1.06837	0.000208876	0.00105787
chr5	168212806	168214003	FoundIn3repsPeak_104707	intron (NM_003062, intron 11 of 35)	ENSG00000207739	MIR218-2	1.46656	5.04148e-07	5.17058e-06
chr5	168220917	168222548	FoundIn3repsPeak_104708	intron (NM_003062, intron 10 of 35)	ENSG00000207739	MIR218-2	1.8097	8.6322e-13	2.97898e-11
chr5	168228151	168228833	FoundIn3repsPeak_104710	intron (NM_003062, intron 9 of 35)	ENSG00000207739	MIR218-2	1.51113	2.40959e-06	2.07291e-05
chr5	168249544	168250714	FoundIn3repsPeak_104713	intron (NM_003062, intron 7 of 35)	ENSG00000207739	MIR218-2	1.56456	1.88367e-08	2.68683e-07
chr5	168278861	168279377	FoundIn3repsPeak_104714	intron (NM_003062, intron 5 of 35)	ENSG00000207739	MIR218-2	0.874691	4.3159e-06	3.48159e-05
chr5	168357799	168359063	FoundIn3repsPeak_104721	intron (NM_003062, intron 4 of 35)		LOC728095	1.01323	4.02086e-05	0.000249692
chr5	168383389	168383899	FoundIn3repsPeak_104724	intron (NM_003062, intron 4 of 35)		LOC728095	1.14506	1.02e-15	5.90151e-14
chr5	168436165	168436728	FoundIn3repsPeak_104728	intron (NM_003062, intron 4 of 35)		LOC728095	0.823099	0.01816	0.0472015
chr5	168518483	168519634	FoundIn3repsPeak_104734	intron (NM_003062, intron 4 of 35)		LOC728095	0.735526	5.23628e-05	0.00031513
chr5	168930579	168931891	FoundIn3repsPeak_104766	Intergenic	ENSG00000040275	SPDL1	1.06023	3.352e-06	2.78303e-05
chr5	169056751	169057320	FoundIn3repsPeak_104775	Intergenic	ENSG00000134516	DOCK2	1.38159	0.000220633	0.00110899
chr5	169077460	169078777	FoundIn3repsPeak_104779	intron (NM_004946, intron 1 of 51)	ENSG00000134516	DOCK2	0.870343	5.40474e-05	0.000324094
chr5	169133638	169134752	FoundIn3repsPeak_104782	intron (NM_004946, intron 14 of 51)	ENSG00000134516	DOCK2	0.781468	0.000847039	0.00354955
chr5	169156251	169157858	FoundIn3repsPeak_104783	intron (NM_004946, intron 22 of 51)	ENSG00000134516	DOCK2	1.12557	3.60248e-07	3.82914e-06
chr5	169228156	169228964	FoundIn3repsPeak_104794	intron (NM_004946, intron 25 of 51)	ENSG00000134516	DOCK2	0.7145	0.00390527	0.0130973
chr5	169288880	169289392	FoundIn3repsPeak_104802	3_ UTR (NM_001129891, exon 4 of 4)	ENSG00000204767	FAM196B	1.1437	0.00184349	0.00692275
chr5	169380143	169380649	FoundIn3repsPeak_104808	intron (NM_001346304, intron 1 of 3)	ENSG00000204767	FAM196B	0.79671	0.0124843	0.0346254
chr5	169519661	169520712	FoundIn3repsPeak_104815	Intergenic	ENSG00000168269	FOXI1	1.05198	1.27039e-05	9.05163e-05
chr5	169524458	169525478	FoundIn3repsPeak_104816	Intergenic	ENSG00000168269	FOXI1	1.5145	6.56468e-05	0.000384075
chr5	169538332	169539039	FoundIn3repsPeak_104819	Intergenic	ENSG00000168269	FOXI1	0.906614	0.00472788	0.0153827
chr5	169547298	169547915	FoundIn3repsPeak_104820	Intergenic	ENSG00000168269	FOXI1	0.86098	0.00378324	0.012749
chr5	169566410	169567440	FoundIn3repsPeak_104821	Intergenic	ENSG00000168269	FOXI1	1.11596	1.28987e-11	3.53698e-10
chr5	169599765	169601104	FoundIn3repsPeak_104826	Intergenic		LINC01187	0.979869	0.00068505	0.00295203
chr5	169608828	169609619	FoundIn3repsPeak_104828	Intergenic		LINC01187	0.879678	0.00228518	0.00832358
chr5	169627502	169628655	FoundIn3repsPeak_104832	Intergenic		LINC01187	2.65917	1.70355e-19	1.78427e-17
chr5	169675352	169676522	FoundIn3repsPeak_104838	intron (NM_005565, intron 20 of 20)	ENSG00000234511	C5orf58	0.606307	0.00512968	0.0164912
chr5	169695790	169696358	FoundIn3repsPeak_104843	intron (NM_005565, intron 7 of 20)	ENSG00000043462	LCP2	1.01183	1.67884e-05	0.000115791
chr5	169734458	169735010	FoundIn3repsPeak_104850	Intergenic	ENSG00000043462	LCP2	0.472649	0.0146011	0.0394619
chr5	169779787	169780738	FoundIn3repsPeak_104857	promoter-TSS (NM_001034838)	ENSG00000182132	KCNIP1	0.884425	0.000784935	0.00332073
chr5	169787715	169789060	FoundIn3repsPeak_104859	intron (NM_001034838, intron 1 of 7)	ENSG00000182132	KCNIP1	0.598399	0.00215016	0.00789906
chr5	169831280	169831948	FoundIn3repsPeak_104863	intron (NR_109899, intron 1 of 2)	ENSG00000145936	KCNMB1	0.785259	0.006113	0.0190884
chr5	169893918	169894769	FoundIn3repsPeak_104871	intron (NM_001034838, intron 1 of 7)	ENSG00000182132	KCNIP1	0.773225	0.00463862	0.0151387
chr5	169901755	169902624	FoundIn3repsPeak_104872	intron (NM_001034838, intron 1 of 7)	ENSG00000182132	KCNIP1	0.393812	0.0153065	0.0410436
chr5	169924531	169925112	FoundIn3repsPeak_104874	intron (NM_001034838, intron 1 of 7)	ENSG00000182132	KCNIP1	0.806756	0.0114566	0.0322237
chr5	170023333	170024674	FoundIn3repsPeak_104880	intron (NM_014592, intron 1 of 7)	ENSG00000253591	LOC105377716	0.584686	0.0145116	0.039259
chr5	170556212	170556802	FoundIn3repsPeak_104913	intron (NM_022897, intron 14 of 27)	ENSG00000164438	TLX3	0.948897	0.000385678	0.001801
chr5	170868125	170869024	FoundIn3repsPeak_104942	intron (NM_003862, intron 3 of 4)	ENSG00000156427	FGF18	1.15467	2.52365e-09	4.33735e-08
chr5	170904023	170905562	FoundIn3repsPeak_104946	Intergenic	ENSG00000156427	FGF18	0.893298	4.45987e-06	3.58357e-05
chr5	171074194	171074972	FoundIn3repsPeak_104959	Intergenic		SMIM23	0.801282	0.000550131	0.0024451
chr5	171279136	171279699	FoundIn3repsPeak_104969	Intergenic		SMIM23	0.769171	0.0189091	0.0488225
chr5	171411894	171412476	FoundIn3repsPeak_104974	intron (NM_012300, intron 1 of 12)	ENSG00000072803	FBXW11	0.960254	0.0018614	0.00698028
chr5	171475412	171475971	FoundIn3repsPeak_104982	intron (NM_005990, intron 18 of 18)	ENSG00000072803	FBXW11	1.23507	8.30715e-05	0.000471519
chr5	171486170	171487141	FoundIn3repsPeak_104984	intron (NM_005990, intron 14 of 18)	ENSG00000072803	FBXW11	0.846022	0.000409654	0.00189757
chr5	171538168	171538917	FoundIn3repsPeak_104988	intron (NM_005990, intron 4 of 18)	ENSG00000072786	STK10	0.669848	0.0055447	0.0176036
chr5	171560145	171560848	FoundIn3repsPeak_104990	intron (NM_005990, intron 2 of 18)	ENSG00000072786	STK10	1.40144	9.6245e-08	1.1737e-06
chr5	171569316	171570232	FoundIn3repsPeak_104991	intron (NM_005990, intron 2 of 18)	ENSG00000072786	STK10	0.462155	0.00126002	0.0049868
chr5	171570931	171572698	FoundIn3repsPeak_104992	intron (NM_005990, intron 2 of 18)	ENSG00000072786	STK10	0.537046	0.0014432	0.00560667
chr5	171577137	171578673	FoundIn3repsPeak_104994	intron (NM_005990, intron 2 of 18)	ENSG00000072786	STK10	0.814565	7.34739e-05	0.000423376
chr5	171709880	171711442	FoundIn3repsPeak_105004	exon (NM_152277, exon 1 of 3)	ENSG00000168246	UBTD2	0.742027	0.000567717	0.0025096
chr5	171780261	171782601	FoundIn3repsPeak_105007	intron (NM_001017995, intron 8 of 12)		LOC100288254	1.90334	5.29367e-25	1.1708e-22
chr5	171822232	171822998	FoundIn3repsPeak_105008	intron (NM_001017995, intron 3 of 12)	ENSG00000174705	SH3PXD2B	2.86145	4.22268e-17	3.05295e-15
chr5	171839483	171840450	FoundIn3repsPeak_105010	intron (NM_001017995, intron 2 of 12)	ENSG00000174705	SH3PXD2B	1.55064	1.20414e-08	1.79513e-07
chr5	171847403	171847985	FoundIn3repsPeak_105011	intron (NM_001017995, intron 2 of 12)	ENSG00000174705	SH3PXD2B	1.48939	0.000423693	0.0019534
chr5	171870257	171870949	FoundIn3repsPeak_105013	intron (NM_001017995, intron 1 of 12)	ENSG00000174705	SH3PXD2B	1.42695	4.72036e-07	4.87315e-06
chr5	171879950	171882271	FoundIn3repsPeak_105014	intron (NM_001017995, intron 1 of 12)	ENSG00000174705	SH3PXD2B	0.686893	0.000254127	0.0012546
chr5	171915058	171915820	FoundIn3repsPeak_105017	Intergenic	ENSG00000174705	SH3PXD2B	0.82387	0.0139042	0.0378909
chr5	171949002	171950600	FoundIn3repsPeak_105019	Intergenic	ENSG00000174705	SH3PXD2B	1.18992	7.10542e-08	8.96114e-07
chr5	171959685	171960925	FoundIn3repsPeak_105020	Intergenic	ENSG00000174705	SH3PXD2B	0.771763	0.0136353	0.0372865
chr5	172022320	172024680	FoundIn3repsPeak_105025	Intergenic	ENSG00000214357	NEURL1B	0.701376	0.00032779	0.00156525
chr5	172107833	172108394	FoundIn3repsPeak_105032	intron (NM_001308178, intron 2 of 3)	ENSG00000265160	MIR5003	0.755005	0.00653507	0.0201841
chr5	172115572	172116668	FoundIn3repsPeak_105033	3_ UTR (NM_001308177, exon 4 of 4)	ENSG00000265160	MIR5003	0.612793	0.0193155	0.0496812
chr5	172134084	172134661	FoundIn3repsPeak_105035	Intergenic	ENSG00000265160	MIR5003	0.788413	0.0159141	0.0423821
chr5	172145569	172146089	FoundIn3repsPeak_105039	Intergenic		LOC101928093	0.910492	2.60607e-05	0.000170059
chr5	172184505	172185857	FoundIn3repsPeak_105041	5_ UTR (NM_001287812, exon 2 of 4)		LOC101928093	0.914244	2.51358e-07	2.77396e-06
chr5	172191889	172192809	FoundIn3repsPeak_105042	Intergenic	ENSG00000120129	DUSP1	0.373761	0.00946282	0.0275007
chr5	172197410	172200046	FoundIn3repsPeak_105043	promoter-TSS (NM_004417)	ENSG00000120129	DUSP1	0.235797	0.0157473	0.0420094
chr5	172204337	172205856	FoundIn3repsPeak_105044	Intergenic	ENSG00000120129	DUSP1	0.535021	0.00984214	0.0284222
chr5	172227052	172228437	FoundIn3repsPeak_105047	Intergenic	ENSG00000120129	DUSP1	1.23819	1.45128e-08	2.12406e-07
chr5	172243152	172244379	FoundIn3repsPeak_105050	Intergenic	ENSG00000113719	ERGIC1	1.2794	1.5467e-05	0.000107664
chr5	172295438	172296018	FoundIn3repsPeak_105052	intron (NM_001031711, intron 1 of 9)	ENSG00000113719	ERGIC1	0.791853	0.000548779	0.00244006
chr5	172308727	172309528	FoundIn3repsPeak_105053	intron (NM_001031711, intron 1 of 9)	ENSG00000113719	ERGIC1	0.73133	0.00185351	0.00695514
chr5	172347373	172348004	FoundIn3repsPeak_105057	intron (NM_001031711, intron 5 of 9)	ENSG00000037241	RPL26L1	2.65397	1.91854e-10	4.15456e-09
chr5	172365978	172366566	FoundIn3repsPeak_105059	intron (NM_001031711, intron 9 of 9)	ENSG00000037241	RPL26L1	0.800432	0.0130758	0.0359698
chr5	172370068	172370712	FoundIn3repsPeak_105061	intron (NM_001031711, intron 9 of 9)	ENSG00000037241	RPL26L1	0.92427	0.000110541	0.000605836
chr5	172398422	172399011	FoundIn3repsPeak_105063	Intergenic	ENSG00000113732	ATP6V0E1	0.939362	0.00447928	0.0147049
chr5	172482716	172485020	FoundIn3repsPeak_105067	intron (NM_001168393, intron 1 of 3)	ENSG00000164463	CREBRF	0.233188	0.0153872	0.0412268
chr5	172491194	172491714	FoundIn3repsPeak_105068	intron (NM_001168393, intron 1 of 3)	ENSG00000164463	CREBRF	0.511654	0.00583782	0.0183778
chr5	172625957	172626460	FoundIn3repsPeak_105073	Intergenic	ENSG00000183072	NKX2-5	0.871009	0.00867913	0.0256201
chr5	172710467	172712143	FoundIn3repsPeak_105077	Intergenic	ENSG00000113739	STC2	0.77394	0.000552588	0.00245448
chr5	172905833	172906344	FoundIn3repsPeak_105089	Intergenic	ENSG00000253955	LOC285593	1.15983	8.11892e-09	1.25495e-07
chr5	173052331	173053760	FoundIn3repsPeak_105097	Intergenic	ENSG00000145919	BOD1	1.19381	8.96502e-06	6.64937e-05
chr5	173106808	173107353	FoundIn3repsPeak_105102	Intergenic	ENSG00000145919	BOD1	0.42752	0.011675	0.0327407
chr5	173131332	173132298	FoundIn3repsPeak_105106	Intergenic	ENSG00000253686	LINC01484	1.08422	0.00786943	0.0236023
chr5	173141134	173142344	FoundIn3repsPeak_105107	intron (NR_108027, intron 1 of 2)	ENSG00000253686	LINC01484	1.41639	1.7757e-07	2.02613e-06
chr5	173179476	173181114	FoundIn3repsPeak_105110	Intergenic	ENSG00000253686	LINC01484	0.712056	0.000276508	0.00135122
chr5	173215821	173217021	FoundIn3repsPeak_105117	intron (NR_108028, intron 2 of 3)		LINC01485	1.6131	4.98086e-10	9.87616e-09
chr5	173256732	173257273	FoundIn3repsPeak_105122	Intergenic		LINC01485	1.76308	1.04718e-07	1.2652e-06
chr5	173424236	173425106	FoundIn3repsPeak_105136	intron (NM_001144954, intron 1 of 4)	ENSG00000185056	C5orf47	2.71957	8.94479e-14	3.67205e-12
chr5	173586447	173587058	FoundIn3repsPeak_105143	Intergenic	ENSG00000170091	HMP19	1.55544	0.000158046	0.000828992
chr5	173656918	173657459	FoundIn3repsPeak_105147	Intergenic	ENSG00000249306	LINC01411	0.907816	0.00405714	0.0135356
chr5	173678168	173679134	FoundIn3repsPeak_105149	Intergenic	ENSG00000249306	LINC01411	1.64173	6.82322e-08	8.63192e-07
chr5	173798485	173799266	FoundIn3repsPeak_105154	intron (NR_125806, intron 1 of 5)	ENSG00000249306	LINC01411	0.998197	0.000279849	0.00136532
chr5	174073953	174074474	FoundIn3repsPeak_105161	Intergenic	ENSG00000120149	MSX2	0.619913	0.000134543	0.000719983
chr5	174208108	174208620	FoundIn3repsPeak_105167	Intergenic	ENSG00000266890	MIR4634	1.22338	0.000709588	0.0030425
chr5	174453912	174455015	FoundIn3repsPeak_105177	Intergenic	ENSG00000204754	LINC01951	1.02629	0.000304076	0.00146689
chr5	174555592	174557100	FoundIn3repsPeak_105180	Intergenic	ENSG00000204754	LINC01951	0.46561	0.00322872	0.0111435
chr5	174628320	174628842	FoundIn3repsPeak_105181	Intergenic	ENSG00000204754	LINC01951	0.839231	0.0105307	0.0300542
chr5	174673303	174674046	FoundIn3repsPeak_105182	Intergenic	ENSG00000184845	DRD1	1.46195	1.64754e-05	0.000113889
chr5	175016889	175018049	FoundIn3repsPeak_105195	Intergenic	ENSG00000113749	HRH2	1.83798	6.77425e-10	1.30554e-08
chr5	175081672	175082290	FoundIn3repsPeak_105197	Intergenic	ENSG00000113749	HRH2	1.63113	4.38616e-09	7.16624e-08
chr5	175432872	175433511	FoundIn3repsPeak_105212	Intergenic	ENSG00000051596	THOC3	0.644612	0.009364	0.0272594
chr5	175462566	175463787	FoundIn3repsPeak_105215	Intergenic	ENSG00000248469	LOC100996385	0.728826	1.38023e-07	1.61898e-06
chr5	175798993	175799605	FoundIn3repsPeak_105230	3_ UTR (NM_173664, exon 4 of 4)	ENSG00000221464	MIR1271	1.30033	0.000150965	0.000796472
chr5	175823221	175823736	FoundIn3repsPeak_105232	intron (NM_001834, intron 4 of 4)	ENSG00000048162	NOP16	1.61461	4.89518e-07	5.03433e-06
chr5	175856888	175857880	FoundIn3repsPeak_105234	Intergenic	ENSG00000175416	CLTB	0.475353	0.017261	0.0453168
chr5	175908548	175910013	FoundIn3repsPeak_105238	intron (NM_014613, intron 2 of 10)	ENSG00000113194	FAF2	0.388893	0.0148581	0.0400385
chr5	175963229	175965581	FoundIn3repsPeak_105239	promoter-TSS (NM_014901)	ENSG00000146083	RNF44	0.281846	0.00367845	0.0124475
chr5	176045637	176046615	FoundIn3repsPeak_105245	TTS (NM_003085)	ENSG00000169258	GPRIN1	0.462552	0.00336616	0.0115465
chr5	176047213	176048059	FoundIn3repsPeak_105246	3_ UTR (NM_003085, exon 6 of 6)	ENSG00000266329	MIR4281	1.08802	0.00222783	0.00814567
chr5	176245008	176245716	FoundIn3repsPeak_105260	intron (NM_133369, intron 1 of 14)	ENSG00000113763	UNC5A	1.29628	0.000275842	0.0013484
chr5	176246437	176247019	FoundIn3repsPeak_105261	intron (NM_133369, intron 1 of 14)	ENSG00000113763	UNC5A	0.733665	0.00662325	0.0204096
chr5	176498513	176499322	FoundIn3repsPeak_105270	intron (NM_001308219, intron 4 of 4)	ENSG00000160867	FGFR4	0.58156	0.0117284	0.032866
chr5	176727140	176727882	FoundIn3repsPeak_105276	TTS (NM_022455)	ENSG00000169228	RAB24	0.997821	1.36649e-05	9.64908e-05
chr5	176784445	176785170	FoundIn3repsPeak_105282	promoter-TSS (NM_006480)	ENSG00000169220	RGS14	1.24264	1.69504e-05	0.000116819
chr5	176852768	176854845	FoundIn3repsPeak_105289	5_ UTR (NM_002082, exon 1 of 16)	ENSG00000198055	GRK6	0.43509	8.20527e-06	6.14269e-05
chr5	176872454	176874605	FoundIn3repsPeak_105290	promoter-TSS (NM_001174101)	ENSG00000131188	PRR7	0.505299	0.000289787	0.00140682
chr5	176881271	176883829	FoundIn3repsPeak_105291	intron (NM_030567, intron 3 of 3)	ENSG00000131188	PRR7	0.446676	9.31123e-05	0.000521501
chr5	176884454	176885078	FoundIn3repsPeak_105292	intron (NM_080881, intron 13 of 14)	ENSG00000131188	PRR7	0.519309	0.00327199	0.0112695
chr5	176923647	176925647	FoundIn3repsPeak_105295	promoter-TSS (NM_005451)	ENSG00000196923	PDLIM7	0.361515	0.000145271	0.00077026
chr5	176935437	176937151	FoundIn3repsPeak_105297	intron (NM_024872, intron 2 of 5)	ENSG00000146094	DOK3	0.866042	9.50644e-05	0.000531308
chr1	17763914	17766784	FoundIn3repsPeak_1053	promoter-TSS (NM_001136204)	ENSG00000179051	RCC2	0.28834	0.0114516	0.032211
chr5	176973085	176973826	FoundIn3repsPeak_105300	intron (NM_001190946, intron 1 of 8)	ENSG00000146067	FAM193B	0.910394	0.0140512	0.0382275
chr5	176983894	176984712	FoundIn3repsPeak_105302	Intergenic	ENSG00000146067	FAM193B	0.656458	0.007031	0.0214531
chr5	176995142	176995862	FoundIn3repsPeak_105305	Intergenic	ENSG00000146067	FAM193B	0.717539	0.000772968	0.00327679
chr5	177388255	177389293	FoundIn3repsPeak_105321	Intergenic	ENSG00000175325	PROP1	0.809583	0.00305764	0.0106472
chr5	177423931	177424997	FoundIn3repsPeak_105322	Intergenic	ENSG00000175325	PROP1	1.27566	8.04243e-07	7.83437e-06
chr5	177501270	177502070	FoundIn3repsPeak_105326	Intergenic	ENSG00000145911	N4BP3	0.577809	0.00459895	0.015032
chr5	177630699	177632717	FoundIn3repsPeak_105339	5_ UTR (NM_031266, exon 1 of 8)	ENSG00000197451	HNRNPAB	0.346688	0.00524679	0.0168045
chr5	177739510	177740268	FoundIn3repsPeak_105345	intron (NM_173465, intron 2 of 28)	ENSG00000175309	PHYKPL	0.725546	0.00512748	0.0164853
chr5	177880022	177880690	FoundIn3repsPeak_105350	intron (NM_173465, intron 2 of 28)	ENSG00000050767	COL23A1	0.673518	0.00426681	0.0141154
chr5	177966214	177966730	FoundIn3repsPeak_105354	intron (NM_173465, intron 2 of 28)	ENSG00000050767	COL23A1	0.833828	7.8099e-05	0.000446797
chr5	177989572	177990079	FoundIn3repsPeak_105356	intron (NM_173465, intron 1 of 28)	ENSG00000050767	COL23A1	0.63158	0.00529317	0.0169323
chr5	178011678	178012945	FoundIn3repsPeak_105357	intron (NM_173465, intron 1 of 28)	ENSG00000050767	COL23A1	0.928475	5.32425e-05	0.000319923
chr5	178212932	178213915	FoundIn3repsPeak_105363	intron (NR_135095, intron 4 of 10)	ENSG00000250420	AACSP1	1.33496	1.27491e-08	1.89183e-07
chr5	178214038	178214803	FoundIn3repsPeak_105364	intron (NR_135095, intron 4 of 10)	ENSG00000250420	AACSP1	1.14738	1.00963e-05	7.38752e-05
chr5	178258421	178260261	FoundIn3repsPeak_105365	Intergenic	ENSG00000250420	AACSP1	0.849595	2.09896e-11	5.52934e-10
chr5	178265388	178266803	FoundIn3repsPeak_105366	Intergenic	ENSG00000250420	AACSP1	1.00039	5.28953e-07	5.3959e-06
chr5	178281197	178282144	FoundIn3repsPeak_105367	Intergenic	ENSG00000178338	ZNF354B	0.892972	3.93085e-05	0.000244916
chr5	178516116	178516999	FoundIn3repsPeak_105371	Intergenic	ENSG00000177932	ZNF354C	1.67241	7.85026e-12	2.25213e-10
chr5	178636389	178636910	FoundIn3repsPeak_105376	intron (NM_014244, intron 3 of 21)	ENSG00000087116	ADAMTS2	1.62942	3.64839e-08	4.88968e-07
chr5	178702789	178703820	FoundIn3repsPeak_105379	intron (NM_014244, intron 2 of 21)	ENSG00000087116	ADAMTS2	1.02825	0.000112326	0.000614074
chr5	178864714	178865456	FoundIn3repsPeak_105385	Intergenic	ENSG00000087116	ADAMTS2	1.66248	1.80298e-05	0.000123199
chr5	178881178	178881822	FoundIn3repsPeak_105386	Intergenic	ENSG00000176783	RUFY1	3.01009	2.03149e-11	5.36526e-10
chr5	178882747	178883467	FoundIn3repsPeak_105387	Intergenic	ENSG00000176783	RUFY1	2.038	1.60967e-30	6.39563e-28
chr5	178976894	178978787	FoundIn3repsPeak_105390	exon (NM_025158, exon 1 of 18)	ENSG00000176783	RUFY1	0.456206	0.0062863	0.0195444
chr5	178995638	178996226	FoundIn3repsPeak_105391	intron (NM_001040452, intron 4 of 17)	ENSG00000176783	RUFY1	2.29292	9.15762e-09	1.3996e-07
chr5	179049356	179051897	FoundIn3repsPeak_105393	promoter-TSS (NM_005520)	ENSG00000169045	HNRNPH1	0.335067	0.000970756	0.00398859
chr5	179124950	179127105	FoundIn3repsPeak_105398	promoter-TSS (NM_001746)	ENSG00000127022	CANX	0.254692	0.0111833	0.0315909
chr5	179172898	179173417	FoundIn3repsPeak_105400	intron (NM_014757, intron 1 of 4)	ENSG00000161021	MAML1	0.884021	0.000989295	0.00405364
chr5	179192297	179193927	FoundIn3repsPeak_105403	exon (NM_014757, exon 2 of 5)	ENSG00000213316	LTC4S	0.822365	1.50342e-05	0.000104982
chr5	179254466	179255077	FoundIn3repsPeak_105409	intron (NM_001142298, intron 6 of 8)	ENSG00000161011	SQSTM1	1.36886	4.52651e-05	0.000276993
chr5	179497894	179499462	FoundIn3repsPeak_105421	exon (NM_001280801, exon 1 of 8)	ENSG00000113269	RNF130	0.518247	9.83887e-05	0.00054723
chr5	179511550	179512689	FoundIn3repsPeak_105422	Intergenic	ENSG00000113269	RNF130	1.64511	1.36975e-10	3.03998e-09
chr5	179532693	179533238	FoundIn3repsPeak_105425	intron (NM_175062, intron 12 of 13)	ENSG00000113269	RNF130	2.05181	5.38847e-12	1.59339e-10
chr5	179561829	179562515	FoundIn3repsPeak_105427	intron (NM_175062, intron 4 of 13)	ENSG00000113269	RNF130	2.36045	1.95348e-07	2.20905e-06
chr5	179588416	179589556	FoundIn3repsPeak_105429	intron (NM_175062, intron 1 of 13)	ENSG00000146090	RASGEF1C	1.13895	9.35938e-05	0.000523915
chr5	179740270	179741540	FoundIn3repsPeak_105433	exon (NM_005110, exon 14 of 19)	ENSG00000050748	MAPK9	1.66578	9.81947e-15	4.74906e-13
chr5	179757786	179758624	FoundIn3repsPeak_105436	intron (NM_005110, intron 5 of 18)	ENSG00000131459	GFPT2	2.08183	9.98142e-14	4.0507e-12
chr5	179779948	179781101	FoundIn3repsPeak_105437	promoter-TSS (NM_005110)	ENSG00000131459	GFPT2	0.473016	0.00101429	0.00414182
chr5	179822505	179823025	FoundIn3repsPeak_105438	Intergenic	ENSG00000131459	GFPT2	2.08991	3.93335e-06	3.20699e-05
chr5	179920444	179922398	FoundIn3repsPeak_105441	promoter-TSS (NM_001303241)	ENSG00000113300	CNOT6	0.478276	0.000314164	0.0015081
chr5	179980370	179980956	FoundIn3repsPeak_105442	intron (NM_001303241, intron 6 of 13)	ENSG00000161055	SCGB3A1	1.87391	1.83053e-07	2.08331e-06
chr5	179989612	179990133	FoundIn3repsPeak_105445	intron (NM_001303241, intron 6 of 13)	ENSG00000161055	SCGB3A1	0.722736	0.00833337	0.0247731
chr5	180021121	180021952	FoundIn3repsPeak_105446	Intergenic	ENSG00000161055	SCGB3A1	0.534446	0.00622302	0.0193767
chr5	180037976	180038643	FoundIn3repsPeak_105449	intron (NM_002020, intron 27 of 29)	ENSG00000161055	SCGB3A1	0.690585	0.0122605	0.0341085
chr5	180095633	180096591	FoundIn3repsPeak_105452	Intergenic	ENSG00000037280	FLT4	1.05041	0.00161825	0.00618732
chr5	180208754	180209898	FoundIn3repsPeak_105456	Intergenic	ENSG00000131446	MGAT1	0.748573	6.8525e-07	6.79575e-06
chr5	180228999	180231215	FoundIn3repsPeak_105458	promoter-TSS (NM_002406)	ENSG00000131446	MGAT1	0.341882	0.00699549	0.0213622
chr5	180243556	180244337	FoundIn3repsPeak_105460	Intergenic	ENSG00000131446	MGAT1	0.74521	0.0111586	0.0315291
chr5	180300018	180301443	FoundIn3repsPeak_105464	Intergenic	ENSG00000196670	ZFP62	0.558461	0.000569394	0.0025161
chr5	180312613	180313369	FoundIn3repsPeak_105465	Intergenic	ENSG00000113303	BTNL8	0.57138	0.0026529	0.00944735
chr5	180464250	180464871	FoundIn3repsPeak_105468	Intergenic	ENSG00000165810	BTNL9	0.635379	0.00464502	0.015157
chr5	180515179	180515757	FoundIn3repsPeak_105472	Intergenic	ENSG00000185372	OR2V1	0.723857	0.0106103	0.030244
chr5	180565174	180565820	FoundIn3repsPeak_105478	Intergenic	ENSG00000185372	OR2V1	1.41185	1.49155e-07	1.73399e-06
chr5	180587207	180588948	FoundIn3repsPeak_105480	Intergenic	ENSG00000182613	OR2V2	0.356916	0.00329125	0.0113256
chr5	180608832	180609383	FoundIn3repsPeak_105484	Intergenic	ENSG00000248473	LINC01962	0.747673	0.00939191	0.0273277
chr5	180626882	180627439	FoundIn3repsPeak_105488	5_ UTR (NM_203297, exon 1 of 5)	ENSG00000146054	TRIM7	0.735242	0.00689934	0.0211198
chr5	180643909	180645688	FoundIn3repsPeak_105491	Intergenic	ENSG00000264732	MIR4638	0.315205	0.0181667	0.0472125
chr5	180648482	180650882	FoundIn3repsPeak_105492	promoter-TSS (NM_201627)	ENSG00000264732	MIR4638	0.415767	0.000493793	0.00222786
chr5	180672951	180674330	FoundIn3repsPeak_105495	promoter-TSS (NR_109909)		CTC-338M12.4	0.547336	3.31226e-05	0.000210225
chr5	180687500	180689532	FoundIn3repsPeak_105496	promoter-TSS (NM_001346048)	ENSG00000248275	TRIM52-AS1	0.313528	0.00518058	0.0166263
chr5	180707823	180709276	FoundIn3repsPeak_105498	Intergenic	ENSG00000248275	TRIM52-AS1	0.261775	0.00311166	0.0108009
chr5	180752761	180753831	FoundIn3repsPeak_105500	non-coding (NR_028322, exon 3 of 3).2		LOC100132287	0.695217	2.81692e-06	2.38299e-05
chr5	180794037	180795270	FoundIn3repsPeak_105504	exon (NM_001005277, exon 1 of 1).3	ENSG00000278566	OR4F29	0.676967	5.91515e-09	9.40537e-08
chr5	180805460	180806243	FoundIn3repsPeak_105506	Intergenic	ENSG00000278566	OR4F29	0.78725	5.4143e-05	0.000324523
chr5	180838469	180838976	FoundIn3repsPeak_105511	Intergenic	ENSG00000278566	OR4F29	0.803997	0.000110447	0.000605396
chr6	88545	90273	FoundIn3repsPeak_105518	Intergenic		LINC00266-3	0.554075	8.23425e-05	0.000467795
chr6	105843	106920	FoundIn3repsPeak_105520	Intergenic		LINC00266-3	0.842503	7.32861e-12	2.11554e-10
chr6	147436	148168	FoundIn3repsPeak_105523	intron (NR_109817, intron 1 of 2)		LINC00266-3	1.22371	3.1521e-16	1.98199e-14
chr6	153719	154768	FoundIn3repsPeak_105525	Intergenic		LINC00266-3	0.568345	0.0056473	0.0178809
chr6	246319	246904	FoundIn3repsPeak_105536	Intergenic	ENSG00000263667	LOC285766	0.875585	0.000551141	0.00244877
chr6	371638	372339	FoundIn3repsPeak_105549	Intergenic	ENSG00000137265	IRF4	1.04255	0.000271373	0.00132941
chr6	431740	432539	FoundIn3repsPeak_105554	Intergenic	ENSG00000137265	IRF4	0.787926	0.00129304	0.00509997
chr6	836215	836889	FoundIn3repsPeak_105592	Intergenic		LOC101927691	3.34717	4.50243e-11	1.10665e-09
chr6	841044	842551	FoundIn3repsPeak_105593	Intergenic		LOC101927691	0.901817	4.72556e-10	9.40595e-09
chr6	849003	849859	FoundIn3repsPeak_105594	Intergenic		LOC101927691	1.37997	1.18003e-08	1.76289e-07
chr6	861680	863856	FoundIn3repsPeak_105595	Intergenic		LOC101927691	0.862329	8.40032e-13	2.90417e-11
chr6	1002307	1003514	FoundIn3repsPeak_105606	intron (NR_027115, intron 2 of 4)		LINC01622	0.712266	0.0111833	0.0315909
chr6	1068820	1069548	FoundIn3repsPeak_105616	intron (NR_027116, intron 1 of 3)		LINC01622	0.949083	2.88367e-08	3.93367e-07
chr6	1069870	1070895	FoundIn3repsPeak_105617	intron (NR_027116, intron 1 of 3)		LINC01622	0.724731	0.0106576	0.0303521
chr6	1114748	1115268	FoundIn3repsPeak_105621	Intergenic		LINC01622	0.996385	0.00195658	0.00728669
chr6	1162076	1163024	FoundIn3repsPeak_105625	Intergenic		LINC01622	0.716286	0.00606695	0.0189692
chr6	1389430	1390540	FoundIn3repsPeak_105642	promoter-TSS (NM_001452)	ENSG00000137273	FOXF2	0.352433	0.0132146	0.0362975
chr6	1512585	1513116	FoundIn3repsPeak_105655	Intergenic		FOXCUT	1.02149	1.27112e-06	1.17389e-05
chr6	1630832	1632052	FoundIn3repsPeak_105663	intron (NM_001500, intron 9 of 10)	ENSG00000054598	FOXC1	0.697282	0.00310318	0.0107768
chr6	1745915	1746732	FoundIn3repsPeak_105671	intron (NM_001500, intron 7 of 10)	ENSG00000054598	FOXC1	1.13408	0.000234957	0.00117151
chr6	1763482	1764038	FoundIn3repsPeak_105672	intron (NM_001500, intron 7 of 10)	ENSG00000054598	FOXC1	1.37318	2.73153e-05	0.000177199
chr6	1781295	1782193	FoundIn3repsPeak_105674	intron (NM_001500, intron 7 of 10)	ENSG00000054598	FOXC1	0.961255	0.000399433	0.00185647
chr6	1788860	1790067	FoundIn3repsPeak_105675	intron (NM_001500, intron 7 of 10)	ENSG00000054598	FOXC1	0.89238	1.88437e-08	2.68754e-07
chr6	1872762	1873534	FoundIn3repsPeak_105677	intron (NM_001500, intron 7 of 10)	ENSG00000054598	FOXC1	1.00653	0.00168118	0.00638949
chr6	1901659	1902256	FoundIn3repsPeak_105678	intron (NM_001500, intron 7 of 10)	ENSG00000112699	GMDS	1.26918	8.23012e-05	0.0004676
chr6	1903765	1905119	FoundIn3repsPeak_105679	intron (NM_001500, intron 7 of 10)	ENSG00000112699	GMDS	0.869613	1.79032e-05	0.000122495
chr6	1995340	1996688	FoundIn3repsPeak_105683	intron (NM_001500, intron 4 of 10)	ENSG00000112699	GMDS	0.587734	0.00822863	0.024498
chr6	2124411	2125085	FoundIn3repsPeak_105689	intron (NM_001500, intron 2 of 10)	ENSG00000112699	GMDS	0.804149	0.0157034	0.0419072
chr6	2127563	2128874	FoundIn3repsPeak_105690	intron (NM_001500, intron 1 of 10)	ENSG00000112699	GMDS	1.1231	5.63651e-08	7.26089e-07
chr6	2161626	2162795	FoundIn3repsPeak_105694	intron (NM_001500, intron 1 of 10)	ENSG00000112699	GMDS	2.31557	3.9423e-19	3.93042e-17
chr6	2181742	2183256	FoundIn3repsPeak_105695	intron (NM_001500, intron 1 of 10)	ENSG00000112699	GMDS	1.1182	3.49985e-07	3.72918e-06
chr6	2197157	2197970	FoundIn3repsPeak_105698	intron (NM_001500, intron 1 of 10)	ENSG00000112699	GMDS	0.953043	0.00275235	0.00974277
chr6	2254870	2255618	FoundIn3repsPeak_105701	intron (NR_046229, intron 2 of 6)		GMDS-AS1	1.62254	1.60051e-06	1.44141e-05
chr6	2316699	2317213	FoundIn3repsPeak_105703	intron (NR_046229, intron 3 of 6)		GMDS-AS1	1.23204	1.37037e-09	2.4819e-08
chr6	2630511	2631093	FoundIn3repsPeak_105726	intron (NR_131168, intron 2 of 2)	ENSG00000164385	LINC01600	2.08301	1.36517e-11	3.7245e-10
chr6	2658917	2659542	FoundIn3repsPeak_105728	Intergenic	ENSG00000164385	LINC01600	2.09946	4.42038e-11	1.08847e-09
chr6	2688558	2689392	FoundIn3repsPeak_105732	intron (NM_001347872, intron 4 of 12)	ENSG00000164385	LINC01600	1.02529	0.00027656	0.00135137
chr6	2699131	2700320	FoundIn3repsPeak_105733	intron (NM_001347872, intron 2 of 12)	ENSG00000145949	MYLK4	0.709693	1.50078e-06	1.35959e-05
chr6	2949855	2950612	FoundIn3repsPeak_105760	intron (NM_001271825, intron 5 of 6)	ENSG00000124570	SERPINB6	1.41586	1.09568e-06	1.02865e-05
chr6	2980032	2980903	FoundIn3repsPeak_105767	Intergenic		LINC01011	0.668105	0.00060861	0.00266613
chr6	2987271	2991401	FoundIn3repsPeak_105768	intron (NR_026856, intron 1 of 2)		LINC01011	0.348425	0.000528992	0.00236308
chr6	3046467	3047022	FoundIn3repsPeak_105775	Intergenic	ENSG00000137275	RIPK1	1.10109	0.000670117	0.00289825
chr6	3117690	3119619	FoundIn3repsPeak_105780	promoter-TSS (NM_001302777)	ENSG00000137274	BPHL	0.457286	1.66536e-05	0.000114973
chr6	3157277	3158150	FoundIn3repsPeak_105782	promoter-TSS (NM_001069)	ENSG00000137267	TUBB2A	0.582893	0.000377659	0.00176797
chr6	3176644	3177454	FoundIn3repsPeak_105786	Intergenic	ENSG00000230269	LOC100507194	1.18948	1.80713e-09	3.19224e-08
chr6	3209200	3210137	FoundIn3repsPeak_105789	Intergenic	ENSG00000230269	LOC100507194	0.475728	0.0013472	0.0052831
chr6	3212826	3213397	FoundIn3repsPeak_105790	Intergenic	ENSG00000137285	TUBB2B	1.28218	9.27401e-07	8.88589e-06
chr6	3221974	3223039	FoundIn3repsPeak_105791	Intergenic	ENSG00000137285	TUBB2B	0.88604	0.00195513	0.00728211
chr6	3258590	3260315	FoundIn3repsPeak_105799	intron (NM_001128592, intron 1 of 3)	ENSG00000180822	PSMG4	0.339285	0.00394618	0.0132134
chr6	3292125	3292641	FoundIn3repsPeak_105802	intron (NM_001286455, intron 5 of 9)	ENSG00000180822	PSMG4	1.19127	2.82279e-06	2.38733e-05
chr6	3324520	3325405	FoundIn3repsPeak_105803	intron (NM_001286456, intron 3 of 3)	ENSG00000180822	PSMG4	1.04944	1.38505e-07	1.62393e-06
chr6	3338811	3339564	FoundIn3repsPeak_105805	intron (NM_001286456, intron 3 of 3)	ENSG00000180822	PSMG4	0.518068	0.0176354	0.0461084
chr6	3355096	3357167	FoundIn3repsPeak_105809	intron (NM_001286456, intron 3 of 3)	ENSG00000137266	SLC22A23	1.0828	6.45e-13	2.27904e-11
chr6	3383346	3384448	FoundIn3repsPeak_105812	intron (NM_001286456, intron 3 of 3)	ENSG00000137266	SLC22A23	0.65484	0.00227514	0.0082924
chr6	3421885	3422851	FoundIn3repsPeak_105820	intron (NM_001286456, intron 1 of 3)	ENSG00000137266	SLC22A23	1.42562	0.000447642	0.00204839
chr6	3445894	3447428	FoundIn3repsPeak_105822	intron (NM_001286456, intron 1 of 3)	ENSG00000137266	SLC22A23	0.817185	0.00092511	0.00382766
chr6	3455861	3458899	FoundIn3repsPeak_105823	promoter-TSS (NM_015482)	ENSG00000137266	SLC22A23	0.757599	1.06467e-05	7.73776e-05
chr6	3510856	3512420	FoundIn3repsPeak_105826	Intergenic	ENSG00000137266	SLC22A23	1.10118	8.64274e-08	1.06682e-06
chr6	3535882	3536452	FoundIn3repsPeak_105827	Intergenic	ENSG00000137266	SLC22A23	1.87653	4.58235e-08	6.00692e-07
chr6	3566789	3567599	FoundIn3repsPeak_105829	Intergenic	ENSG00000137266	SLC22A23	1.10752	3.42993e-06	2.84125e-05
chr6	3579331	3580419	FoundIn3repsPeak_105830	Intergenic	ENSG00000137266	SLC22A23	1.37194	2.83723e-06	2.39837e-05
chr6	3630190	3631145	FoundIn3repsPeak_105831	Intergenic	ENSG00000168994	PXDC1	0.927423	0.00010718	0.000589697
chr6	3718520	3719684	FoundIn3repsPeak_105835	Intergenic	ENSG00000168994	PXDC1	0.702729	0.00242851	0.00877079
chr6	3726532	3727148	FoundIn3repsPeak_105837	intron (NM_183373, intron 4 of 4)	ENSG00000168994	PXDC1	1.29111	0.00136978	0.00535784
chr6	3732640	3733273	FoundIn3repsPeak_105838	intron (NM_183373, intron 3 of 4)	ENSG00000168994	PXDC1	0.674883	0.0187665	0.0485139
chr6	3742309	3743100	FoundIn3repsPeak_105839	intron (NM_183373, intron 1 of 4)	ENSG00000168994	PXDC1	0.636356	0.0109158	0.0309559
chr6	3748416	3749017	FoundIn3repsPeak_105840	intron (NM_183373, intron 1 of 4)	ENSG00000168994	PXDC1	1.24478	6.22342e-05	0.000366481
chr6	3749813	3752627	FoundIn3repsPeak_105841	intron (NM_183373, intron 1 of 4)	ENSG00000168994	PXDC1	1.11574	1.5271e-09	2.74252e-08
chr6	3772077	3772983	FoundIn3repsPeak_105844	Intergenic	ENSG00000168994	PXDC1	0.632274	0.000306736	0.00147802
chr6	3808763	3809582	FoundIn3repsPeak_105846	Intergenic	ENSG00000145945	FAM50B	1.21263	0.000291044	0.00141231
chr6	3813068	3814477	FoundIn3repsPeak_105847	Intergenic	ENSG00000145945	FAM50B	0.743733	0.000136549	0.000729528
chr6	3824973	3825491	FoundIn3repsPeak_105848	Intergenic	ENSG00000145945	FAM50B	1.12626	1.04014e-09	1.93134e-08
chr6	4020968	4022473	FoundIn3repsPeak_105860	intron (NM_003913, intron 1 of 14)	ENSG00000112739	PRPF4B	0.355695	0.00264596	0.00942589
chr6	4055525	4056126	FoundIn3repsPeak_105861	intron (NM_003913, intron 11 of 14)	ENSG00000185689	C6orf201	1.44265	0.00010049	0.000557419
chr6	4059200	4059786	FoundIn3repsPeak_105862	intron (NM_003913, intron 14 of 14)	ENSG00000185689	C6orf201	0.807405	0.0180004	0.0468644
chr6	4125465	4127038	FoundIn3repsPeak_105864	non-coding (NR_104463, exon 6 of 8)	ENSG00000198721	ECI2	1.35671	2.55646e-08	3.53602e-07
chr6	4128197	4128725	FoundIn3repsPeak_105865	intron (NM_001166010, intron 4 of 9)	ENSG00000198721	ECI2	1.46045	5.04916e-05	0.000305204
chr6	4128860	4129682	FoundIn3repsPeak_105866	intron (NM_001166010, intron 4 of 9)	ENSG00000198721	ECI2	1.41254	5.48793e-08	7.08712e-07
chr6	4135153	4136760	FoundIn3repsPeak_105867	promoter-TSS (NM_006117)	ENSG00000198721	ECI2	0.385043	5.44976e-05	0.000326329
chr6	4185414	4186092	FoundIn3repsPeak_105873	TTS (NR_125874)		LOC102724096	1.00847	6.62548e-06	5.07626e-05
chr6	4256799	4257687	FoundIn3repsPeak_105878	Intergenic		LOC102724096	1.22318	4.50391e-06	3.6155e-05
chr6	4274546	4275837	FoundIn3repsPeak_105879	Intergenic		LOC102724096	1.80842	1.05896e-15	6.11118e-14
chr6	4291552	4292738	FoundIn3repsPeak_105881	Intergenic		LOC102724096	0.939156	6.12894e-06	4.73841e-05
chr6	4316939	4317631	FoundIn3repsPeak_105882	Intergenic	ENSG00000280494	MIR7641-2	1.66475	9.41927e-08	1.15107e-06
chr6	4322964	4323925	FoundIn3repsPeak_105883	Intergenic	ENSG00000280494	MIR7641-2	2.23966	1.47339e-10	3.2539e-09
chr6	4336583	4337825	FoundIn3repsPeak_105885	Intergenic	ENSG00000280494	MIR7641-2	0.434873	0.00126635	0.00500892
chr6	4358702	4359443	FoundIn3repsPeak_105886	Intergenic	ENSG00000280494	MIR7641-2	0.976453	1.94053e-06	1.70968e-05
chr6	4371312	4372588	FoundIn3repsPeak_105887	Intergenic	ENSG00000280494	MIR7641-2	0.453654	0.0068528	0.0209974
chr6	4378376	4379357	FoundIn3repsPeak_105888	Intergenic	ENSG00000280494	MIR7641-2	1.10478	6.05069e-06	4.68383e-05
chr6	4388383	4389362	FoundIn3repsPeak_105889	Intergenic	ENSG00000280494	MIR7641-2	0.799204	0.000255384	0.00125983
chr6	4399330	4401018	FoundIn3repsPeak_105890	Intergenic	ENSG00000280494	MIR7641-2	1.13761	2.49038e-06	2.13613e-05
chr6	4435831	4436770	FoundIn3repsPeak_105895	Intergenic	ENSG00000280494	MIR7641-2	1.7206	2.09381e-09	3.65692e-08
chr6	4458801	4460541	FoundIn3repsPeak_105896	Intergenic	ENSG00000280494	MIR7641-2	0.898666	0.00124479	0.00493451
chr6	4515734	4516879	FoundIn3repsPeak_105898	Intergenic	ENSG00000280494	MIR7641-2	1.20912	2.4607e-05	0.000161504
chr1	17895289	17896781	FoundIn3repsPeak_1059	intron (NM_018125, intron 1 of 28)	ENSG00000074964	ARHGEF10L	0.816551	0.000232421	0.00116049
chr6	4549365	4549875	FoundIn3repsPeak_105900	Intergenic		KU-MEL-3	0.566886	0.00798541	0.0238946
chr6	4612427	4614170	FoundIn3repsPeak_105904	Intergenic		KU-MEL-3	1.46645	2.82276e-08	3.85839e-07
chr6	4619668	4621563	FoundIn3repsPeak_105905	Intergenic		KU-MEL-3	0.370294	0.00681638	0.0209077
chr6	4637865	4638861	FoundIn3repsPeak_105908	Intergenic		KU-MEL-3	1.24279	2.39566e-10	5.08637e-09
chr6	4647545	4648724	FoundIn3repsPeak_105909	Intergenic		KU-MEL-3	0.58522	0.00399515	0.0133548
chr6	4664182	4664802	FoundIn3repsPeak_105910	Intergenic	ENSG00000153046	CDYL	0.998358	0.000155486	0.000817186
chr6	4668632	4669650	FoundIn3repsPeak_105911	Intergenic	ENSG00000153046	CDYL	1.04026	1.54181e-05	0.000107362
chr6	4732857	4734955	FoundIn3repsPeak_105916	intron (NR_026590, intron 2 of 8)	ENSG00000153046	CDYL	0.428477	0.0134859	0.036934
chr6	4804188	4804832	FoundIn3repsPeak_105922	intron (NM_004824, intron 1 of 6)	ENSG00000153046	CDYL	1.87627	5.30537e-08	6.87046e-07
chr6	4984518	4985901	FoundIn3repsPeak_105936	Intergenic	ENSG00000272142	LYRM4-AS1	0.748258	0.000439266	0.0020159
chr6	4986604	4988150	FoundIn3repsPeak_105937	Intergenic	ENSG00000272142	LYRM4-AS1	1.03482	4.65391e-06	3.7226e-05
chr6	5096564	5097475	FoundIn3repsPeak_105946	intron (NR_134856, intron 2 of 3)	ENSG00000219607	PPP1R3G	0.760391	0.00548519	0.0174443
chr6	5162050	5162950	FoundIn3repsPeak_105951	intron (NM_001164841, intron 2 of 3)	ENSG00000265083	MIR3691	0.988233	0.000323862	0.00154902
chr6	5287268	5288387	FoundIn3repsPeak_105959	intron (NM_006567, intron 1 of 6)	ENSG00000145982	FARS2	0.868469	0.00228858	0.00833393
chr6	5469282	5469992	FoundIn3repsPeak_105969	intron (NM_006567, intron 4 of 6)	ENSG00000269985	LOC101927972	1.22894	7.62187e-05	0.000437173
chr6	5522026	5522896	FoundIn3repsPeak_105975	intron (NM_006567, intron 4 of 6)	ENSG00000269985	LOC101927972	1.77119	4.5412e-09	7.4007e-08
chr6	5541218	5542734	FoundIn3repsPeak_105976	intron (NM_006567, intron 4 of 6)	ENSG00000269985	LOC101927972	0.500819	0.00878806	0.0258804
chr6	5569677	5570206	FoundIn3repsPeak_105977	intron (NM_006567, intron 5 of 6)	ENSG00000269985	LOC101927972	0.994898	0.00119032	0.00474651
chr6	5672343	5673742	FoundIn3repsPeak_105986	intron (NR_110842, intron 2 of 3)	ENSG00000270174	LOC101927950	0.593687	0.00230114	0.00837358
chr6	5695159	5696126	FoundIn3repsPeak_105987	promoter-TSS (NR_110842)	ENSG00000270174	LOC101927950	1.70122	6.6527e-09	1.04755e-07
chr6	5698945	5699870	FoundIn3repsPeak_105988	intron (NM_006567, intron 6 of 6)	ENSG00000270174	LOC101927950	0.699428	0.0179375	0.0467332
chr6	5723973	5725084	FoundIn3repsPeak_105990	intron (NM_006567, intron 6 of 6)	ENSG00000270174	LOC101927950	0.786955	0.00417516	0.0138599
chr6	5905568	5906639	FoundIn3repsPeak_106004	Intergenic	ENSG00000124785	NRN1	0.674268	0.00179739	0.006767
chr6	6218364	6220118	FoundIn3repsPeak_106021	intron (NM_000129, intron 8 of 14)	ENSG00000263572	MIR7853	0.440603	0.0158401	0.0422185
chr6	6407112	6408175	FoundIn3repsPeak_106036	intron (NR_026970, intron 4 of 7)	ENSG00000124491	F13A1	1.38416	3.44242e-06	2.85079e-05
chr6	6591439	6592806	FoundIn3repsPeak_106051	intron (NM_004271, intron 1 of 4)	ENSG00000112799	LY86	1.22113	1.19576e-07	1.42268e-06
chr6	6597277	6598402	FoundIn3repsPeak_106052	intron (NM_004271, intron 1 of 4)	ENSG00000112799	LY86	0.655363	0.0191082	0.0492392
chr6	6605593	6607410	FoundIn3repsPeak_106053	intron (NM_004271, intron 1 of 4)	ENSG00000216863	LY86-AS1	0.410059	0.0104085	0.0297637
chr6	6628255	6629029	FoundIn3repsPeak_106055	intron (NM_004271, intron 3 of 4)	ENSG00000216863	LY86-AS1	1.3518	2.77143e-05	0.000179525
chr6	6657202	6657872	FoundIn3repsPeak_106059	Intergenic	ENSG00000216863	LY86-AS1	0.814821	0.00104524	0.00424993
chr6	6678318	6679562	FoundIn3repsPeak_106063	Intergenic	ENSG00000216863	LY86-AS1	0.569187	0.0127392	0.0352149
chr6	6749699	6750687	FoundIn3repsPeak_106076	Intergenic	ENSG00000216863	LY86-AS1	0.479523	0.00160719	0.00615115
chr6	6788512	6789068	FoundIn3repsPeak_106078	Intergenic	ENSG00000216863	LY86-AS1	0.735364	0.0107855	0.0306451
chr6	6791032	6791635	FoundIn3repsPeak_106079	Intergenic	ENSG00000216863	LY86-AS1	1.27755	1.63168e-05	0.000112932
chr6	6806771	6807462	FoundIn3repsPeak_106080	Intergenic	ENSG00000216863	LY86-AS1	1.53725	6.84951e-07	6.79367e-06
chr6	6856535	6858072	FoundIn3repsPeak_106084	Intergenic	ENSG00000216863	LY86-AS1	0.673003	0.00647786	0.0200419
chr6	6880852	6882458	FoundIn3repsPeak_106088	Intergenic	ENSG00000124782	RREB1	0.606805	0.00339869	0.0116406
chr6	6885530	6887376	FoundIn3repsPeak_106089	Intergenic	ENSG00000124782	RREB1	0.392249	0.00791431	0.0237185
chr6	6927221	6928735	FoundIn3repsPeak_106094	Intergenic	ENSG00000124782	RREB1	0.534265	0.0066916	0.0205873
chr6	6968440	6970661	FoundIn3repsPeak_106097	Intergenic	ENSG00000124782	RREB1	1.0397	7.15155e-06	5.43879e-05
chr6	6972597	6973189	FoundIn3repsPeak_106098	Intergenic	ENSG00000124782	RREB1	1.07919	1.27301e-06	1.17538e-05
chr6	7041523	7043828	FoundIn3repsPeak_106100	Intergenic	ENSG00000124782	RREB1	0.630781	0.00093442	0.0038612
chr6	7087628	7088792	FoundIn3repsPeak_106104	Intergenic	ENSG00000124782	RREB1	0.886786	0.000505774	0.00227408
chr6	7100297	7101925	FoundIn3repsPeak_106105	Intergenic	ENSG00000124782	RREB1	0.76036	0.00063704	0.00277497
chr6	7108546	7109762	FoundIn3repsPeak_106107	intron (NM_001003700, intron 1 of 11)	ENSG00000124782	RREB1	0.500952	0.000574973	0.00253745
chr6	7157685	7158211	FoundIn3repsPeak_106117	intron (NM_001003700, intron 1 of 11)	ENSG00000124782	RREB1	0.585685	0.000226547	0.00113453
chr6	7219430	7220220	FoundIn3repsPeak_106125	intron (NM_001003700, intron 8 of 11)	ENSG00000124783	SSR1	0.708375	0.00287608	0.0101138
chr6	7267582	7268137	FoundIn3repsPeak_106131	Intergenic	ENSG00000124783	SSR1	1.31885	2.53962e-05	0.000166174
chr6	7324622	7325278	FoundIn3repsPeak_106135	Intergenic	ENSG00000124783	SSR1	0.834011	0.00537795	0.0171591
chr6	7342424	7342996	FoundIn3repsPeak_106138	intron (NM_001170693, intron 10 of 12)	ENSG00000124783	SSR1	0.956936	0.00476336	0.0154809
chr6	7456961	7458013	FoundIn3repsPeak_106148	Intergenic	ENSG00000124784	RIOK1	0.413273	0.0120533	0.0336323
chr6	7468432	7469486	FoundIn3repsPeak_106149	Intergenic	ENSG00000124784	RIOK1	0.790958	2.12678e-07	2.38858e-06
chr6	7517986	7518495	FoundIn3repsPeak_106152	Intergenic	ENSG00000096696	DSP	0.774794	0.0108035	0.0306903
chr6	7561323	7562173	FoundIn3repsPeak_106154	intron (NM_001008844, intron 4 of 23)	ENSG00000096696	DSP	0.611069	0.00902998	0.0264626
chr6	7640840	7641903	FoundIn3repsPeak_106160	Intergenic	ENSG00000168566	SNRNP48	0.763953	0.000184763	0.00094957
chr6	7653179	7654116	FoundIn3repsPeak_106161	Intergenic	ENSG00000168566	SNRNP48	0.761468	0.00152458	0.00587353
chr6	7675122	7676122	FoundIn3repsPeak_106163	Intergenic	ENSG00000153162	BMP6	0.652075	0.00221919	0.00811879
chr6	7679738	7681571	FoundIn3repsPeak_106164	Intergenic	ENSG00000153162	BMP6	0.918481	9.65966e-07	9.20559e-06
chr6	7684230	7684750	FoundIn3repsPeak_106165	Intergenic	ENSG00000153162	BMP6	1.48907	1.23008e-06	1.14028e-05
chr6	7731130	7732005	FoundIn3repsPeak_106173	intron (NM_001718, intron 1 of 6)	ENSG00000153162	BMP6	1.62153	6.68139e-12	1.94539e-10
chr6	7764808	7766545	FoundIn3repsPeak_106175	intron (NM_001718, intron 1 of 6)	ENSG00000153162	BMP6	1.02237	0.000108219	0.000594783
chr6	7847095	7848437	FoundIn3repsPeak_106183	intron (NM_001718, intron 2 of 6)	ENSG00000239264	TXNDC5	1.12112	4.58465e-06	3.67387e-05
chr6	7919745	7920738	FoundIn3repsPeak_106190	intron (NR_037616, intron 4 of 12)	ENSG00000239264	TXNDC5	0.72935	0.00106221	0.00431005
chr6	7938249	7939213	FoundIn3repsPeak_106193	intron (NR_037616, intron 4 of 12)	ENSG00000239264	TXNDC5	0.845925	4.9244e-05	0.00029861
chr6	7954571	7955822	FoundIn3repsPeak_106196	intron (NR_037616, intron 4 of 12)		PIP5K1P1	1.11412	4.9822e-05	0.000301739
chr6	8083469	8084006	FoundIn3repsPeak_106206	intron (NM_004280, intron 3 of 3)		SCARNA27	1.0928	0.00149915	0.0057905
chr6	8405892	8406790	FoundIn3repsPeak_106246	Intergenic	ENSG00000124786	SLC35B3	0.884762	1.49056e-07	1.73315e-06
chr6	8832804	8833307	FoundIn3repsPeak_106273	Intergenic	ENSG00000251164	HULC	0.892263	0.000166453	0.000867378
chr6	8965220	8966170	FoundIn3repsPeak_106280	Intergenic	ENSG00000251164	HULC	0.661878	0.00243751	0.00880036
chr6	9245288	9245811	FoundIn3repsPeak_106294	Intergenic	ENSG00000251164	HULC	0.963165	4.76204e-08	6.22127e-07
chr6	9931842	9932592	FoundIn3repsPeak_106323	Intergenic		TFAP2A-AS1	0.726246	0.00703428	0.0214617
chr6	9934708	9935509	FoundIn3repsPeak_106324	Intergenic		TFAP2A-AS1	0.529898	0.00713419	0.0217256
chr6	9942831	9943420	FoundIn3repsPeak_106325	Intergenic		TFAP2A-AS1	0.648503	6.82564e-05	0.000397135
chr6	10033292	10034245	FoundIn3repsPeak_106332	Intergenic		TFAP2A-AS1	1.47152	2.40813e-11	6.26295e-10
chr6	10130562	10131185	FoundIn3repsPeak_106343	Intergenic		TFAP2A-AS1	0.574507	0.000144196	0.000765076
chr6	10139108	10140022	FoundIn3repsPeak_106345	Intergenic		TFAP2A-AS1	1.06647	2.77035e-08	3.79368e-07
chr6	10185259	10186271	FoundIn3repsPeak_106354	Intergenic		TFAP2A-AS1	0.590353	0.0100024	0.0288102
chr6	10190047	10190572	FoundIn3repsPeak_106355	Intergenic		TFAP2A-AS1	1.15842	0.000606443	0.00265779
chr6	10210208	10211144	FoundIn3repsPeak_106358	Intergenic		TFAP2A-AS1	0.683676	0.00317611	0.0109913
chr6	10369763	10370862	FoundIn3repsPeak_106375	Intergenic		TFAP2A-AS1	0.899558	1.15291e-06	1.07578e-05
chr6	10431561	10432149	FoundIn3repsPeak_106389	intron (NR_027793, intron 2 of 2)	ENSG00000229401	MIR5689HG	1.25184	2.94692e-07	3.20285e-06
chr6	10457864	10458810	FoundIn3repsPeak_106392	Intergenic	ENSG00000263705	MIR5689	0.6014	0.00356779	0.012127
chr6	10462756	10464999	FoundIn3repsPeak_106393	Intergenic	ENSG00000263705	MIR5689	0.560309	0.00266586	0.00948698
chr6	10471468	10472502	FoundIn3repsPeak_106395	Intergenic	ENSG00000263705	MIR5689	0.820139	0.000770076	0.00326641
chr6	10621823	10622514	FoundIn3repsPeak_106416	intron (NM_145655, intron 2 of 2)	ENSG00000111846	GCNT2	0.803593	0.000593492	0.00260819
chr6	10919285	10920950	FoundIn3repsPeak_106449	intron (NM_001040274, intron 14 of 29)	ENSG00000153157	SYCP2L	0.351127	0.0140082	0.0381326
chr6	11007510	11008504	FoundIn3repsPeak_106454	intron (NM_017770, intron 2 of 7)		ELOVL2-AS1	1.09698	1.18971e-07	1.41672e-06
chr6	11026092	11027044	FoundIn3repsPeak_106458	intron (NM_017770, intron 1 of 7)		ELOVL2-AS1	1.87145	3.8412e-12	1.16764e-10
chr6	11050907	11051472	FoundIn3repsPeak_106460	intron (NR_038964, intron 3 of 4)		ELOVL2-AS1	2.20514	2.49231e-12	7.85992e-11
chr6	11127039	11128293	FoundIn3repsPeak_106470	intron (NM_001135575, intron 1 of 1)	ENSG00000244476	ERVFRD-1	0.437149	0.00880068	0.0259113
chr6	11218823	11220082	FoundIn3repsPeak_106482	intron (NM_001142393, intron 2 of 7)	ENSG00000111859	NEDD9	1.36257	1.54377e-07	1.78992e-06
chr6	11224407	11225406	FoundIn3repsPeak_106483	intron (NM_001142393, intron 2 of 7)	ENSG00000111859	NEDD9	2.17538	3.93473e-17	2.86321e-15
chr6	11246569	11247439	FoundIn3repsPeak_106486	intron (NM_001142393, intron 2 of 7)	ENSG00000111859	NEDD9	0.698728	0.00892445	0.0262046
chr6	11318163	11318957	FoundIn3repsPeak_106493	intron (NR_073131, intron 1 of 9)	ENSG00000111859	NEDD9	1.12913	9.32999e-07	8.93293e-06
chr6	11354027	11355353	FoundIn3repsPeak_106498	intron (NR_073131, intron 1 of 9)	ENSG00000111859	NEDD9	1.41019	4.81633e-08	6.28489e-07
chr6	11550782	11551729	FoundIn3repsPeak_106519	intron (NM_001100829, intron 1 of 2)	ENSG00000205269	TMEM170B	0.852231	0.00208781	0.00770088
chr6	12001226	12002089	FoundIn3repsPeak_106565	promoter-TSS (NR_125853)		LOC101928253	0.712528	0.0169676	0.0446781
chr6	12265904	12266539	FoundIn3repsPeak_106600	Intergenic	ENSG00000078401	EDN1	2.34556	7.82116e-16	4.61435e-14
chr6	12363676	12364755	FoundIn3repsPeak_106614	Intergenic	ENSG00000078401	EDN1	0.582428	0.0158384	0.0422164
chr6	12805426	12806218	FoundIn3repsPeak_106645	intron (NM_001322310, intron 2 of 13)	ENSG00000112137	PHACTR1	1.1893	1.61033e-05	0.000111626
chr6	13045728	13047038	FoundIn3repsPeak_106666	intron (NM_001322314, intron 1 of 12)	ENSG00000112137	PHACTR1	1.0655	1.96245e-06	1.72673e-05
chr6	13063262	13064233	FoundIn3repsPeak_106668	intron (NM_001322314, intron 2 of 12)	ENSG00000112137	PHACTR1	0.625735	0.00431264	0.0142405
chr6	13201129	13201946	FoundIn3repsPeak_106683	intron (NM_001322314, intron 5 of 12)		LOC100130357	1.32199	5.37813e-09	8.64641e-08
chr6	13300087	13300755	FoundIn3repsPeak_106696	intron (NR_134872, intron 5 of 7)		LOC100130357	2.0939	7.70444e-09	1.19748e-07
chr1	18580619	18581124	FoundIn3repsPeak_1067	intron (NM_032880, intron 2 of 9)	ENSG00000117154	IGSF21	1.7053	3.12429e-10	6.47216e-09
chr6	13323215	13323732	FoundIn3repsPeak_106700	intron (NM_001318806, intron 2 of 2)	ENSG00000145979	TBC1D7	0.796573	0.000369487	0.00173404
chr6	13334626	13335787	FoundIn3repsPeak_106702	Intergenic	ENSG00000145979	TBC1D7	0.687967	0.000752577	0.00320355
chr6	13406765	13407496	FoundIn3repsPeak_106709	intron (NM_018988, intron 1 of 1)	ENSG00000145990	GFOD1	0.784717	0.00482776	0.0156577
chr6	13431988	13432553	FoundIn3repsPeak_106713	intron (NM_018988, intron 1 of 1)	ENSG00000145990	GFOD1	1.33891	1.07677e-05	7.81727e-05
chr6	13436955	13438196	FoundIn3repsPeak_106714	intron (NM_018988, intron 1 of 1)	ENSG00000145990	GFOD1	0.755426	0.00372704	0.0125892
chr6	13581404	13582847	FoundIn3repsPeak_106724	intron (NM_012241, intron 2 of 9)	ENSG00000124523	SIRT5	1.21867	3.02295e-06	2.53768e-05
chr6	13603883	13605549	FoundIn3repsPeak_106725	exon (NM_031244, exon 10 of 10)	ENSG00000225921	NOL7	1.28514	6.9239e-09	1.08581e-07
chr6	13854173	13855047	FoundIn3repsPeak_106743	Intergenic	ENSG00000050393	MCUR1	0.424996	0.0100921	0.0290243
chr6	13863761	13864560	FoundIn3repsPeak_106744	Intergenic	ENSG00000050393	MCUR1	0.997405	8.7751e-05	0.000494745
chr6	13909054	13909785	FoundIn3repsPeak_106747	Intergenic	ENSG00000180537	RNF182	0.724254	0.00382118	0.0128556
chr6	13913103	13913690	FoundIn3repsPeak_106748	Intergenic	ENSG00000180537	RNF182	1.01108	3.19574e-05	0.000203779
chr6	13985726	13986821	FoundIn3repsPeak_106753	Intergenic	ENSG00000180537	RNF182	0.572621	0.00490185	0.0158617
chr6	13992554	13993674	FoundIn3repsPeak_106755	Intergenic	ENSG00000180537	RNF182	0.86468	6.83235e-05	0.000397491
chr6	14037553	14038325	FoundIn3repsPeak_106756	Intergenic	ENSG00000112149	CD83	1.08006	0.00434187	0.0143247
chr6	14108816	14109831	FoundIn3repsPeak_106760	Intergenic	ENSG00000112149	CD83	0.528635	0.00141292	0.00550238
chr6	14144401	14145326	FoundIn3repsPeak_106764	Intergenic	ENSG00000112149	CD83	0.66308	0.00390054	0.0130833
chr6	14153347	14154647	FoundIn3repsPeak_106765	Intergenic	ENSG00000112149	CD83	1.3088	2.63504e-07	2.89448e-06
chr6	14167029	14167570	FoundIn3repsPeak_106766	Intergenic	ENSG00000112149	CD83	2.50827	2.63659e-08	3.63379e-07
chr6	14210663	14212291	FoundIn3repsPeak_106767	Intergenic	ENSG00000226673	LINC01108	0.838747	1.40124e-07	1.64105e-06
chr6	14221490	14222001	FoundIn3repsPeak_106768	Intergenic	ENSG00000226673	LINC01108	0.835287	4.33588e-06	3.49583e-05
chr6	14270939	14272069	FoundIn3repsPeak_106769	Intergenic	ENSG00000226673	LINC01108	1.08718	8.25184e-09	1.27243e-07
chr6	14355030	14355860	FoundIn3repsPeak_106772	Intergenic	ENSG00000226673	LINC01108	1.53334	0.00297765	0.0104198
chr6	14542550	14543753	FoundIn3repsPeak_106782	Intergenic	ENSG00000226673	LINC01108	1.95432	2.62146e-10	5.52123e-09
chr6	14666008	14666827	FoundIn3repsPeak_106787	Intergenic	ENSG00000226673	LINC01108	0.923524	1.47209e-06	1.33675e-05
chr6	14706529	14707067	FoundIn3repsPeak_106789	Intergenic	ENSG00000226673	LINC01108	2.27118	1.93971e-14	8.89262e-13
chr6	14711167	14711936	FoundIn3repsPeak_106790	Intergenic	ENSG00000226673	LINC01108	0.776454	3.10678e-05	0.000198662
chr6	14713086	14713823	FoundIn3repsPeak_106791	Intergenic	ENSG00000226673	LINC01108	2.46868	2.18993e-17	1.66367e-15
chr6	14727965	14729343	FoundIn3repsPeak_106792	Intergenic	ENSG00000226673	LINC01108	1.61951	1.23279e-11	3.39705e-10
chr6	14734125	14735548	FoundIn3repsPeak_106793	Intergenic	ENSG00000226673	LINC01108	0.520823	3.46507e-05	0.000218728
chr6	14742848	14743421	FoundIn3repsPeak_106794	Intergenic	ENSG00000226673	LINC01108	2.10454	2.00758e-09	3.51956e-08
chr6	14743767	14744676	FoundIn3repsPeak_106795	Intergenic	ENSG00000226673	LINC01108	0.803333	0.000501184	0.00225622
chr6	14781836	14782617	FoundIn3repsPeak_106796	Intergenic	ENSG00000008083	JARID2	1.86802	1.00622e-09	1.87404e-08
chr6	14861482	14862362	FoundIn3repsPeak_106798	Intergenic	ENSG00000008083	JARID2	0.669036	0.00439652	0.0144801
chr6	14877263	14878044	FoundIn3repsPeak_106800	Intergenic	ENSG00000008083	JARID2	1.96766	5.69753e-09	9.10208e-08
chr6	14881299	14882043	FoundIn3repsPeak_106801	Intergenic	ENSG00000008083	JARID2	1.63606	1.20241e-05	8.62433e-05
chr6	14896532	14897147	FoundIn3repsPeak_106805	Intergenic	ENSG00000008083	JARID2	0.995673	0.000242368	0.00120404
chr6	14916594	14917157	FoundIn3repsPeak_106806	Intergenic	ENSG00000008083	JARID2	0.441778	0.0156466	0.0417879
chr6	14921240	14921963	FoundIn3repsPeak_106807	Intergenic	ENSG00000008083	JARID2	1.78923	2.61782e-09	4.48489e-08
chr6	14982139	14982756	FoundIn3repsPeak_106811	Intergenic	ENSG00000008083	JARID2	0.941892	0.00355914	0.0121022
chr6	15017276	15019156	FoundIn3repsPeak_106812	Intergenic	ENSG00000008083	JARID2	0.495167	0.00256339	0.00917688
chr6	15020016	15020863	FoundIn3repsPeak_106813	Intergenic	ENSG00000008083	JARID2	0.762734	1.02304e-05	7.47388e-05
chr6	15066750	15067637	FoundIn3repsPeak_106816	Intergenic	ENSG00000008083	JARID2	0.956944	0.000488507	0.00220689
chr6	15079354	15081331	FoundIn3repsPeak_106817	Intergenic	ENSG00000008083	JARID2	0.590659	0.00137412	0.0053724
chr6	15096917	15098399	FoundIn3repsPeak_106820	Intergenic	ENSG00000008083	JARID2	0.845815	3.60058e-07	3.82742e-06
chr6	15106609	15108509	FoundIn3repsPeak_106821	Intergenic	ENSG00000008083	JARID2	0.768498	0.000448254	0.00205063
chr6	15132755	15133425	FoundIn3repsPeak_106822	Intergenic	ENSG00000008083	JARID2	1.9209	1.32471e-07	1.56051e-06
chr6	15159292	15160783	FoundIn3repsPeak_106823	Intergenic	ENSG00000008083	JARID2	0.582214	0.00299492	0.0104666
chr6	15244718	15246477	FoundIn3repsPeak_106826	promoter-TSS (NM_004973)	ENSG00000008083	JARID2	0.343971	0.00119719	0.00476981
chr6	15248164	15249721	FoundIn3repsPeak_106827	promoter-TSS (NM_001267040)	ENSG00000235488	JARID2-AS1	0.675835	1.32667e-09	2.41053e-08
chr6	15266462	15267306	FoundIn3repsPeak_106829	intron (NM_001267040, intron 1 of 17)	ENSG00000008083	JARID2	0.552199	0.0139309	0.0379529
chr6	15299080	15300380	FoundIn3repsPeak_106832	intron (NM_001267040, intron 1 of 17)	ENSG00000008083	JARID2	0.602075	8.5431e-06	6.36587e-05
chr6	15304460	15305578	FoundIn3repsPeak_106833	intron (NM_001267040, intron 1 of 17)	ENSG00000008083	JARID2	0.594362	0.0142347	0.0386362
chr6	15331220	15331763	FoundIn3repsPeak_106835	intron (NM_001267040, intron 1 of 17)	ENSG00000008083	JARID2	0.862012	0.00219581	0.00804264
chr6	15386170	15387263	FoundIn3repsPeak_106843	intron (NM_004973, intron 2 of 17)	ENSG00000008083	JARID2	0.674794	0.00884248	0.0260122
chr6	15399630	15401353	FoundIn3repsPeak_106845	intron (NM_004973, intron 2 of 17)	ENSG00000008083	JARID2	0.58401	2.99812e-05	0.000192591
chr6	15409351	15410690	FoundIn3repsPeak_106846	intron (NM_004973, intron 2 of 17)	ENSG00000008083	JARID2	0.842847	0.00333209	0.0114462
chr6	15434330	15434979	FoundIn3repsPeak_106848	intron (NM_004973, intron 3 of 17)	ENSG00000008083	JARID2	2.19115	6.20633e-10	1.20471e-08
chr6	15443213	15443782	FoundIn3repsPeak_106850	intron (NM_004973, intron 3 of 17)	ENSG00000008083	JARID2	1.6749	2.64318e-05	0.000172122
chr6	15469282	15469800	FoundIn3repsPeak_106851	intron (NM_004973, intron 5 of 17)	ENSG00000047579	DTNBP1	0.680531	0.00131909	0.0051875
chr6	15509198	15510289	FoundIn3repsPeak_106854	intron (NM_004973, intron 12 of 17)	ENSG00000047579	DTNBP1	0.864521	0.000340341	0.00161716
chr6	15662231	15664167	FoundIn3repsPeak_106860	promoter-TSS (NM_183040)	ENSG00000047579	DTNBP1	0.351757	0.00553077	0.0175669
chr6	15698600	15699210	FoundIn3repsPeak_106862	Intergenic	ENSG00000047579	DTNBP1	0.71918	0.0029802	0.0104252
chr6	15730148	15731341	FoundIn3repsPeak_106864	Intergenic	ENSG00000047579	DTNBP1	1.39294	2.60399e-06	2.22128e-05
chr6	15735537	15736998	FoundIn3repsPeak_106865	Intergenic	ENSG00000047579	DTNBP1	0.512468	0.0149573	0.0402671
chr6	15752949	15753900	FoundIn3repsPeak_106866	Intergenic	ENSG00000047579	DTNBP1	1.29336	2.28037e-07	2.542e-06
chr6	15753961	15754912	FoundIn3repsPeak_106867	Intergenic	ENSG00000047579	DTNBP1	1.09814	2.77863e-07	3.03636e-06
chr6	15769571	15770378	FoundIn3repsPeak_106869	Intergenic	ENSG00000047579	DTNBP1	0.582658	0.00585756	0.0184309
chr6	15770470	15771632	FoundIn3repsPeak_106870	Intergenic	ENSG00000047579	DTNBP1	0.784045	0.00528511	0.0169118
chr6	15792633	15794205	FoundIn3repsPeak_106871	Intergenic	ENSG00000047579	DTNBP1	0.550037	0.000284128	0.00138274
chr6	15889204	15889922	FoundIn3repsPeak_106873	Intergenic	ENSG00000047579	DTNBP1	0.689558	0.0178459	0.0465386
chr6	15905672	15906981	FoundIn3repsPeak_106876	Intergenic	ENSG00000007944	MYLIP	0.674988	3.29295e-06	2.73789e-05
chr6	15907197	15908150	FoundIn3repsPeak_106877	Intergenic	ENSG00000007944	MYLIP	0.497207	0.00452617	0.0148306
chr6	15922332	15923525	FoundIn3repsPeak_106880	Intergenic	ENSG00000007944	MYLIP	0.739497	0.000303386	0.00146382
chr6	15977072	15977836	FoundIn3repsPeak_106882	Intergenic	ENSG00000007944	MYLIP	0.638788	0.00756895	0.0228528
chr6	15987667	15988296	FoundIn3repsPeak_106883	Intergenic	ENSG00000007944	MYLIP	0.600132	0.0182807	0.0474583
chr6	15994795	15995528	FoundIn3repsPeak_106884	Intergenic	ENSG00000007944	MYLIP	0.967981	4.0264e-06	3.27453e-05
chr6	16226623	16227191	FoundIn3repsPeak_106906	Intergenic	ENSG00000137198	GMPR	0.61045	0.000817192	0.00344098
chr6	16414234	16415053	FoundIn3repsPeak_106934	intron (NM_001128164, intron 6 of 7)	ENSG00000137198	GMPR	1.20428	0.000959999	0.00395235
chr6	16430459	16431516	FoundIn3repsPeak_106936	intron (NM_001128164, intron 6 of 7)	ENSG00000137198	GMPR	1.28138	2.50916e-08	3.47881e-07
chr6	16455865	16456948	FoundIn3repsPeak_106938	intron (NM_001128164, intron 6 of 7)	ENSG00000137198	GMPR	0.497855	0.0141391	0.0384235
chr6	16635868	16636940	FoundIn3repsPeak_106952	intron (NM_001128164, intron 3 of 7)		LOC101928433	0.995481	1.06567e-05	7.74378e-05
chr6	16712921	16713895	FoundIn3repsPeak_106960	intron (NM_001128164, intron 2 of 7)		LOC101928433	0.781013	3.69695e-05	0.000231822
chr6	16727905	16728725	FoundIn3repsPeak_106962	intron (NM_001128164, intron 2 of 7)		LOC101928433	0.763648	0.0127447	0.0352222
chr6	16741239	16741790	FoundIn3repsPeak_106963	intron (NM_001128164, intron 2 of 7)		LOC101928433	1.90734	8.8178e-11	2.03547e-09
chr6	16747017	16748451	FoundIn3repsPeak_106964	intron (NM_001128164, intron 2 of 7)		LOC101928433	0.773142	0.00669517	0.0205959
chr6	16835635	16836193	FoundIn3repsPeak_106974	Intergenic	ENSG00000124788	ATXN1	0.659634	0.0106524	0.0303418
chr6	16840432	16841362	FoundIn3repsPeak_106975	Intergenic	ENSG00000124788	ATXN1	1.89639	1.35127e-06	1.23999e-05
chr6	16849514	16850966	FoundIn3repsPeak_106977	Intergenic	ENSG00000124788	ATXN1	1.08548	2.1932e-06	1.90587e-05
chr6	16858329	16858990	FoundIn3repsPeak_106978	Intergenic	ENSG00000124788	ATXN1	1.8358	8.92323e-10	1.68027e-08
chr6	16872665	16873201	FoundIn3repsPeak_106979	Intergenic	ENSG00000124788	ATXN1	1.1776	0.000415861	0.00192255
chr6	17015385	17016857	FoundIn3repsPeak_106990	Intergenic	ENSG00000230873	STMND1	0.860721	3.23652e-08	4.37731e-07
chr6	17093873	17094590	FoundIn3repsPeak_106994	Intergenic	ENSG00000230873	STMND1	1.086	4.7105e-07	4.86465e-06
chr6	17179399	17180418	FoundIn3repsPeak_107000	Intergenic	ENSG00000230873	STMND1	1.26335	1.28117e-08	1.90007e-07
chr6	17192898	17194106	FoundIn3repsPeak_107001	Intergenic	ENSG00000112183	RBM24	0.899558	0.00111997	0.00450831
chr6	17208200	17209432	FoundIn3repsPeak_107003	Intergenic	ENSG00000112183	RBM24	1.05875	1.20495e-14	5.72483e-13
chr6	17265790	17266840	FoundIn3repsPeak_107006	Intergenic	ENSG00000112183	RBM24	1.46618	3.4293e-09	5.72725e-08
chr6	17267781	17268540	FoundIn3repsPeak_107007	Intergenic	ENSG00000112183	RBM24	1.17431	1.89992e-08	2.708e-07
chr6	17304911	17306227	FoundIn3repsPeak_107010	Intergenic	ENSG00000112183	RBM24	0.625595	0.00644316	0.019956
chr6	17393360	17395159	FoundIn3repsPeak_107016	intron (NM_006366, intron 1 of 12)	ENSG00000112186	CAP2	1.03891	2.56934e-08	3.55165e-07
chr6	17427694	17428199	FoundIn3repsPeak_107019	intron (NM_006366, intron 3 of 12)	ENSG00000112186	CAP2	0.810622	0.0156935	0.0418873
chr6	17550188	17550696	FoundIn3repsPeak_107029	intron (NM_006366, intron 11 of 12)		LOC101928491	0.534373	0.00320939	0.0110865
chr6	17691872	17692799	FoundIn3repsPeak_107035	intron (NM_005124, intron 1 of 21)	ENSG00000272269	LOC105374952	0.91151	7.15041e-05	0.000413512
chr6	17729343	17730795	FoundIn3repsPeak_107042	Intergenic	ENSG00000272269	LOC105374952	0.441067	0.0112648	0.0317803
chr6	17845903	17846690	FoundIn3repsPeak_107052	intron (NM_022113, intron 9 of 38)	ENSG00000272269	LOC105374952	0.502305	0.00552964	0.0175645
chr6	17865422	17866425	FoundIn3repsPeak_107054	intron (NM_022113, intron 4 of 38)	ENSG00000137177	KIF13A	1.29853	5.04363e-07	5.17239e-06
chr6	17869069	17870340	FoundIn3repsPeak_107055	intron (NM_022113, intron 4 of 38)	ENSG00000137177	KIF13A	0.994945	2.71997e-07	2.97855e-06
chr6	17891997	17893040	FoundIn3repsPeak_107058	intron (NM_022113, intron 3 of 38)	ENSG00000137177	KIF13A	0.900227	0.00154551	0.00594474
chr6	17993570	17994680	FoundIn3repsPeak_107067	Intergenic	ENSG00000137177	KIF13A	0.855663	0.000328086	0.00156655
chr6	17997769	17999144	FoundIn3repsPeak_107068	Intergenic	ENSG00000137177	KIF13A	0.679454	0.000924424	0.00382494
chr6	18242561	18243102	FoundIn3repsPeak_107087	intron (NM_001134709, intron 6 of 9)	ENSG00000124795	DEK	1.03638	1.5188e-05	0.000105925
chr6	18506531	18507744	FoundIn3repsPeak_107112	Intergenic	ENSG00000207775	MIR548A1	0.901974	5.98523e-12	1.75292e-10
chr6	18551335	18551942	FoundIn3repsPeak_107119	Intergenic	ENSG00000207775	MIR548A1	1.19059	5.85272e-06	4.54651e-05
chr6	18584831	18586036	FoundIn3repsPeak_107122	Intergenic	ENSG00000207775	MIR548A1	0.47854	0.0109546	0.031051
chr6	18612722	18613888	FoundIn3repsPeak_107125	Intergenic	ENSG00000207775	MIR548A1	1.8388	9.90892e-15	4.78888e-13
chr6	18632815	18633640	FoundIn3repsPeak_107126	Intergenic	ENSG00000207775	MIR548A1	1.7475	1.5906e-12	5.20893e-11
chr6	19311147	19311705	FoundIn3repsPeak_107154	Intergenic		LOC101928519	0.803063	0.00085362	0.0035734
chr6	19469980	19470506	FoundIn3repsPeak_107158	Intergenic		LOC105374960	0.596755	0.00432042	0.014262
chr6	19503594	19504457	FoundIn3repsPeak_107162	Intergenic		LOC105374960	0.445239	0.0185091	0.0479415
chr6	19676888	19677801	FoundIn3repsPeak_107175	Intergenic	ENSG00000228412	LOC100506885	0.502123	0.00719177	0.0218787
chr1	18711237	18712431	FoundIn3repsPeak_1072	Intergenic	ENSG00000179023	KLHDC7A	1.29673	1.64835e-07	1.89827e-06
chr6	20205531	20207087	FoundIn3repsPeak_107239	intron (NM_001080480, intron 1 of 12)	ENSG00000172197	MBOAT1	0.466075	0.00961936	0.0278846
chr6	20308316	20308888	FoundIn3repsPeak_107259	Intergenic	ENSG00000112242	E2F3	0.75334	0.00676133	0.0207703
chr6	20326049	20326554	FoundIn3repsPeak_107262	Intergenic	ENSG00000112242	E2F3	0.812057	0.0126772	0.0350637
chr6	20366289	20368402	FoundIn3repsPeak_107268	Intergenic	ENSG00000112242	E2F3	0.53423	0.00653982	0.0201946
chr6	20603239	20605250	FoundIn3repsPeak_107295	intron (NM_017774, intron 4 of 15)	ENSG00000145996	CDKAL1	0.740984	6.92629e-05	0.000402157
chr6	20644640	20645684	FoundIn3repsPeak_107297	intron (NM_017774, intron 4 of 15)	ENSG00000145996	CDKAL1	0.554773	0.00559121	0.0177299
chr1	18726734	18727311	FoundIn3repsPeak_1073	Intergenic	ENSG00000179023	KLHDC7A	0.886616	0.000405801	0.00188199
chr6	20711588	20713234	FoundIn3repsPeak_107310	intron (NM_017774, intron 5 of 15)	ENSG00000145996	CDKAL1	0.548798	0.0172673	0.045329
chr6	20877513	20878359	FoundIn3repsPeak_107322	intron (NM_017774, intron 9 of 15)	ENSG00000145996	CDKAL1	1.05826	6.1509e-07	6.17672e-06
chr6	21138170	21138718	FoundIn3repsPeak_107332	intron (NM_017774, intron 13 of 15)	ENSG00000280989	LINC00581	1.12434	0.00205008	0.00758042
chr6	21158246	21158994	FoundIn3repsPeak_107333	intron (NM_017774, intron 13 of 15)	ENSG00000280989	LINC00581	1.54148	5.07458e-06	4.01333e-05
chr6	21386696	21387454	FoundIn3repsPeak_107351	Intergenic	ENSG00000280989	LINC00581	1.39201	4.27297e-12	1.29045e-10
chr6	21422966	21424447	FoundIn3repsPeak_107353	Intergenic	ENSG00000280989	LINC00581	0.390241	0.0181641	0.0472092
chr6	21429421	21429987	FoundIn3repsPeak_107354	Intergenic	ENSG00000280989	LINC00581	1.04436	0.00014494	0.000768599
chr6	21522979	21524406	FoundIn3repsPeak_107360	Intergenic	ENSG00000280989	LINC00581	0.720803	0.000436619	0.00200571
chr6	21535947	21536917	FoundIn3repsPeak_107361	Intergenic	ENSG00000280989	LINC00581	0.616004	0.0178254	0.0465004
chr6	21545171	21546523	FoundIn3repsPeak_107363	Intergenic	ENSG00000280989	LINC00581	0.706961	0.000296389	0.00143479
chr6	21593592	21594173	FoundIn3repsPeak_107366	promoter-TSS (NM_003107)	ENSG00000124766	SOX4	0.960941	1.05981e-06	9.99646e-06
chr6	21594235	21595585	FoundIn3repsPeak_107367	exon (NM_003107, exon 1 of 1)	ENSG00000124766	SOX4	0.636686	0.000500732	0.00225453
chr6	21596679	21597618	FoundIn3repsPeak_107368	3_ UTR (NM_003107, exon 1 of 1)	ENSG00000124766	SOX4	0.568491	0.0183999	0.0477054
chr6	21614572	21616685	FoundIn3repsPeak_107370	Intergenic	ENSG00000124766	SOX4	2.16195	4.87069e-44	6.30815e-41
chr6	21679077	21680006	FoundIn3repsPeak_107373	intron (NR_015410, intron 2 of 11)	ENSG00000272168	CASC15	1.77989	7.64231e-22	1.10447e-19
chr6	21925284	21926871	FoundIn3repsPeak_107393	intron (NR_015410, intron 5 of 11)	ENSG00000260455	NBAT1	0.562742	0.000579734	0.00255584
chr1	18739230	18739779	FoundIn3repsPeak_1074	Intergenic	ENSG00000179023	KLHDC7A	1.78448	2.41295e-10	5.11743e-09
chr6	22348846	22349787	FoundIn3repsPeak_107433	Intergenic	ENSG00000172179	PRL	0.745897	0.000172791	0.000895383
chr6	23176648	23178131	FoundIn3repsPeak_107451	Intergenic		LOC105374972	0.991191	0.000242865	0.00120616
chr6	24228803	24229790	FoundIn3repsPeak_107480	intron (NM_016356, intron 7 of 9)	ENSG00000152954	NRSN1	1.28486	4.63207e-07	4.7959e-06
chr1	18740831	18741814	FoundIn3repsPeak_1075	Intergenic	ENSG00000179023	KLHDC7A	1.93584	1.62177e-11	4.35228e-10
chr6	24700610	24701570	FoundIn3repsPeak_107525	intron (NM_001160094, intron 3 of 3)	ENSG00000112308	C6orf62	0.952024	0.000904393	0.00375487
chr6	24743344	24744267	FoundIn3repsPeak_107529	Intergenic	ENSG00000112308	C6orf62	1.31013	1.33035e-06	1.22313e-05
chr6	24755999	24757184	FoundIn3repsPeak_107530	Intergenic	ENSG00000112312	GMNN	0.375376	0.0170829	0.0449332
chr6	24802528	24803248	FoundIn3repsPeak_107536	Intergenic	ENSG00000260286	C6orf229	1.00652	0.00044584	0.00204125
chr6	25006591	25007436	FoundIn3repsPeak_107552	intron (NM_001286446, intron 1 of 13)	ENSG00000111913	FAM65B	1.11581	0.000153242	0.000806966
chr6	25035565	25037365	FoundIn3repsPeak_107559	intron (NM_001286446, intron 1 of 13)	ENSG00000111913	FAM65B	0.832905	2.98068e-06	2.50703e-05
chr6	25458431	25459197	FoundIn3repsPeak_107578	intron (NM_001173977, intron 8 of 36)	ENSG00000079691	CARMIL1	0.849397	0.00276512	0.00978104
chr6	25660647	25661215	FoundIn3repsPeak_107589	intron (NM_006998, intron 2 of 10)	ENSG00000079689	SCGN	1.71252	2.29759e-07	2.55929e-06
chr6	25682419	25683268	FoundIn3repsPeak_107590	intron (NM_006998, intron 7 of 10)	ENSG00000079689	SCGN	1.21503	0.000397968	0.0018505
chr6	25698631	25699315	FoundIn3repsPeak_107592	intron (NM_006998, intron 10 of 10)	ENSG00000164508	HIST1H2AA	1.25781	2.55974e-06	2.18877e-05
chr6	25919596	25920781	FoundIn3repsPeak_107606	intron (NM_001286125, intron 4 of 9)	ENSG00000112337	SLC17A2	0.696027	0.0125154	0.0346887
chr6	26171442	26174015	FoundIn3repsPeak_107630	Intergenic	ENSG00000274290	HIST1H2BE	0.367473	0.0100596	0.0289502
chr6	26198943	26200344	FoundIn3repsPeak_107633	promoter-TSS (NM_003530)	ENSG00000196866	HIST1H2AD	0.315845	0.00491957	0.0159076
chr6	26216309	26217805	FoundIn3repsPeak_107635	promoter-TSS (NM_003518)	ENSG00000277075	HIST1H2AE	0.254556	0.013785	0.0376231
chr6	26295935	26297971	FoundIn3repsPeak_107640	Intergenic	ENSG00000158406	HIST1H4H	0.638277	2.67728e-05	0.000174048
chr6	26336440	26337452	FoundIn3repsPeak_107647	Intergenic	ENSG00000186470	BTN3A2	0.455731	0.00766891	0.0231044
chr6	26350121	26350709	FoundIn3repsPeak_107649	Intergenic	ENSG00000186470	BTN3A2	0.895821	0.00401699	0.0134192
chr6	26351363	26352602	FoundIn3repsPeak_107650	Intergenic	ENSG00000186470	BTN3A2	0.867647	2.25325e-06	1.95262e-05
chr6	26383028	26384766	FoundIn3repsPeak_107652	intron (NM_001197237, intron 1 of 7)	ENSG00000124508	BTN2A2	0.414604	0.00112204	0.00451567
chr6	26401762	26402979	FoundIn3repsPeak_107653	promoter-TSS (NM_007048)	ENSG00000026950	BTN3A1	0.418065	0.00265692	0.00945916
chr6	26420714	26422652	FoundIn3repsPeak_107654	promoter-TSS (NR_027795)	ENSG00000124549	BTN2A3P	0.442343	0.00048559	0.00219579
chr6	26440024	26441322	FoundIn3repsPeak_107655	promoter-TSS (NM_001242803)	ENSG00000111801	BTN3A3	0.378625	0.0116534	0.0326912
chr6	26471439	26471952	FoundIn3repsPeak_107657	TTS (NR_038992)		LOC285819	1.48036	2.93012e-09	4.9739e-08
chr6	26473875	26475258	FoundIn3repsPeak_107658	intron (NR_038992, intron 3 of 3)		LOC285819	0.393376	0.00729288	0.0221408
chr6	26520546	26522749	FoundIn3repsPeak_107661	promoter-TSS (NR_026790)		HCG11	0.489112	1.0066e-05	7.37015e-05
chr6	26553393	26554767	FoundIn3repsPeak_107664	Intergenic		LOC105374988	0.603662	3.10294e-05	0.000198483
chr6	26571225	26572563	FoundIn3repsPeak_107668	intron (NR_134611, intron 1 of 1)		LOC105374988	0.696957	3.97177e-09	6.54157e-08
chr6	26596790	26597846	FoundIn3repsPeak_107672	exon (NM_013375, exon 1 of 3)	ENSG00000146109	ABT1	0.751667	2.04101e-06	1.78838e-05
chr6	26689671	26690467	FoundIn3repsPeak_107676	Intergenic	ENSG00000181315	ZNF322	0.54069	0.00183962	0.00690994
chr6	26728040	26728581	FoundIn3repsPeak_107682	Intergenic	ENSG00000181315	ZNF322	0.729262	0.000561111	0.00248542
chr6	26729952	26731496	FoundIn3repsPeak_107683	Intergenic	ENSG00000181315	ZNF322	0.331146	0.00311666	0.010816
chr6	26735082	26735868	FoundIn3repsPeak_107684	Intergenic	ENSG00000181315	ZNF322	0.737245	1.62762e-07	1.87599e-06
chr6	26751795	26752996	FoundIn3repsPeak_107687	Intergenic	ENSG00000181315	ZNF322	0.450015	0.000170896	0.000886896
chr6	26757956	26759068	FoundIn3repsPeak_107689	Intergenic	ENSG00000181315	ZNF322	0.862579	3.21689e-08	4.35382e-07
chr6	26765923	26766997	FoundIn3repsPeak_107690	Intergenic	ENSG00000181315	ZNF322	0.811661	5.06359e-09	8.1837e-08
chr6	26770597	26771955	FoundIn3repsPeak_107691	Intergenic	ENSG00000181315	ZNF322	0.389054	0.000307245	0.00147989
chr6	26773546	26774061	FoundIn3repsPeak_107692	Intergenic	ENSG00000181315	ZNF322	0.771394	0.000143963	0.000763988
chr1	18770029	18770960	FoundIn3repsPeak_1077	Intergenic	ENSG00000179023	KLHDC7A	0.784778	0.0051425	0.0165241
chr6	27082382	27083809	FoundIn3repsPeak_107702	Intergenic	ENSG00000124635	HIST1H2BJ	0.632898	0.000457287	0.00208621
chr6	27099480	27101924	FoundIn3repsPeak_107704	promoter-TSS (NM_021064)	ENSG00000196787	HIST1H2AG	0.477795	1.51762e-07	1.76127e-06
chr6	27113352	27115687	FoundIn3repsPeak_107707	promoter-TSS (NM_080596)	ENSG00000197903	HIST1H2BK	0.436566	1.83861e-05	0.000125309
chr6	27129815	27130597	FoundIn3repsPeak_107709	Intergenic	ENSG00000265565	MIR3143	0.460676	0.0147924	0.039894
chr6	27144140	27146575	FoundIn3repsPeak_107711	Intergenic	ENSG00000265565	MIR3143	0.645781	8.07238e-06	6.05599e-05
chr6	27162660	27163249	FoundIn3repsPeak_107713	Intergenic	ENSG00000265565	MIR3143	0.589401	0.000184073	0.00094653
chr6	27180724	27183264	FoundIn3repsPeak_107716	Intergenic	ENSG00000112812	PRSS16	0.368065	0.0029019	0.0101921
chr6	27218598	27219979	FoundIn3repsPeak_107720	intron (NM_005865, intron 7 of 11)	ENSG00000112812	PRSS16	0.461748	0.000163967	0.000856148
chr6	27246811	27248975	FoundIn3repsPeak_107723	Intergenic	ENSG00000158553	POM121L2	0.592554	0.00135156	0.00529802
chr6	27255738	27256974	FoundIn3repsPeak_107724	Intergenic	ENSG00000158553	POM121L2	0.822588	0.00073302	0.00313208
chr6	27262984	27264597	FoundIn3repsPeak_107726	Intergenic	ENSG00000158553	POM121L2	0.663664	8.89646e-05	0.000500978
chr6	27265217	27266372	FoundIn3repsPeak_107727	Intergenic	ENSG00000158553	POM121L2	0.616692	0.00185142	0.00694789
chr6	27485989	27487609	FoundIn3repsPeak_107738	Intergenic	ENSG00000096654	ZNF184	0.419991	0.00906323	0.0265433
chr6	27512929	27513946	FoundIn3repsPeak_107741	Intergenic	ENSG00000096654	ZNF184	0.462966	0.00155753	0.00598337
chr6	27514880	27515871	FoundIn3repsPeak_107742	Intergenic	ENSG00000096654	ZNF184	0.433579	0.0121303	0.033805
chr6	27584027	27586526	FoundIn3repsPeak_107751	Intergenic	ENSG00000281706	LINC01012	0.542814	0.000820237	0.00345196
chr6	27600897	27601422	FoundIn3repsPeak_107753	Intergenic	ENSG00000281706	LINC01012	0.796817	0.000399685	0.00185733
chr6	27636189	27637449	FoundIn3repsPeak_107755	Intergenic	ENSG00000281706	LINC01012	0.85721	6.39422e-06	4.92006e-05
chr6	27639560	27640529	FoundIn3repsPeak_107757	Intergenic	ENSG00000281706	LINC01012	0.394117	0.0113848	0.0320539
chr6	27654871	27656476	FoundIn3repsPeak_107759	Intergenic	ENSG00000281706	LINC01012	0.667212	6.72445e-07	6.68489e-06
chr6	27719627	27721465	FoundIn3repsPeak_107763	Intergenic		LOC100131289	0.366194	0.0100821	0.0289995
chr6	27741562	27742410	FoundIn3repsPeak_107766	Intergenic		LOC100131289	0.870008	2.662e-06	2.26445e-05
chr6	27774240	27776567	FoundIn3repsPeak_107772	promoter-TSS (NM_003509)	ENSG00000185130	HIST1H2BL	0.309423	0.00155299	0.00596794
chr6	27777473	27778365	FoundIn3repsPeak_107773	promoter-TSS (NM_003536)	ENSG00000278828	HIST1H3H	0.392859	0.0080398	0.0240309
chr6	27782001	27782643	FoundIn3repsPeak_107774	promoter-TSS (NM_003521)	ENSG00000276368	HIST1H2AJ	0.520141	6.35444e-06	4.89421e-05
chr6	27804349	27807036	FoundIn3repsPeak_107778	promoter-TSS (NM_003520)	ENSG00000275221	HIST1H2AK	0.295668	0.00417572	0.0138607
chr6	27832037	27833692	FoundIn3repsPeak_107779	promoter-TSS (NM_003511)	ENSG00000276903	HIST1H2AL	0.509499	6.82809e-06	5.21577e-05
chr6	27860537	27861633	FoundIn3repsPeak_107782	promoter-TSS (NM_003527)	ENSG00000274641	HIST1H2BO	0.468015	1.34259e-05	9.49927e-05
chr6	27908228	27909035	FoundIn3repsPeak_107785	Intergenic	ENSG00000124657	OR2B6	0.841724	0.00772447	0.0232369
chr6	27945008	27945617	FoundIn3repsPeak_107786	Intergenic	ENSG00000124657	OR2B6	1.43523	1.04546e-07	1.26338e-06
chr6	28186204	28187034	FoundIn3repsPeak_107793	promoter-TSS (NR_002936)		TOB2P1	0.563423	0.0139991	0.0381102
chr6	28223729	28224232	FoundIn3repsPeak_107797	intron (NM_001304506, intron 1 of 4)	ENSG00000187626	ZKSCAN4	0.651907	2.93433e-05	0.000188999
chr6	28234581	28235591	FoundIn3repsPeak_107798	promoter-TSS (NM_001287421)	ENSG00000197062	ZSCAN26	0.636838	0.000314585	0.0015098
chr1	18778982	18779517	FoundIn3repsPeak_1078	Intergenic	ENSG00000179023	KLHDC7A	0.686699	0.00582587	0.0183487
chr6	28311947	28312482	FoundIn3repsPeak_107801	intron (NM_001135215, intron 3 of 7)	ENSG00000189298	ZKSCAN3	0.734165	0.00649807	0.0200942
chr6	28521089	28522679	FoundIn3repsPeak_107816	Intergenic	ENSG00000224586	GPX5	0.702059	0.00276325	0.00977517
chr6	28564916	28565432	FoundIn3repsPeak_107818	intron (NM_001329616, intron 1 of 5).2	ENSG00000232040	ZBED9	0.418499	0.00833446	0.0247758
chr6	28676654	28679086	FoundIn3repsPeak_107828	Intergenic	ENSG00000235570	LINC00533	0.318556	0.00673451	0.020699
chr6	28686970	28687846	FoundIn3repsPeak_107829	Intergenic	ENSG00000235570	LINC00533	0.415679	0.0106973	0.0304447
chr6	28688193	28689064	FoundIn3repsPeak_107830	Intergenic	ENSG00000235570	LINC00533	0.876122	4.15033e-05	0.000256832
chr6	28696244	28697381	FoundIn3repsPeak_107832	Intergenic	ENSG00000235570	LINC00533	0.57094	0.000980711	0.00402348
chr6	28710291	28711603	FoundIn3repsPeak_107835	Intergenic	ENSG00000235570	LINC00533	0.680671	2.83784e-07	3.09479e-06
chr6	28737431	28737978	FoundIn3repsPeak_107841	Intergenic	ENSG00000225595	LINC01623	0.784462	4.31271e-05	0.000265696
chr6	28746504	28747029	FoundIn3repsPeak_107844	Intergenic	ENSG00000225595	LINC01623	0.962133	5.04204e-05	0.000304842
chr6	28762302	28762851	FoundIn3repsPeak_107847	Intergenic	ENSG00000225595	LINC01623	0.708969	0.0105568	0.0301179
chr6	28763235	28764396	FoundIn3repsPeak_107848	Intergenic	ENSG00000225595	LINC01623	0.672439	1.37763e-05	9.72065e-05
chr6	28777509	28778455	FoundIn3repsPeak_107851	Intergenic	ENSG00000225595	LINC01623	0.482859	0.0166135	0.0439
chr6	28779599	28780145	FoundIn3repsPeak_107852	Intergenic	ENSG00000225595	LINC01623	0.439336	0.0094375	0.0274419
chr6	28805001	28807536	FoundIn3repsPeak_107854	Intergenic	ENSG00000225595	LINC01623	0.311182	0.0136796	0.0373893
chr6	28848511	28849585	FoundIn3repsPeak_107859	Intergenic	ENSG00000224157	HCG14	0.786597	1.3121e-05	9.30997e-05
chr6	28925840	28926884	FoundIn3repsPeak_107869	Intergenic		LINC01556	0.346216	0.0154491	0.0413662
chr6	29230545	29231216	FoundIn3repsPeak_107879	intron (NR_134630, intron 1 of 1)	ENSG00000232505	LOC101929006	0.841636	0.000297277	0.00143867
chr6	29294762	29295271	FoundIn3repsPeak_107881	Intergenic	ENSG00000204695	OR14J1	0.878369	0.00508299	0.0163657
chr6	29570187	29571209	FoundIn3repsPeak_107887	3_ UTR (NM_021903, exon 18 of 18).3	ENSG00000204657	OR2H2	0.555698	0.0160846	0.042761
chr6	29595360	29597077	FoundIn3repsPeak_107889	promoter-TSS (NM_021903).3	ENSG00000204681	GABBR1	0.497013	0.000106355	0.000585709
chr6	29600025	29601329	FoundIn3repsPeak_107891	5_ UTR (NM_001319053, exon 1 of 23)	ENSG00000204681	GABBR1	0.411396	0.00119565	0.00476466
chr6	29664201	29664742	FoundIn3repsPeak_107894	Intergenic	ENSG00000204644	ZFP57	0.779468	0.00395769	0.0132467
chr6	29670167	29670795	FoundIn3repsPeak_107895	Intergenic	ENSG00000204642	HLA-F	1.01729	0.000238622	0.00118719
chr6	29705545	29706298	FoundIn3repsPeak_107896	non-coding (NR_026972, exon 4 of 6)	ENSG00000214922	HLA-F-AS1	1.66529	1.26649e-06	1.17025e-05
chr6	29716210	29717357	FoundIn3repsPeak_107897	promoter-TSS (NR_026972)	ENSG00000214922	HLA-F-AS1	0.698022	4.73353e-06	3.77983e-05
chr6	29719970	29721324	FoundIn3repsPeak_107898	Intergenic	ENSG00000235821	IFITM4P	0.480694	4.50085e-05	0.00027564
chr6	29728133	29728677	FoundIn3repsPeak_107899	Intergenic	ENSG00000235821	IFITM4P	0.758602	0.0180903	0.0470521
chr6	29944083	29945419	FoundIn3repsPeak_107908	intron (NR_028032, intron 1 of 2).2	ENSG00000204625	HCG9	0.375811	0.00164573	0.00627619
chr6	30034154	30035536	FoundIn3repsPeak_107910	promoter-TSS (NM_021959).2	ENSG00000204619	PPP1R11	0.410579	0.00131237	0.00516487
chr6	30069637	30070243	FoundIn3repsPeak_107912	TTS (NM_007028)	ENSG00000231226	TRIM31-AS1	0.767291	5.62946e-05	0.000335612
chr6	30180523	30181781	FoundIn3repsPeak_107916	5_ UTR (NM_003449, exon 1 of 10)	ENSG00000234127	TRIM26	0.970209	1.34536e-08	1.98413e-07
chr6	30226856	30227525	FoundIn3repsPeak_107917	promoter-TSS (NR_027822)	ENSG00000243753	HLA-L	2.3864	5.50097e-13	1.95942e-11
chr6	30311936	30313643	FoundIn3repsPeak_107919	promoter-TSS (NM_001199120)	ENSG00000241370	RPP21	0.4987	0.000112554	0.000615048
chr6	30421237	30421884	FoundIn3repsPeak_107922	Intergenic	ENSG00000204592	HLA-E	0.670512	0.000339805	0.00161484
chr6	30433985	30434803	FoundIn3repsPeak_107923	Intergenic	ENSG00000204592	HLA-E	0.715776	0.00145244	0.00563867
chr6	30449722	30450314	FoundIn3repsPeak_107924	Intergenic	ENSG00000204592	HLA-E	0.742143	0.00445662	0.014642
chr6	30456643	30458284	FoundIn3repsPeak_107925	intron (NM_005516, intron 1 of 7).6	ENSG00000204592	HLA-E	0.739548	3.72537e-08	4.97846e-07
chr6	30463953	30464915	FoundIn3repsPeak_107926	Intergenic	ENSG00000204592	HLA-E	0.765154	0.00155235	0.00596583
chr6	30512399	30513129	FoundIn3repsPeak_107929	3_ UTR (NM_005275, exon 12 of 12).6	ENSG00000204576	PRR3	1.58252	1.65308e-05	0.000114225
chr6	30523061	30525342	FoundIn3repsPeak_107930	promoter-TSS (NM_001077497)	ENSG00000204576	PRR3	0.818744	1.35011e-10	2.99983e-09
chr6	30538414	30539960	FoundIn3repsPeak_107931	promoter-TSS (NM_001025091)	ENSG00000204574	ABCF1	0.960874	3.20375e-16	2.01176e-14
chr6	30582504	30583139	FoundIn3repsPeak_107933	intron (NM_002714, intron 2 of 19).5	ENSG00000204569	PPP1R10	0.985466	1.21748e-06	1.12985e-05
chr6	30584630	30586322	FoundIn3repsPeak_107934	promoter-TSS (NR_072994).3	ENSG00000204568	MRPS18B	0.939936	3.41912e-15	1.79334e-13
chr6	30593268	30594910	FoundIn3repsPeak_107935	promoter-TSS (NM_001318762)	ENSG00000137343	ATAT1	0.60618	0.000374906	0.00175677
chr6	30606049	30606558	FoundIn3repsPeak_107936	intron (NM_001031722, intron 6 of 12)	ENSG00000204564	C6orf136	1.14798	1.8796e-14	8.64057e-13
chr6	30614111	30615899	FoundIn3repsPeak_107937	TTS (NR_033823)	ENSG00000204564	C6orf136	0.538278	6.06923e-05	0.000358577
chr6	30640011	30641492	FoundIn3repsPeak_107938	promoter-TSS (NM_001164239).6	ENSG00000204560	DHX16	0.714776	0.000257244	0.00126766
chr6	30646637	30647223	FoundIn3repsPeak_107939	intron (NM_001134870, intron 3 of 3)	ENSG00000204560	DHX16	0.664938	0.0189361	0.0488773
chr6	30649523	30650740	FoundIn3repsPeak_107940	intron (NM_001134870, intron 2 of 3)	ENSG00000146112	PPP1R18	0.813219	2.59088e-07	2.84969e-06
chr6	30654094	30655744	FoundIn3repsPeak_107941	TTS (NR_073072)	ENSG00000146112	PPP1R18	1.01227	2.69913e-13	1.01353e-11
chr6	30658241	30659120	FoundIn3repsPeak_107942	promoter-TSS (NR_073072)	ENSG00000137404	NRM	0.923898	2.76946e-08	3.79362e-07
chr6	30684583	30685674	FoundIn3repsPeak_107943	5_ UTR (NM_014641, exon 1 of 15)	ENSG00000137337	MDC1	0.693424	2.68224e-09	4.58417e-08
chr6	30687403	30688427	FoundIn3repsPeak_107944	promoter-TSS (NR_120608)	ENSG00000196230	TUBB	0.766106	2.4935e-06	2.13825e-05
chr6	30688474	30689513	FoundIn3repsPeak_107945	promoter-TSS (NM_001293212).7	ENSG00000196230	TUBB	1.12702	7.81766e-14	3.24095e-12
chr6	30709778	30712672	FoundIn3repsPeak_107947	promoter-TSS (NM_001318875).2	ENSG00000137312	FLOT1	0.722985	1.82636e-09	3.22197e-08
chr6	30735006	30735969	FoundIn3repsPeak_107948	intron (NR_138037, intron 1 of 3)	ENSG00000228022	HCG20	0.584749	0.00715868	0.0217914
chr6	30736517	30738085	FoundIn3repsPeak_107949	intron (NR_138037, intron 1 of 3)	ENSG00000228022	HCG20	1.01561	2.08275e-06	1.82009e-05
chr6	30749375	30750146	FoundIn3repsPeak_107950	intron (NR_138037, intron 1 of 3)	ENSG00000228022	HCG20	0.925525	0.000772004	0.00327352
chr6	30782672	30783993	FoundIn3repsPeak_107954	intron (NR_130726, intron 1 of 1)	ENSG00000214894	LINC00243	0.846505	5.68416e-09	9.0842e-08
chr6	30845424	30846369	FoundIn3repsPeak_107958	Intergenic	ENSG00000204580	DDR1	0.8899	2.11794e-05	0.000141835
chr6	30853721	30854593	FoundIn3repsPeak_107961	intron (NM_013993, intron 2 of 18).5	ENSG00000204580	DDR1	1.26398	5.38345e-07	5.48212e-06
chr6	30875343	30876457	FoundIn3repsPeak_107962	promoter-TSS (NM_001517)	ENSG00000213780	GTF2H4	0.44739	0.00317917	0.010999
chr6	30881510	30883100	FoundIn3repsPeak_107963	TTS (NM_001517)	ENSG00000137411	VARS2	0.715501	1.38854e-06	1.26987e-05
chr6	30910132	30910994	FoundIn3repsPeak_107964	intron (NM_080870, intron 1 of 2)	ENSG00000168631	DPCR1	1.82075	1.60073e-08	2.32035e-07
chr6	30922933	30923930	FoundIn3repsPeak_107965	promoter-TSS (NR_138040)		HCG21	0.934674	0.00239193	0.00865878
chr6	30988402	30989790	FoundIn3repsPeak_107969	intron (NM_001198815, intron 2 of 4).5	ENSG00000261272	MUC22	0.358809	0.00354148	0.0120503
chr6	31036560	31037109	FoundIn3repsPeak_107970	Intergenic	ENSG00000228789	HCG22	1.4265	8.07328e-05	0.000459678
chr6	31051488	31052599	FoundIn3repsPeak_107971	Intergenic	ENSG00000204542	C6orf15	0.761119	0.000383528	0.00179202
chr6	31055176	31055793	FoundIn3repsPeak_107972	Intergenic	ENSG00000204542	C6orf15	1.14885	9.9319e-05	0.000551744
chr6	31070044	31070584	FoundIn3repsPeak_107973	Intergenic	ENSG00000204542	C6orf15	0.629465	0.00666043	0.0205087
chr6	31082206	31083556	FoundIn3repsPeak_107974	TTS (NM_001264).2	ENSG00000204540	PSORS1C1	2.80802	6.28972e-24	1.19658e-21
chr6	31125506	31126981	FoundIn3repsPeak_107977	promoter-TSS (NM_001105564)	ENSG00000137310	TCF19	0.413473	0.00226327	0.00825561
chr6	31143646	31144198	FoundIn3repsPeak_107979	intron (NR_026816, intron 1 of 2)	ENSG00000204528	PSORS1C3	1.57885	2.76794e-05	0.000179319
chr6	31148157	31149263	FoundIn3repsPeak_107980	Intergenic	ENSG00000204528	PSORS1C3	1.35274	3.99372e-06	3.25149e-05
chr6	31164624	31166318	FoundIn3repsPeak_107982	promoter-TSS (NR_026791)	ENSG00000206344	HCG27	0.480782	0.000412701	0.00191008
chr6	31238876	31240230	FoundIn3repsPeak_107984	exon (NM_002117, exon 2 of 8).3	ENSG00000204525	HLA-C	1.50439	5.26412e-20	5.96835e-18
chr6	31275644	31276971	FoundIn3repsPeak_107985	Intergenic	ENSG00000204525	HLA-C	2.63452	1.58527e-15	8.87098e-14
chr6	31324742	31325345	FoundIn3repsPeak_107986	promoter-TSS (NM_005514).6	ENSG00000234745	HLA-B	1.11	1.22596e-07	1.45513e-06
chr6	31334551	31335373	FoundIn3repsPeak_107987	Intergenic	ENSG00000234745	HLA-B	0.853219	1.65757e-05	0.000114494
chr6	31366962	31368714	FoundIn3repsPeak_107989	5_ UTR (NM_001289154, exon 1 of 6)	ENSG00000204520	MICA	0.44798	4.40483e-05	0.000270451
chr6	31370437	31371826	FoundIn3repsPeak_107990	promoter-TSS (NM_001177519).5	ENSG00000204520	MICA	0.650134	9.63753e-06	7.09039e-05
chr6	31409275	31410813	FoundIn3repsPeak_107991	non-coding (NR_144465, exon 1 of 2)		LINC01149	0.929523	1.36948e-05	9.66818e-05
chr6	31430380	31431136	FoundIn3repsPeak_107993	promoter-TSS (NR_040662)	ENSG00000206337	HCP5	1.18971	2.75397e-06	2.33399e-05
chr6	31461394	31462402	FoundIn3repsPeak_107995	promoter-TSS (NM_001289160).7	ENSG00000204516	MICB	0.458522	0.000352065	0.00166371
chr6	31465227	31466318	FoundIn3repsPeak_107996	promoter-TSS (NM_001289161).2	ENSG00000204516	MICB	1.01513	7.54765e-13	2.63304e-11
chr6	31493257	31494868	FoundIn3repsPeak_107997	Intergenic	ENSG00000204511	MCCD1	0.866261	3.64911e-05	0.000229121
chr6	31495886	31498019	FoundIn3repsPeak_107998	exon (NM_001011700, exon 1 of 2)	ENSG00000204511	MCCD1	0.524582	0.00373152	0.0126015
chr6	31508729	31510380	FoundIn3repsPeak_107999	promoter-TSS (NR_003065)	ENSG00000234006	DDX39B-AS1	0.966484	1.75827e-09	3.11778e-08
chr1	1362164	1363110	FoundIn3repsPeak_108	intron (NM_001146685, intron 1 of 1)	ENSG00000205116	TMEM88B	1.11234	2.21233e-07	2.47414e-06
chr1	18856930	18857984	FoundIn3repsPeak_1080	Intergenic	ENSG00000179023	KLHDC7A	1.4186	1.14657e-12	3.86667e-11
chr6	31514220	31515754	FoundIn3repsPeak_108000	promoter-TSS (NM_005007).2	ENSG00000204498	NFKBIL1	0.841703	4.79543e-07	4.94383e-06
chr6	31527517	31528640	FoundIn3repsPeak_108001	Intergenic	ENSG00000226979	LTA	1.0948	2.75235e-06	2.33291e-05
chr6	31587565	31589144	FoundIn3repsPeak_108005	promoter-TSS (NM_004638).7	ENSG00000204469	PRRC2A	0.843246	7.14307e-18	5.89175e-16
chr6	31619518	31621369	FoundIn3repsPeak_108007	promoter-TSS (NM_001199698).4	ENSG00000204463	BAG6	0.878254	1.13149e-13	4.56028e-12
chr6	31628119	31629034	FoundIn3repsPeak_108009	promoter-TSS (NM_021184)	ENSG00000204439	C6orf47	0.517517	0.00515734	0.0165627
chr6	31632502	31634368	FoundIn3repsPeak_108010	promoter-TSS (NM_001199240).3	ENSG00000204438	GPANK1	0.934546	2.02564e-16	1.31236e-14
chr6	31648451	31648963	FoundIn3repsPeak_108011	promoter-TSS (NM_025262)	ENSG00000204428	LY6G5C	0.845508	0.0128811	0.0355323
chr6	31657886	31658967	FoundIn3repsPeak_108013	intron (NM_021160, intron 9 of 19).7	ENSG00000204428	LY6G5C	1.30329	9.11065e-13	3.13366e-11
chr6	31670149	31671833	FoundIn3repsPeak_108014	promoter-TSS (NM_001177515).2	ENSG00000204427	ABHD16A	0.508626	9.49357e-05	0.000530676
chr6	31697053	31698353	FoundIn3repsPeak_108016	promoter-TSS (NM_001303008).7	ENSG00000213722	DDAH2	1.25502	2.33112e-15	1.26709e-13
chr6	31702295	31702873	FoundIn3repsPeak_108017	intron (NM_001287594, intron 2 of 6).6	ENSG00000213719	CLIC1	1.19299	3.64111e-09	6.04353e-08
chr6	31703890	31704627	FoundIn3repsPeak_108018	promoter-TSS (NM_001288).7	ENSG00000213719	CLIC1	0.691691	0.000350838	0.00165878
chr6	31705174	31706618	FoundIn3repsPeak_108019	promoter-TSS (NM_001287593)	ENSG00000213719	CLIC1	1.1964	1.99028e-13	7.64405e-12
chr6	31707259	31708508	FoundIn3repsPeak_108020	5_ UTR (NM_002441, exon 1 of 25).3	ENSG00000204410	MSH5	0.709742	6.75362e-12	1.96472e-10
chr6	31718019	31718749	FoundIn3repsPeak_108021	intron (NM_172165, intron 10 of 24).4	ENSG00000204410	MSH5	1.80859	1.57216e-06	1.41796e-05
chr6	31737108	31738218	FoundIn3repsPeak_108022	intron (NM_025258, intron 8 of 16)		SAPCD1-AS1	1.09376	8.62641e-08	1.0652e-06
chr6	31762673	31764317	FoundIn3repsPeak_108024	5_ UTR (NM_006295, exon 1 of 30).5	ENSG00000204394	VARS	0.691006	5.1549e-07	5.27285e-06
chr6	31774211	31775103	FoundIn3repsPeak_108025	5_ UTR (NM_021177, exon 1 of 5).5	ENSG00000204392	LSM2	1.11227	1.2893e-15	7.30892e-14
chr6	31781901	31783940	FoundIn3repsPeak_108026	promoter-TSS (NM_005527)	ENSG00000204390	HSPA1L	1.18104	3.77094e-27	1.08298e-24
chr6	31788929	31790548	FoundIn3repsPeak_108027	Intergenic	ENSG00000204388	HSPA1B	1.36409	1.33832e-25	3.18485e-23
chr6	31794544	31796129	FoundIn3repsPeak_108028	promoter-TSS (NM_005346)	ENSG00000204388	HSPA1B	1.08245	8.84974e-24	1.65326e-21
chr6	31809247	31809787	FoundIn3repsPeak_108030	Intergenic	ENSG00000201754	SNORD52	0.929023	0.00162714	0.00621477
chr6	31830126	31832049	FoundIn3repsPeak_108033	promoter-TSS (NM_000434).4	ENSG00000204386	NEU1	0.815903	1.68885e-13	6.58209e-12
chr6	31864570	31865972	FoundIn3repsPeak_108034	promoter-TSS (NM_001282457).3	ENSG00000204371	EHMT2	0.903286	5.87044e-06	4.55765e-05
chr6	31869218	31870556	FoundIn3repsPeak_108036	promoter-TSS (NM_181842)	ENSG00000204366	ZBTB12	0.947781	2.93023e-10	6.1049e-09
chr6	31916410	31917173	FoundIn3repsPeak_108037	intron (NM_001710, intron 8 of 17)	ENSG00000243649	CFB	1.74328	6.6031e-14	2.77069e-12
chr6	31926058	31927497	FoundIn3repsPeak_108038	promoter-TSS (NM_002904).4	ENSG00000204356	NELFE	0.738654	9.88906e-09	1.50117e-07
chr6	31939146	31941212	FoundIn3repsPeak_108039	promoter-TSS (NM_005510)	ENSG00000204348	DXO	0.624863	2.5166e-07	2.77684e-06
chr6	31970566	31971092	FoundIn3repsPeak_108040	TTS (NM_001242823)	ENSG00000231852	CYP21A2	1.22838	6.43628e-05	0.000377596
chr6	31979926	31981158	FoundIn3repsPeak_108041	promoter-TSS (NM_004197).7		TNXA	1.04682	8.32284e-08	1.03273e-06
chr6	32003247	32003926	FoundIn3repsPeak_108042	TTS (NM_001242823).2	ENSG00000231852	CYP21A2	1.20839	0.000123209	0.000666777
chr6	32012221	32014227	FoundIn3repsPeak_108043	5_ UTR (NM_032470, exon 1 of 13).7	ENSG00000168477	TNXB	1.17413	1.65356e-08	2.38896e-07
chr6	32055004	32055769	FoundIn3repsPeak_108045	intron (NM_019105, intron 6 of 43).2	ENSG00000168477	TNXB	0.694339	0.0182339	0.0473568
chr6	32086447	32087075	FoundIn3repsPeak_108047	exon (NM_004381, exon 10 of 18)	ENSG00000213676	ATF6B	0.847182	0.00276839	0.00979105
chr6	32095367	32096514	FoundIn3repsPeak_108048	promoter-TSS (NM_004381)	ENSG00000213676	ATF6B	0.590995	3.835e-06	3.13686e-05
chr6	32097771	32098694	FoundIn3repsPeak_108049	promoter-TSS (NM_022110)	ENSG00000204315	FKBPL	1.25819	3.66665e-21	4.84663e-19
chr6	32099204	32099819	FoundIn3repsPeak_108050	Intergenic	ENSG00000204315	FKBPL	0.589083	0.0051973	0.0166696
chr6	32120536	32122817	FoundIn3repsPeak_108051	promoter-TSS (NM_005155)	ENSG00000221988	PPT2	0.352459	0.0104388	0.0298364
chr6	32135100	32137778	FoundIn3repsPeak_108052	TTS (NR_037860).3	ENSG00000204310	MIR6721	1.57708	6.0516e-20	6.82099e-18
chr6	32143633	32144646	FoundIn3repsPeak_108053	promoter-TSS (NM_006411).4	ENSG00000204310	AGPAT1	0.975199	1.37468e-07	1.61374e-06
chr6	32145197	32146881	FoundIn3repsPeak_108054	promoter-TSS (NM_006913).4	ENSG00000204308	RNF5	0.639734	2.81606e-09	4.79039e-08
chr6	32157461	32158485	FoundIn3repsPeak_108056	promoter-TSS (NM_002586).4	ENSG00000204304	PBX2	1.18184	1.21415e-12	4.0681e-11
chr6	32162728	32164615	FoundIn3repsPeak_108057	promoter-TSS (NM_022107).4	ENSG00000213654	GPSM3	0.730874	4.47875e-12	1.34595e-10
chr6	32416894	32417401	FoundIn3repsPeak_108064	Intergenic	ENSG00000204287	HLA-DRA	1.29699	1.80894e-06	1.60763e-05
chr6	32441140	32441734	FoundIn3repsPeak_108065	Intergenic	ENSG00000204287	HLA-DRA	1.53239	3.31732e-09	5.56092e-08
chr6	32557175	32557963	FoundIn3repsPeak_108066	promoter-TSS (NM_002124)	ENSG00000196126	HLA-DRB1	1.45422	2.79798e-08	3.82802e-07
chr6	32764322	32765244	FoundIn3repsPeak_108071	Intergenic	ENSG00000241106	HLA-DOB	1.23455	6.1182e-06	4.73092e-05
chr6	32811566	32812821	FoundIn3repsPeak_108073	promoter-TSS (NM_148919).8	ENSG00000204261	PSMB8-AS1	0.749669	0.000112028	0.000612666
chr6	32820833	32822220	FoundIn3repsPeak_108074	promoter-TSS (NM_002800).2	ENSG00000168394	TAP1	0.631278	0.000471108	0.00213956
chr6	32861952	32862793	FoundIn3repsPeak_108075	non-coding (NR_037177, exon 1 of 2)		LOC100294145	2.98926	5.02541e-23	8.4823e-21
chr6	32908604	32909525	FoundIn3repsPeak_108076	promoter-TSS (NM_002118)	ENSG00000242574	HLA-DMB	1.85215	1.43443e-08	2.10282e-07
chr6	32920653	32921443	FoundIn3repsPeak_108077	promoter-TSS (NM_006120)	ENSG00000204257	HLA-DMA	1.46831	4.63706e-06	3.71023e-05
chr6	32935780	32937585	FoundIn3repsPeak_108078	5_ UTR (NM_005104, exon 1 of 13).3	ENSG00000204256	BRD2	0.807323	1.73063e-09	3.072e-08
chr6	32939180	32940445	FoundIn3repsPeak_108079	5_ UTR (NM_001291986, exon 2 of 14)	ENSG00000204256	BRD2	1.04552	9.10491e-15	4.42192e-13
chr6	32951109	32952020	FoundIn3repsPeak_108080	Intergenic	ENSG00000204256	BRD2	1.74197	9.51687e-07	9.08666e-06
chr6	32952069	32953046	FoundIn3repsPeak_108081	Intergenic	ENSG00000204256	BRD2	0.936832	0.000800488	0.00337888
chr6	33042949	33044141	FoundIn3repsPeak_108083	promoter-TSS (NM_002121).4	ENSG00000223865	HLA-DPB1	2.0045	1.36978e-16	9.10658e-15
chr6	33047809	33048850	FoundIn3repsPeak_108084	intron (NM_002121, intron 1 of 5).4	ENSG00000231389	HLA-DPA1	1.7863	7.3408e-12	2.11824e-10
chr6	33050406	33050942	FoundIn3repsPeak_108085	intron (NM_002121, intron 2 of 5).4	ENSG00000231389	HLA-DPA1	1.8827	1.62242e-07	1.87129e-06
chr6	33079880	33080401	FoundIn3repsPeak_108086	promoter-TSS (NR_001435)	ENSG00000224557	HLA-DPB2	1.71036	3.24983e-12	1.00075e-10
chr6	33129109	33129885	FoundIn3repsPeak_108088	TTS (NM_080681).5		HCG24	1.07833	0.00127531	0.00503801
chr6	33165123	33165735	FoundIn3repsPeak_108089	intron (NM_021976, intron 4 of 9)	ENSG00000204231	RXRB	0.6523	0.00598728	0.0187654
chr6	33167574	33169262	FoundIn3repsPeak_108090	promoter-TSS (NM_006979).4	ENSG00000204231	RXRB	0.662047	8.41775e-08	1.04335e-06
chr6	33172053	33172915	FoundIn3repsPeak_108091	promoter-TSS (NM_014234).3	ENSG00000204228	HSD17B8	0.867321	2.17665e-07	2.43848e-06
chr6	33175964	33176800	FoundIn3repsPeak_108092	promoter-TSS (NM_002931).5	ENSG00000204227	RING1	0.727595	9.05124e-05	0.000508513
chr6	33215913	33217904	FoundIn3repsPeak_108093	promoter-TSS (NR_044997)	ENSG00000232940	HCG25	0.813724	1.0891e-10	2.46794e-09
chr6	33238849	33240314	FoundIn3repsPeak_108094	promoter-TSS (NM_022551).5	ENSG00000223501	VPS52	0.695279	3.48302e-06	2.87974e-05
chr6	33244285	33245588	FoundIn3repsPeak_108095	promoter-TSS (NM_003782)	ENSG00000235863	B3GALT4	0.763232	2.26507e-09	3.92701e-08
chr6	33247537	33248350	FoundIn3repsPeak_108096	intron (NM_005452, intron 12 of 14).2	ENSG00000235863	B3GALT4	0.72939	0.000749106	0.00319049
chr6	33256220	33258009	FoundIn3repsPeak_108097	promoter-TSS (NM_001185181).4	ENSG00000227057	WDR46	0.515559	0.000612007	0.00267936
chr6	33265319	33268184	FoundIn3repsPeak_108098	TTS (NM_172209).2	ENSG00000237441	RGL2	1.13133	4.79169e-16	2.931e-14
chr1	18860588	18861811	FoundIn3repsPeak_1081	Intergenic	ENSG00000179023	KLHDC7A	1.77464	6.53585e-11	1.55083e-09
chr6	33284970	33286402	FoundIn3repsPeak_108101	promoter-TSS (NM_005453)	ENSG00000236104	ZBTB22	0.831833	1.08909e-07	1.31034e-06
chr6	33290469	33291583	FoundIn3repsPeak_108102	promoter-TSS (NM_001141969)	ENSG00000204209	DAXX	0.648953	8.45465e-07	8.18738e-06
chr6	33332127	33333660	FoundIn3repsPeak_108104	Intergenic	ENSG00000237649	KIFC1	0.884978	7.7834e-06	5.86434e-05
chr6	33343564	33344273	FoundIn3repsPeak_108105	Intergenic	ENSG00000237649	KIFC1	0.650055	0.00285644	0.0100544
chr6	33358848	33360229	FoundIn3repsPeak_108106	5_ UTR (NM_002263, exon 1 of 11)	ENSG00000237649	KIFC1	0.78126	5.58462e-09	8.94634e-08
chr6	33377577	33379375	FoundIn3repsPeak_108107	promoter-TSS (NM_024165).2	ENSG00000112511	PHF1	0.946386	1.5632e-16	1.02859e-14
chr6	33385496	33387195	FoundIn3repsPeak_108108	promoter-TSS (NM_001014840)	ENSG00000112514	CUTA	0.719367	6.94066e-11	1.63723e-09
chr6	33392785	33394273	FoundIn3repsPeak_108109	intron (NM_001130066, intron 2 of 17)	ENSG00000197283	SYNGAP1	0.675835	1.86092e-07	2.11365e-06
chr6	33396280	33396814	FoundIn3repsPeak_108110	intron (NM_001130066, intron 3 of 17)	ENSG00000197283	SYNGAP1	0.645807	0.0127281	0.0351879
chr6	33398639	33399229	FoundIn3repsPeak_108111	intron (NM_001130066, intron 3 of 17)	ENSG00000197283	MIR5004	0.730213	0.0180795	0.0470303
chr6	33407617	33408758	FoundIn3repsPeak_108112	intron (NM_001130066, intron 10 of 17)	ENSG00000197283	MIR5004	1.54261	1.19897e-07	1.42586e-06
chr6	33421676	33423351	FoundIn3repsPeak_108113	5_ UTR (NM_152735, exon 1 of 2)	ENSG00000213588	ZBTB9	0.509088	0.000483168	0.00218651
chr6	33500560	33501264	FoundIn3repsPeak_108115	Intergenic	ENSG00000030110	BAK1	0.414652	0.0095551	0.0277288
chr6	33534122	33534674	FoundIn3repsPeak_108116	Intergenic	ENSG00000030110	BAK1	0.954733	0.00194807	0.00725839
chr6	33547207	33548581	FoundIn3repsPeak_108118	5_ UTR (NM_001188, exon 1 of 6)	ENSG00000030110	BAK1	0.702713	0.000137636	0.000734492
chr6	33553390	33554019	FoundIn3repsPeak_108119	TTS (NR_027908)	ENSG00000204188	GGNBP1	1.08336	0.00274832	0.00973209
chr6	33557439	33558377	FoundIn3repsPeak_108120	intron (NR_027908, intron 1 of 1)	ENSG00000197251	LINC00336	1.58759	4.59338e-07	4.75957e-06
chr6	33580620	33581126	FoundIn3repsPeak_108121	Intergenic	ENSG00000096433	ITPR3	0.639293	0.00117628	0.00469832
chr6	33600214	33602211	FoundIn3repsPeak_108123	non-coding (NR_134628, exon 1 of 2)		LOC101929188	0.550579	6.88999e-05	0.000400273
chr6	33629467	33629977	FoundIn3repsPeak_108124	intron (NM_002224, intron 7 of 57)		LOC101929188	0.788355	5.3176e-05	0.000319566
chr6	33640490	33642050	FoundIn3repsPeak_108125	intron (NM_002224, intron 22 of 57)	ENSG00000266509	MIR3934	1.91108	3.37486e-09	5.64613e-08
chr6	33678541	33680234	FoundIn3repsPeak_108126	exon (NM_032340, exon 1 of 4)	ENSG00000137288	UQCC2	1.01686	1.09555e-14	5.24201e-13
chr6	33729499	33730437	FoundIn3repsPeak_108128	Intergenic	ENSG00000161896	IP6K3	1.48583	7.35982e-08	9.24735e-07
chr6	33736217	33737004	FoundIn3repsPeak_108129	Intergenic	ENSG00000161904	LEMD2	1.18828	5.27152e-07	5.38111e-06
chr6	33739175	33740623	FoundIn3repsPeak_108130	3_ UTR (NM_001143944, exon 8 of 8)	ENSG00000161904	LEMD2	1.19299	1.82269e-07	2.07561e-06
chr6	33755591	33757298	FoundIn3repsPeak_108131	exon (NM_181336, exon 1 of 9)	ENSG00000161904	LEMD2	0.759202	1.52613e-05	0.000106358
chr6	33783548	33784107	FoundIn3repsPeak_108132	Intergenic	ENSG00000096395	MLN	1.16963	0.00169867	0.00644723
chr6	33807376	33808711	FoundIn3repsPeak_108135	Intergenic	ENSG00000096395	MLN	1.28713	2.30807e-11	6.02949e-10
chr6	33852584	33853422	FoundIn3repsPeak_108136	Intergenic	ENSG00000249346	LINC01016	2.43191	1.15113e-10	2.59279e-09
chr6	33894117	33894680	FoundIn3repsPeak_108138	Intergenic	ENSG00000276824	MIR7159	1.28523	2.83695e-06	2.39828e-05
chr6	33955627	33956386	FoundIn3repsPeak_108139	Intergenic	ENSG00000221697	MIR1275	1.0276	0.00268067	0.00953255
chr6	33981572	33982095	FoundIn3repsPeak_108140	Intergenic	ENSG00000221697	MIR1275	0.941167	1.27744e-05	9.09567e-05
chr6	33984261	33984883	FoundIn3repsPeak_108141	Intergenic	ENSG00000221697	MIR1275	0.578079	0.000577919	0.00254926
chr6	34022921	34023765	FoundIn3repsPeak_108143	intron (NM_001256811, intron 5 of 9)	ENSG00000124493	GRM4	0.823896	0.00351588	0.0119762
chr6	34111755	34112424	FoundIn3repsPeak_108145	intron (NM_001256811, intron 1 of 9)	ENSG00000124493	GRM4	1.24985	0.000130125	0.000699427
chr6	34191176	34192588	FoundIn3repsPeak_108150	Intergenic	ENSG00000137309	HMGA1	0.745534	7.15156e-08	9.01089e-07
chr6	34202825	34206361	FoundIn3repsPeak_108151	promoter-TSS (NM_145903)	ENSG00000137309	HMGA1	0.367546	0.00117247	0.00468545
chr6	34211831	34212786	FoundIn3repsPeak_108152	intron (NM_145899, intron 5 of 5)	ENSG00000276404	MIR6835	0.732594	3.87613e-06	3.16589e-05
chr6	34216041	34217543	FoundIn3repsPeak_108153	promoter-TSS (NM_001008703)	ENSG00000186577	C6orf1	0.934663	7.60265e-11	1.77916e-09
chr6	34240957	34241530	FoundIn3repsPeak_108154	Intergenic	ENSG00000186577	C6orf1	0.7868	0.000200916	0.00102213
chr6	34286443	34287509	FoundIn3repsPeak_108157	intron (NM_001202470, intron 6 of 8)	ENSG00000186577	C6orf1	0.598599	0.0072785	0.0221051
chr6	34294334	34295206	FoundIn3repsPeak_108159	intron (NM_001202470, intron 6 of 8)	ENSG00000272325	NUDT3	0.42132	0.0151942	0.0407932
chr6	34354182	34355103	FoundIn3repsPeak_108160	intron (NM_001202470, intron 5 of 8)	ENSG00000272325	NUDT3	0.774506	0.000292961	0.00142044
chr6	34359300	34361156	FoundIn3repsPeak_108161	5_ UTR (NM_006703, exon 1 of 5)	ENSG00000272325	NUDT3	0.791809	6.6972e-09	1.05406e-07
chr6	34393126	34394245	FoundIn3repsPeak_108162	5_ UTR (NM_001203245, exon 1 of 6)	ENSG00000124614	RPS10	0.446405	0.0127664	0.0352728
chr6	34430114	34430653	FoundIn3repsPeak_108163	Intergenic	ENSG00000124507	PACSIN1	1.88595	1.96547e-10	4.25073e-09
chr6	34458780	34459488	FoundIn3repsPeak_108164	intron (NM_020804, intron 1 of 9)	ENSG00000124507	PACSIN1	0.953548	0.00478228	0.01553
chr6	34494497	34495595	FoundIn3repsPeak_108166	intron (NM_001199583, intron 2 of 9)	ENSG00000124507	PACSIN1	0.67284	9.87937e-06	7.24575e-05
chr6	34512291	34513710	FoundIn3repsPeak_108168	intron (NM_012391, intron 1 of 5)	ENSG00000124664	SPDEF	0.701898	0.00109441	0.00442181
chr6	34528157	34529037	FoundIn3repsPeak_108169	Intergenic	ENSG00000124664	SPDEF	0.641004	0.000642139	0.0027942
chr6	34583344	34584473	FoundIn3repsPeak_108173	intron (NM_022758, intron 2 of 3)	ENSG00000124664	SPDEF	1.28548	2.98924e-06	2.51345e-05
chr6	34624727	34626122	FoundIn3repsPeak_108174	intron (NM_024294, intron 1 of 4)	ENSG00000272288	LOC101929243	1.19815	1.06134e-05	7.71607e-05
chr6	34639536	34640090	FoundIn3repsPeak_108176	intron (NM_024294, intron 1 of 4)	ENSG00000272288	LOC101929243	0.623778	0.00780136	0.0234295
chr6	34663978	34665382	FoundIn3repsPeak_108177	promoter-TSS (NR_134626)	ENSG00000272288	LOC101929243	0.687923	4.94857e-07	5.08575e-06
chr6	34681915	34682897	FoundIn3repsPeak_108178	Intergenic	ENSG00000272288	LOC101929243	1.12665	2.02699e-09	3.55034e-08
chr6	34708327	34709186	FoundIn3repsPeak_108180	Intergenic	ENSG00000124562	SNRPC	1.32586	1.42443e-06	1.29881e-05
chr6	34712897	34713835	FoundIn3repsPeak_108181	Intergenic	ENSG00000124562	SNRPC	0.766156	0.000220911	0.00111025
chr6	34724120	34725565	FoundIn3repsPeak_108182	promoter-TSS (NR_029472)	ENSG00000124562	SNRPC	0.450875	0.0128937	0.0355574
chr6	34786814	34787742	FoundIn3repsPeak_108185	intron (NM_017754, intron 1 of 20)	ENSG00000065060	UHRF1BP1	1.24397	1.1401e-05	8.22298e-05
chr6	34802870	34803405	FoundIn3repsPeak_108186	exon (NM_017754, exon 7 of 21)	ENSG00000065060	UHRF1BP1	1.43221	1.92612e-05	0.000130487
chr6	34832736	34833367	FoundIn3repsPeak_108187	intron (NM_017754, intron 15 of 20)	ENSG00000064995	TAF11	0.890713	0.000289188	0.00140427
chr6	34936844	34937847	FoundIn3repsPeak_108190	intron (NM_015245, intron 2 of 23)	ENSG00000064999	ANKS1A	0.811049	0.0152303	0.0408746
chr6	35141208	35142249	FoundIn3repsPeak_108192	Intergenic	ENSG00000124678	TCP11	2.42631	3.20377e-11	8.11442e-10
chr6	35184771	35185307	FoundIn3repsPeak_108194	intron (NM_152753, intron 1 of 21)	ENSG00000146197	SCUBE3	0.80889	0.00114467	0.00459196
chr6	35215493	35216435	FoundIn3repsPeak_108195	intron (NM_152753, intron 21 of 21)	ENSG00000065029	ZNF76	0.86181	0.00752158	0.0227311
chr6	35226503	35228297	FoundIn3repsPeak_108196	promoter-TSS (NM_001292032)	ENSG00000065029	ZNF76	0.800829	1.40199e-09	2.53406e-08
chr6	35270163	35271311	FoundIn3repsPeak_108198	intron (NM_022047, intron 1 of 10)	ENSG00000023892	DEF6	1.42347	0.000341487	0.0016217
chr1	18884010	18885040	FoundIn3repsPeak_1082	Intergenic	ENSG00000009709	PAX7	1.63005	4.77265e-06	3.80673e-05
chr6	35309298	35311141	FoundIn3repsPeak_108200	promoter-TSS (NM_006238)	ENSG00000112033	PPARD	0.651379	9.50256e-07	9.07557e-06
chr6	35330921	35331580	FoundIn3repsPeak_108202	intron (NM_001171819, intron 2 of 6)	ENSG00000112033	PPARD	0.707857	0.017253	0.0453019
chr6	35419518	35420921	FoundIn3repsPeak_108205	promoter-TSS (NM_021922)	ENSG00000112039	FANCE	0.606322	0.000116543	0.000634143
chr6	35435543	35437442	FoundIn3repsPeak_108206	intron (NM_007104, intron 1 of 5)	ENSG00000198755	RPL10A	0.355027	0.0140862	0.0383107
chr6	35457722	35458310	FoundIn3repsPeak_108208	intron (NM_003214, intron 1 of 12)	ENSG00000007866	TEAD3	0.757213	0.012296	0.0341947
chr6	35463824	35466087	FoundIn3repsPeak_108209	promoter-TSS (NM_003214)	ENSG00000007866	TEAD3	0.504751	0.000153054	0.000806101
chr6	35655276	35657352	FoundIn3repsPeak_108213	intron (NM_001145775, intron 2 of 11)	ENSG00000096060	FKBP5	0.465349	6.12339e-05	0.000361266
chr6	35698983	35700263	FoundIn3repsPeak_108216	intron (NR_027117, intron 5 of 9)	ENSG00000096060	FKBP5	0.382828	0.0119502	0.0334053
chr6	35705186	35705894	FoundIn3repsPeak_108217	promoter-TSS (NR_027117)	ENSG00000157343	ARMC12	1.08351	0.000138428	0.00073825
chr6	35707877	35708423	FoundIn3repsPeak_108218	intron (NM_001286574, intron 3 of 5)	ENSG00000157343	ARMC12	1.04338	0.00359007	0.0121913
chr6	35772596	35773662	FoundIn3repsPeak_108221	promoter-TSS (NM_182548)	ENSG00000197753	LHFPL5	0.916224	4.16109e-05	0.000257427
chr6	35887239	35889426	FoundIn3repsPeak_108222	intron (NM_003137, intron 1 of 15)	ENSG00000096063	SRPK1	0.389096	0.00438523	0.0144479
chr6	35899411	35900115	FoundIn3repsPeak_108223	Intergenic	ENSG00000096063	SRPK1	0.509787	0.00300385	0.0104924
chr6	36034879	36035872	FoundIn3repsPeak_108225	intron (NM_001315, intron 3 of 11)	ENSG00000112062	MAPK14	1.2082	4.66752e-06	3.7315e-05
chr6	36091109	36092062	FoundIn3repsPeak_108231	Intergenic	ENSG00000156711	MAPK13	0.737096	0.00176191	0.00665312
chr6	36095125	36095708	FoundIn3repsPeak_108232	Intergenic	ENSG00000156711	MAPK13	2.07216	7.86531e-11	1.83383e-09
chr6	36098996	36100031	FoundIn3repsPeak_108233	intron (NR_072996, intron 2 of 9)	ENSG00000156711	MAPK13	2.01984	2.06801e-11	5.45399e-10
chr6	36163757	36165570	FoundIn3repsPeak_108234	5_ UTR (NM_015695, exon 1 of 13)	ENSG00000096070	BRPF3	0.552201	1.49472e-06	1.35465e-05
chr6	36236079	36236867	FoundIn3repsPeak_108237	intron (NM_001145716, intron 1 of 7)	ENSG00000180316	PNPLA1	1.50353	8.49779e-06	6.33562e-05
chr6	36255309	36255887	FoundIn3repsPeak_108238	intron (NM_001145717, intron 1 of 7)	ENSG00000180316	PNPLA1	1.51002	3.63728e-05	0.000228495
chr1	192795700	192796753	FoundIn3repsPeak_10824	Intergenic	ENSG00000116741	RGS2	1.41015	0.000318117	0.00152468
chr6	36288092	36288692	FoundIn3repsPeak_108240	intron (NM_001010903, intron 10 of 11)	ENSG00000189325	C6orf222	1.49672	0.000188665	0.000967261
chr6	36308014	36309192	FoundIn3repsPeak_108241	Intergenic	ENSG00000189325	C6orf222	1.05212	5.1186e-06	4.04363e-05
chr6	36318232	36319360	FoundIn3repsPeak_108244	Intergenic	ENSG00000189325	C6orf222	2.1927	2.6234e-19	2.68506e-17
chr6	36328143	36328962	FoundIn3repsPeak_108245	intron (NM_001207039, intron 6 of 6)	ENSG00000189325	C6orf222	1.04206	5.53116e-05	0.000330513
chr6	36354555	36355172	FoundIn3repsPeak_108247	intron (NM_001207037, intron 1 of 7)	ENSG00000010030	ETV7	2.25772	8.02573e-08	9.99361e-07
chr6	36390640	36391683	FoundIn3repsPeak_108248	intron (NM_152990, intron 3 of 4)	ENSG00000112078	KCTD20	0.412234	0.0178287	0.0465047
chr6	36408963	36409655	FoundIn3repsPeak_108249	intron (NM_152990, intron 1 of 4)	ENSG00000112078	KCTD20	0.402083	0.0127735	0.0352866
chr6	36416756	36417566	FoundIn3repsPeak_108251	intron (NR_104481, intron 1 of 3)	ENSG00000179165	PXT1	0.628822	0.000407967	0.00189047
chr6	36445215	36446465	FoundIn3repsPeak_108252	intron (NM_173562, intron 3 of 7)	ENSG00000179165	PXT1	0.686124	0.000248181	0.001229
chr6	36513886	36515993	FoundIn3repsPeak_108253	intron (NM_007271, intron 1 of 13)	ENSG00000112079	STK38	0.666314	6.22457e-06	4.80489e-05
chr6	36544475	36545870	FoundIn3repsPeak_108254	Intergenic	ENSG00000112081	SRSF3	1.65226	2.51996e-12	7.93803e-11
chr6	36561283	36562635	FoundIn3repsPeak_108255	promoter-TSS (NM_003017)	ENSG00000112081	SRSF3	0.85766	3.09876e-10	6.42422e-09
chr6	36590663	36591702	FoundIn3repsPeak_108256	promoter-TSS (NR_037491)	ENSG00000263894	MIR3925	1.23315	0.00156965	0.00602272
chr6	36627893	36629192	FoundIn3repsPeak_108257	Intergenic	ENSG00000281450	PANDAR	0.975345	3.00294e-06	2.52361e-05
chr6	36646131	36646757	FoundIn3repsPeak_108258	promoter-TSS (NM_000389)	ENSG00000124762	CDKN1A	1.06323	9.37754e-07	8.97272e-06
chr6	36646898	36648727	FoundIn3repsPeak_108259	intron (NM_001220778, intron 1 of 2)	ENSG00000124762	CDKN1A	2.07331	1.34885e-41	1.45344e-38
chr6	36726181	36727732	FoundIn3repsPeak_108260	intron (NM_020939, intron 12 of 20)	ENSG00000124772	CPNE5	0.707025	0.000239148	0.00118954
chr6	36750468	36751069	FoundIn3repsPeak_108262	intron (NM_020939, intron 8 of 20)	ENSG00000124772	CPNE5	1.06834	0.000257083	0.0012671
chr6	36788265	36789866	FoundIn3repsPeak_108263	intron (NM_001314017, intron 3 of 6)	ENSG00000124772	CPNE5	1.18748	3.89972e-08	5.18935e-07
chr6	36820444	36820984	FoundIn3repsPeak_108266	Intergenic	ENSG00000124772	CPNE5	1.08021	0.00063742	0.00277653
chr6	36829679	36830483	FoundIn3repsPeak_108267	intron (NM_016059, intron 2 of 3)	ENSG00000198663	C6orf89	0.726297	3.69936e-05	0.000231962
chr6	36904571	36905577	FoundIn3repsPeak_108271	Intergenic	ENSG00000164530	PI16	2.02039	3.65604e-08	4.89895e-07
chr6	36909770	36910767	FoundIn3repsPeak_108272	Intergenic	ENSG00000164530	PI16	0.618833	0.0011513	0.00461385
chr6	36921543	36922683	FoundIn3repsPeak_108273	promoter-TSS (NM_153370)	ENSG00000164530	PI16	0.651233	0.00894155	0.0262417
chr6	36943540	36944151	FoundIn3repsPeak_108275	intron (NR_130739, intron 6 of 11)	ENSG00000137409	MTCH1	3.01534	9.62378e-12	2.7141e-10
chr6	36953461	36954924	FoundIn3repsPeak_108276	non-coding (NR_130739, exon 1 of 12)	ENSG00000137409	MTCH1	0.728343	4.037e-07	4.24014e-06
chr6	36973117	36973676	FoundIn3repsPeak_108277	promoter-TSS (NM_173558)	ENSG00000146192	FGD2	0.705417	0.0131821	0.0362229
chr6	36985651	36987017	FoundIn3repsPeak_108278	intron (NM_173558, intron 9 of 15)	ENSG00000146192	FGD2	0.810072	8.30717e-06	6.20827e-05
chr6	36997009	36997587	FoundIn3repsPeak_108280	TTS (NM_173558)	ENSG00000146192	FGD2	1.1738	7.58722e-09	1.18076e-07
chr6	37000894	37001486	FoundIn3repsPeak_108281	Intergenic	ENSG00000146192	FGD2	1.634	4.56041e-05	0.000278878
chr6	37027011	37028103	FoundIn3repsPeak_108284	Intergenic	ENSG00000146192	FGD2	0.425471	0.0189998	0.049006
chr6	37028840	37029835	FoundIn3repsPeak_108285	Intergenic	ENSG00000146192	FGD2	0.64892	0.0105493	0.0300992
chr6	37050860	37051857	FoundIn3repsPeak_108286	Intergenic	ENSG00000146192	FGD2	0.97251	9.95496e-07	9.45002e-06
chr6	37069908	37071584	FoundIn3repsPeak_108287	Intergenic	ENSG00000137193	PIM1	0.951005	1.1478e-06	1.07191e-05
chr6	37079637	37080681	FoundIn3repsPeak_108289	Intergenic	ENSG00000137193	PIM1	0.962558	5.98934e-06	4.64124e-05
chr6	37136880	37138827	FoundIn3repsPeak_108291	promoter-TSS (NM_001243186)	ENSG00000137193	PIM1	0.855772	3.23801e-17	2.38587e-15
chr6	37139689	37140309	FoundIn3repsPeak_108292	intron (NM_002648, intron 4 of 5)	ENSG00000137193	PIM1	0.556168	0.0147267	0.0397465
chr6	37144859	37145408	FoundIn3repsPeak_108293	Intergenic	ENSG00000137193	PIM1	1.90744	3.10834e-09	5.24651e-08
chr6	37154979	37155497	FoundIn3repsPeak_108295	Intergenic	ENSG00000137193	PIM1	0.916796	0.000733853	0.00313455
chr6	37189275	37190867	FoundIn3repsPeak_108301	intron (NM_001286401, intron 1 of 2)	ENSG00000172738	TMEM217	0.606199	3.46768e-05	0.000218851
chr6	37207575	37208521	FoundIn3repsPeak_108303	intron (NM_001286401, intron 1 of 2)	ENSG00000172738	TMEM217	0.858994	8.91543e-07	8.58237e-06
chr6	37212323	37213068	FoundIn3repsPeak_108304	intron (NM_001286401, intron 1 of 2)	ENSG00000172738	TMEM217	1.45508	8.26033e-06	6.1791e-05
chr6	37224866	37226407	FoundIn3repsPeak_108305	promoter-TSS (NM_145316)	ENSG00000065491	TBC1D22B	0.433729	0.000388121	0.0018104
chr6	37269315	37271082	FoundIn3repsPeak_108306	intron (NM_017772, intron 8 of 12)	ENSG00000172738	TMEM217	1.77381	1.56751e-22	2.47782e-20
chr6	37281579	37283329	FoundIn3repsPeak_108307	intron (NM_017772, intron 10 of 12)	ENSG00000112130	RNF8	0.612816	8.58544e-05	0.000485515
chr6	37321457	37323009	FoundIn3repsPeak_108309	intron (NM_003958, intron 1 of 7)	ENSG00000112130	RNF8	0.376571	0.0174408	0.0457051
chr6	37367537	37368397	FoundIn3repsPeak_108311	Intergenic	ENSG00000137200	CMTR1	0.870154	0.000345355	0.00163717
chr6	37442978	37443553	FoundIn3repsPeak_108316	intron (NM_015050, intron 19 of 23)	ENSG00000198937	CCDC167	2.03445	6.32684e-06	4.87546e-05
chr1	192848035	192849024	FoundIn3repsPeak_10832	Intergenic		LINC01032	0.859142	8.24464e-07	8.00646e-06
chr6	37467241	37468298	FoundIn3repsPeak_108321	promoter-TSS (NM_138493)	ENSG00000198937	CCDC167	0.480017	0.00018201	0.000937352
chr6	37505803	37506395	FoundIn3repsPeak_108324	Intergenic	ENSG00000263926	MIR4462	1.00839	0.00348377	0.0118864
chr6	37521335	37521889	FoundIn3repsPeak_108325	Intergenic	ENSG00000263926	MIR4462	1.20715	9.16335e-06	6.78042e-05
chr6	37527817	37528658	FoundIn3repsPeak_108326	Intergenic	ENSG00000263926	MIR4462	0.586456	0.00816875	0.0243515
chr6	37533054	37534573	FoundIn3repsPeak_108327	Intergenic	ENSG00000263926	MIR4462	1.51999	1.74174e-11	4.65107e-10
chr6	37582384	37582929	FoundIn3repsPeak_108330	Intergenic	ENSG00000263926	MIR4462	1.88177	2.68821e-06	2.28516e-05
chr6	37583589	37584161	FoundIn3repsPeak_108331	Intergenic	ENSG00000263926	MIR4462	1.72832	5.05974e-05	0.000305802
chr6	37596370	37596906	FoundIn3repsPeak_108332	Intergenic	ENSG00000112139	MDGA1	1.44697	6.07433e-05	0.000358815
chr6	37597988	37599015	FoundIn3repsPeak_108333	Intergenic	ENSG00000112139	MDGA1	2.00262	2.04991e-11	5.41177e-10
chr6	37611422	37612317	FoundIn3repsPeak_108336	intron (NM_153487, intron 13 of 16)	ENSG00000112139	MDGA1	1.74126	3.89245e-05	0.000242819
chr6	37621681	37622231	FoundIn3repsPeak_108338	intron (NM_153487, intron 6 of 16)	ENSG00000112139	MDGA1	1.10191	0.00162671	0.00621369
chr6	37634801	37636070	FoundIn3repsPeak_108340	intron (NM_153487, intron 1 of 16)	ENSG00000112139	MDGA1	0.603286	0.000218854	0.00110137
chr6	37664685	37667082	FoundIn3repsPeak_108342	promoter-TSS (NM_153487)	ENSG00000112139	MDGA1	0.901521	1.06311e-09	1.971e-08
chr6	37684297	37684801	FoundIn3repsPeak_108346	Intergenic	ENSG00000112139	MDGA1	0.857575	0.000645304	0.00280625
chr6	38135344	38136306	FoundIn3repsPeak_108356	TTS (NM_001172418)		BTBD9-AS1	1.41471	0.000347169	0.00164461
chr6	38165819	38166480	FoundIn3repsPeak_108358	intron (NM_001099272, intron 9 of 10)		BTBD9-AS1	0.922572	0.00356053	0.0121054
chr6	38216473	38217057	FoundIn3repsPeak_108360	intron (NM_001099272, intron 9 of 10)		BTBD9-AS1	0.833371	0.00759665	0.0229174
chr6	38252505	38253305	FoundIn3repsPeak_108361	intron (NM_001099272, intron 8 of 10)		BTBD9-AS1	1.26839	1.9045e-05	0.000129172
chr6	38411206	38412012	FoundIn3repsPeak_108362	intron (NM_001172418, intron 5 of 10)		BTBD9-AS1	1.375	8.03717e-07	7.82982e-06
chr6	38615705	38616231	FoundIn3repsPeak_108367	Intergenic	ENSG00000183826	BTBD9	0.705667	0.000947272	0.00390616
chr6	38750330	38751153	FoundIn3repsPeak_108374	intron (NM_001206927, intron 16 of 92)	ENSG00000124721	DNAH8	1.89043	9.60188e-11	2.1953e-09
chr6	38763180	38764735	FoundIn3repsPeak_108375	intron (NM_001206927, intron 21 of 92)	ENSG00000124721	DNAH8	0.848689	1.58423e-07	1.831e-06
chr6	38912507	38913013	FoundIn3repsPeak_108380	intron (NM_001206927, intron 79 of 92)		LOC100131047	1.9382	2.07773e-14	9.46738e-13
chr6	39004368	39005737	FoundIn3repsPeak_108385	Intergenic	ENSG00000112164	GLP1R	1.68119	4.42021e-13	1.60262e-11
chr6	39056000	39056608	FoundIn3repsPeak_108387	non-coding (NR_136562, exon 14 of 14)	ENSG00000112167	SAYSD1	0.948768	0.000698103	0.00299896
chr6	39135668	39136520	FoundIn3repsPeak_108393	Intergenic	ENSG00000112167	SAYSD1	0.719793	0.00424643	0.014057
chr6	39156265	39156770	FoundIn3repsPeak_108395	TTS (NM_003740)	ENSG00000164626	KCNK5	0.640731	0.00693819	0.0212194
chr1	18905690	18906288	FoundIn3repsPeak_1084	Intergenic	ENSG00000009709	PAX7	0.655732	0.00248394	0.00893829
chr6	39263173	39263835	FoundIn3repsPeak_108404	Intergenic	ENSG00000124780	KCNK17	1.0099	0.00137237	0.00536637
chr6	39303450	39304415	FoundIn3repsPeak_108408	3_ UTR (NM_001289024, exon 10 of 10)	ENSG00000095981	KCNK16	0.840674	0.00884127	0.0260103
chr6	39333010	39333885	FoundIn3repsPeak_108411	intron (NM_001289020, intron 15 of 21)	ENSG00000095981	KCNK16	1.86942	3.92318e-09	6.46707e-08
chr6	39668464	39668980	FoundIn3repsPeak_108416	intron (NM_145027, intron 3 of 22)	ENSG00000164627	KIF6	0.866468	7.93999e-05	0.000453354
chr6	39906453	39907194	FoundIn3repsPeak_108425	Intergenic	ENSG00000124615	MOCS1	1.38225	5.29802e-08	6.86275e-07
chr6	39909328	39909965	FoundIn3repsPeak_108426	Intergenic	ENSG00000124615	MOCS1	1.62082	4.70473e-06	3.75864e-05
chr6	39960620	39961390	FoundIn3repsPeak_108428	Intergenic	ENSG00000124615	MOCS1	0.888879	0.000539723	0.00240446
chr6	40138901	40139592	FoundIn3repsPeak_108437	Intergenic		LINC00951	1.18877	0.000555367	0.00246447
chr6	40279844	40280721	FoundIn3repsPeak_108439	Intergenic		LINC00951	1.26026	1.81984e-05	0.000124218
chr6	40597741	40598665	FoundIn3repsPeak_108447	Intergenic	ENSG00000156564	LRFN2	1.7428	9.10963e-09	1.39337e-07
chr6	40656754	40657357	FoundIn3repsPeak_108448	Intergenic	ENSG00000156564	LRFN2	1.74517	4.82045e-06	3.8398e-05
chr6	40710890	40711835	FoundIn3repsPeak_108451	Intergenic	ENSG00000156564	LRFN2	0.731287	0.0031961	0.0110482
chr6	40730566	40731245	FoundIn3repsPeak_108452	Intergenic	ENSG00000156564	LRFN2	0.975049	0.00216586	0.00795045
chr6	40897873	40898835	FoundIn3repsPeak_108461	intron (NR_110873, intron 1 of 5)		LOC101929555	1.23351	3.08674e-05	0.000197578
chr6	40929758	40930558	FoundIn3repsPeak_108462	intron (NR_110873, intron 1 of 5)		LOC101929555	0.669022	0.00831236	0.0247194
chr6	40964306	40965908	FoundIn3repsPeak_108463	intron (NR_110873, intron 1 of 5)		LOC101929555	0.827836	0.000191522	0.000979558
chr6	40967139	40968181	FoundIn3repsPeak_108464	intron (NR_110873, intron 1 of 5)		LOC101929555	0.650259	0.00168939	0.00641671
chr6	40994992	40996553	FoundIn3repsPeak_108466	3_ UTR (NM_173561, exon 9 of 9)		LOC101929555	0.428061	0.00888655	0.0261173
chr6	41024707	41026598	FoundIn3repsPeak_108468	intron (NM_006789, intron 1 of 2)	ENSG00000124701	APOBEC2	1.51499	5.72433e-14	2.43457e-12
chr6	41168193	41170131	FoundIn3repsPeak_108472	promoter-TSS (NM_024807)	ENSG00000112195	TREML2	0.67885	0.0113498	0.0319786
chr6	41195915	41197155	FoundIn3repsPeak_108473	exon (NM_198153, exon 2 of 6)	ENSG00000188056	TREML4	1.90478	2.91206e-10	6.06892e-09
chr6	41286225	41287432	FoundIn3repsPeak_108476	Intergenic	ENSG00000096264	NCR2	0.776264	1.03897e-05	7.56854e-05
chr6	41288129	41289078	FoundIn3repsPeak_108477	Intergenic	ENSG00000096264	NCR2	1.33338	1.18441e-12	3.98134e-11
chr6	41293156	41294258	FoundIn3repsPeak_108478	Intergenic	ENSG00000096264	NCR2	2.15583	2.73945e-12	8.54724e-11
chr6	41302392	41302914	FoundIn3repsPeak_108479	promoter-TSS (NM_001199509)	ENSG00000096264	NCR2	0.82405	0.0127484	0.0352309
chr6	41338894	41339627	FoundIn3repsPeak_108482	Intergenic	ENSG00000096264	NCR2	1.41574	1.65515e-05	0.000114356
chr6	41430339	41431510	FoundIn3repsPeak_108486	Intergenic	ENSG00000226917	LINC01276	0.98555	0.00518477	0.0166358
chr6	41472692	41473721	FoundIn3repsPeak_108488	intron (NR_120347, intron 2 of 2)	ENSG00000226917	LINC01276	0.954705	0.00518252	0.0166301
chr6	41512948	41515158	FoundIn3repsPeak_108489	promoter-TSS (NR_126417)	ENSG00000234753	FOXP4-AS1	0.319502	0.010812	0.0307082
chr6	41545396	41547238	FoundIn3repsPeak_108490	intron (NM_001012426, intron 3 of 16)	ENSG00000266494	MIR4641	1.48354	1.31641e-15	7.44533e-14
chr6	41570409	41571273	FoundIn3repsPeak_108492	TTS (NM_138457)	ENSG00000266494	MIR4641	0.731822	0.00253542	0.00909195
chr6	41612693	41613614	FoundIn3repsPeak_108494	intron (NM_001300805, intron 2 of 3)	ENSG00000112559	MDFI	1.2713	1.78671e-05	0.000122279
chr6	41625066	41625875	FoundIn3repsPeak_108495	Intergenic	ENSG00000112559	MDFI	1.6224	5.32899e-05	0.000320165
chr6	41649773	41650368	FoundIn3repsPeak_108496	Intergenic	ENSG00000112559	MDFI	0.675257	0.00427192	0.0141302
chr6	41691106	41691701	FoundIn3repsPeak_108499	intron (NM_001167827, intron 1 of 8)	ENSG00000112561	TFEB	0.695694	0.0178086	0.0464702
chr6	41701434	41703689	FoundIn3repsPeak_108500	promoter-TSS (NM_001271945)	ENSG00000112561	TFEB	0.852763	2.81747e-09	4.7922e-08
chr6	41734563	41735351	FoundIn3repsPeak_108501	Intergenic	ENSG00000137218	FRS3	1.25509	5.38608e-08	6.96627e-07
chr6	41735768	41737154	FoundIn3repsPeak_108502	Intergenic	ENSG00000137218	FRS3	0.552289	0.00728705	0.0221256
chr6	41747071	41749104	FoundIn3repsPeak_108503	promoter-TSS (NM_013397)	ENSG00000124593	PRICKLE4	0.683373	6.91774e-10	1.33015e-08
chr6	41754024	41755677	FoundIn3repsPeak_108504	promoter-TSS (NM_001134493)	ENSG00000214736	TOMM6	0.511292	0.000164776	0.000859939
chr6	41814062	41814994	FoundIn3repsPeak_108506	intron (NM_018561, intron 3 of 6)	ENSG00000164663	USP49	1.08199	9.11622e-06	6.74814e-05
chr6	41862275	41864153	FoundIn3repsPeak_108508	promoter-TSS (NM_018561)	ENSG00000164663	USP49	0.787038	1.7796e-09	3.14975e-08
chr6	41887974	41889757	FoundIn3repsPeak_108509	promoter-TSS (NM_004053)	ENSG00000124641	MED20	0.506751	0.000107318	0.00059036
chr6	41906836	41907962	FoundIn3repsPeak_108511	intron (NM_001136126, intron 1 of 3)	ENSG00000112576	CCND3	0.620182	0.000369104	0.00173244
chr6	41908701	41910327	FoundIn3repsPeak_108512	promoter-TSS (NM_001760)	ENSG00000112576	CCND3	0.707381	3.49084e-08	4.69582e-07
chr6	41934735	41935819	FoundIn3repsPeak_108514	intron (NM_001136017, intron 1 of 4)	ENSG00000112576	CCND3	0.91724	0.000837258	0.00351306
chr6	41945633	41946143	FoundIn3repsPeak_108515	intron (NM_001136017, intron 1 of 4)	ENSG00000112576	CCND3	0.867181	0.000151939	0.0008011
chr6	41995725	41996941	FoundIn3repsPeak_108517	intron (NM_001136017, intron 1 of 4)	ENSG00000112576	CCND3	0.801138	2.26085e-07	2.52296e-06
chr6	41998107	41999408	FoundIn3repsPeak_108518	intron (NM_001287434, intron 1 of 4)	ENSG00000112576	CCND3	0.415715	0.00724252	0.0220078
chr6	42017590	42018807	FoundIn3repsPeak_108523	promoter-TSS (NM_138572)	ENSG00000137413	TAF8	0.469594	0.000141771	0.000753962
chr6	42059381	42060789	FoundIn3repsPeak_108524	Intergenic	ENSG00000137413	TAF8	0.580585	0.0114961	0.0323146
chr6	42067214	42068602	FoundIn3repsPeak_108525	TTS (NM_001164446)	ENSG00000188112	C6orf132	1.25653	8.06832e-09	1.2477e-07
chr6	42071530	42072907	FoundIn3repsPeak_108526	exon (NM_001164446, exon 4 of 5)	ENSG00000188112	C6orf132	1.07837	1.2994e-09	2.3645e-08
chr6	42096630	42097241	FoundIn3repsPeak_108527	intron (NM_001164446, intron 1 of 4)	ENSG00000188112	C6orf132	1.01398	0.00695342	0.0212554
chr6	42115644	42116197	FoundIn3repsPeak_108529	Intergenic	ENSG00000188112	C6orf132	1.44572	6.12469e-08	7.83208e-07
chr6	42158189	42159350	FoundIn3repsPeak_108531	intron (NM_002098, intron 1 of 3)	ENSG00000112599	GUCA1B	2.56788	1.75822e-08	2.525e-07
chr6	42165034	42166248	FoundIn3repsPeak_108532	Intergenic	ENSG00000112599	GUCA1B	0.551	0.0051744	0.0166092
chr6	42185314	42186213	FoundIn3repsPeak_108534	promoter-TSS (NM_018141)	ENSG00000048544	MRPS10	0.625134	0.000789256	0.0033367
chr6	42228202	42229147	FoundIn3repsPeak_108537	intron (NM_033502, intron 8 of 17)	ENSG00000048544	MRPS10	1.10578	7.82439e-07	7.6452e-06
chr6	42283049	42285102	FoundIn3repsPeak_108539	intron (NM_033502, intron 3 of 17)	ENSG00000048544	MRPS10	1.50383	3.85e-16	2.38971e-14
chr6	42335303	42336455	FoundIn3repsPeak_108540	intron (NM_033502, intron 2 of 17)	ENSG00000124496	TRERF1	2.24764	2.19219e-16	1.41549e-14
chr6	42372084	42373018	FoundIn3repsPeak_108541	intron (NM_033502, intron 2 of 17)	ENSG00000124496	TRERF1	1.08491	0.000943345	0.00389283
chr6	42374835	42375629	FoundIn3repsPeak_108542	intron (NM_033502, intron 2 of 17)	ENSG00000124496	TRERF1	1.11137	0.000165327	0.000862381
chr6	42407452	42408584	FoundIn3repsPeak_108543	intron (NM_033502, intron 2 of 17)	ENSG00000124496	TRERF1	2.12847	3.75637e-10	7.63823e-09
chr6	42419131	42422674	FoundIn3repsPeak_108544	Intergenic	ENSG00000124496	TRERF1	1.49042	1.72913e-13	6.72544e-12
chr6	42434861	42435896	FoundIn3repsPeak_108545	Intergenic	ENSG00000124496	TRERF1	0.976377	0.000237279	0.0011816
chr6	42438437	42439270	FoundIn3repsPeak_108546	Intergenic	ENSG00000124496	TRERF1	0.720926	3.80484e-05	0.000237967
chr6	42472459	42473293	FoundIn3repsPeak_108547	Intergenic	ENSG00000124496	TRERF1	1.41588	1.44463e-08	2.1157e-07
chr6	42477422	42477950	FoundIn3repsPeak_108548	Intergenic	ENSG00000024048	UBR2	3.16865	6.9303e-13	2.42963e-11
chr6	42488652	42489364	FoundIn3repsPeak_108549	Intergenic	ENSG00000024048	UBR2	2.8971	1.22827e-20	1.51779e-18
chr6	42514984	42516211	FoundIn3repsPeak_108551	Intergenic	ENSG00000024048	UBR2	1.60703	5.67187e-12	1.66877e-10
chr6	42523417	42524469	FoundIn3repsPeak_108553	Intergenic	ENSG00000024048	UBR2	1.24697	4.30678e-11	1.06225e-09
chr6	42531328	42532687	FoundIn3repsPeak_108554	5_ UTR (NM_001184801, exon 1 of 12)	ENSG00000024048	UBR2	0.434354	0.000707488	0.00303479
chr6	42596755	42597270	FoundIn3repsPeak_108555	intron (NM_015255, intron 11 of 46)	ENSG00000024048	UBR2	0.938493	9.00291e-06	6.67417e-05
chr6	42713623	42715634	FoundIn3repsPeak_108558	promoter-TSS (NM_001318819)	ENSG00000112624	GLTSCR1L	0.531069	2.50926e-05	0.000164411
chr6	42846651	42848208	FoundIn3repsPeak_108560	promoter-TSS (NR_134563)	ENSG00000146223	RPL7L1	0.478568	0.00199173	0.00739879
chr6	42861182	42862261	FoundIn3repsPeak_108561	Intergenic	ENSG00000221821	C6orf226	0.589361	0.000185234	0.000951773
chr6	42896550	42898138	FoundIn3repsPeak_108564	exon (NM_001318857, exon 1 of 5)	ENSG00000137161	CNPY3	0.371553	0.00281885	0.00994316
chr6	42925447	42926302	FoundIn3repsPeak_108565	intron (NR_134890, intron 2 of 4)	ENSG00000124713	GNMT	0.404601	0.0190418	0.0490964
chr6	42938553	42939551	FoundIn3repsPeak_108567	intron (NM_001316313, intron 3 of 16)	ENSG00000124587	PEX6	1.20532	8.22531e-05	0.000467426
chr6	42951590	42952780	FoundIn3repsPeak_108569	promoter-TSS (NM_001270476)	ENSG00000112640	PPP2R5D	0.430214	0.00135967	0.00532439
chr6	42980763	42982415	FoundIn3repsPeak_108570	promoter-TSS (NM_057161)	ENSG00000124733	MEA1	0.640885	1.60123e-09	2.86078e-08
chr6	42988312	42990213	FoundIn3repsPeak_108571	promoter-TSS (NM_001329704)	ENSG00000124541	RRP36	0.67549	1.77787e-05	0.000121717
chr6	43020437	43021894	FoundIn3repsPeak_108572	TTS (NM_001300848)	ENSG00000044090	CUL7	0.617897	0.000114137	0.000622784
chr6	43026685	43028284	FoundIn3repsPeak_108573	promoter-TSS (NM_001300848)	ENSG00000137171	KLC4	0.839544	1.89382e-12	6.10453e-11
chr6	43043436	43044739	FoundIn3repsPeak_108574	promoter-TSS (NM_002821)	ENSG00000112655	PTK7	0.732048	4.47964e-06	3.59687e-05
chr6	43081409	43082672	FoundIn3repsPeak_108576	intron (NM_001270398, intron 1 of 19)	ENSG00000112655	PTK7	1.34177	8.951e-10	1.68503e-08
chr6	43104195	43105263	FoundIn3repsPeak_108578	intron (NM_152881, intron 7 of 16)	ENSG00000112658	SRF	1.16075	3.53163e-09	5.87847e-08
chr6	43119134	43119934	FoundIn3repsPeak_108580	intron (NR_072997, intron 16 of 18)	ENSG00000112658	SRF	0.921467	8.94997e-07	8.61132e-06
chr6	43132388	43133192	FoundIn3repsPeak_108581	Intergenic	ENSG00000112658	SRF	0.978371	0.000342222	0.00162471
chr6	43138249	43139456	FoundIn3repsPeak_108582	promoter-TSS (NM_003131)	ENSG00000112658	SRF	0.797281	2.7079e-11	6.95529e-10
chr6	43141908	43142750	FoundIn3repsPeak_108583	intron (NM_001292001, intron 2 of 6)	ENSG00000112658	SRF	0.984272	4.21057e-07	4.4022e-06
chr6	43149467	43150692	FoundIn3repsPeak_108584	TTS (NM_003131)	ENSG00000112659	CUL9	0.925953	1.3949e-09	2.52227e-08
chr6	43187480	43188388	FoundIn3repsPeak_108585	intron (NM_015089, intron 31 of 40)	ENSG00000112667	DNPH1	1.64663	2.98789e-08	4.06431e-07
chr6	43214158	43215731	FoundIn3repsPeak_108587	intron (NM_032538, intron 2 of 14)	ENSG00000146216	TTBK1	0.773839	5.16622e-05	0.000311451
chr6	43231094	43231672	FoundIn3repsPeak_108588	intron (NM_032538, intron 13 of 14)	ENSG00000146216	TTBK1	1.45015	5.05959e-07	5.18639e-06
chr6	43336272	43337840	FoundIn3repsPeak_108591	exon (NM_014345, exon 1 of 10)	ENSG00000171467	ZNF318	0.795394	3.3019e-07	3.5428e-06
chr6	43358378	43359690	FoundIn3repsPeak_108592	Intergenic	ENSG00000171467	ZNF318	0.602886	0.000352206	0.00166412
chr6	43360776	43361716	FoundIn3repsPeak_108593	Intergenic	ENSG00000171467	ZNF318	0.491831	0.000150168	0.000792765
chr6	43394874	43396288	FoundIn3repsPeak_108594	intron (NM_001198934, intron 1 of 21)	ENSG00000124574	ABCC10	0.486328	7.4384e-05	0.000427815
chr6	43403983	43404774	FoundIn3repsPeak_108595	intron (NM_033450, intron 4 of 19)	ENSG00000276770	MIR6780B	1.59427	1.50489e-07	1.74755e-06
chr6	43421957	43423472	FoundIn3repsPeak_108596	intron (NM_206539, intron 1 of 5)	ENSG00000171462	DLK2	0.705423	0.000875889	0.00365436
chr6	43444787	43446089	FoundIn3repsPeak_108597	intron (NM_001146020, intron 1 of 8)	ENSG00000137221	TJAP1	0.562147	0.00172675	0.00653674
chr6	43458401	43459174	FoundIn3repsPeak_108598	intron (NM_001146017, intron 1 of 9)	ENSG00000137221	TJAP1	0.582187	0.000892898	0.00371412
chr6	43474169	43475176	FoundIn3repsPeak_108600	TTS (NR_027394)	ENSG00000204052	LRRC73	0.598935	0.00894008	0.0262386
chr6	43477410	43478424	FoundIn3repsPeak_108601	5_ UTR (NM_001012974, exon 1 of 6)	ENSG00000204052	LRRC73	0.653938	0.000263801	0.00129656
chr6	43483959	43485655	FoundIn3repsPeak_108602	promoter-TSS (NM_203290)	ENSG00000171453	POLR1C	0.55339	0.000167925	0.000874136
chr6	43542865	43544531	FoundIn3repsPeak_108603	promoter-TSS (NM_001291969)	ENSG00000124571	XPO5	0.711448	3.67172e-06	3.0176e-05
chr6	43594853	43595458	FoundIn3repsPeak_108606	promoter-TSS (NM_001286216)	ENSG00000172432	GTPBP2	0.644171	0.00139718	0.00544989
chr6	43596419	43598377	FoundIn3repsPeak_108607	promoter-TSS (NM_019096)	ENSG00000124688	MAD2L1BP	0.452519	4.82292e-05	0.000293055
chr6	43598760	43599403	FoundIn3repsPeak_108608	intron (NM_001003690, intron 1 of 3)	ENSG00000124688	MAD2L1BP	0.501983	0.00265955	0.0094674
chr6	43607742	43608670	FoundIn3repsPeak_108610	exon (NM_014628, exon 3 of 3)	ENSG00000172426	RSPH9	1.70363	9.60781e-08	1.17209e-06
chr6	43637046	43638322	FoundIn3repsPeak_108612	intron (NM_001193341, intron 5 of 5)	ENSG00000096080	MRPS18A	1.06238	4.05005e-06	3.29118e-05
chr6	43670004	43671189	FoundIn3repsPeak_108614	Intergenic	ENSG00000096080	MRPS18A	1.06016	1.42788e-11	3.88066e-10
chr6	43681927	43682741	FoundIn3repsPeak_108615	Intergenic	ENSG00000096080	MRPS18A	2.21563	7.5593e-10	1.44526e-08
chr6	43691460	43692266	FoundIn3repsPeak_108616	Intergenic	ENSG00000096080	MRPS18A	0.758321	0.00730598	0.0221756
chr6	43726154	43726988	FoundIn3repsPeak_108619	Intergenic	ENSG00000112715	VEGFA	0.907391	0.000912221	0.003782
chr6	43737094	43740014	FoundIn3repsPeak_108620	exon (NM_001171622, exon 1 of 5)	ENSG00000112715	VEGFA	0.502205	1.88241e-05	0.000127912
chr6	43774778	43776041	FoundIn3repsPeak_108624	Intergenic	ENSG00000112715	VEGFA	0.791108	0.00016008	0.000838322
chr6	43776952	43777480	FoundIn3repsPeak_108625	Intergenic	ENSG00000112715	VEGFA	2.42266	1.29358e-10	2.8847e-09
chr6	43784813	43785398	FoundIn3repsPeak_108626	Intergenic	ENSG00000112715	VEGFA	0.742126	0.016354	0.0433342
chr6	43805901	43806840	FoundIn3repsPeak_108629	Intergenic		LINC01512	0.715526	0.00364654	0.012356
chr6	43894265	43895556	FoundIn3repsPeak_108634	intron (NR_024478, intron 1 of 1)		LINC01512	0.624201	0.000343911	0.00163119
chr6	43936903	43937896	FoundIn3repsPeak_108638	Intergenic	ENSG00000181577	C6orf223	0.838872	0.00177107	0.00668171
chr6	43958208	43959081	FoundIn3repsPeak_108641	Intergenic	ENSG00000181577	C6orf223	1.22214	2.88581e-05	0.000186167
chr6	43968927	43969519	FoundIn3repsPeak_108643	intron (NM_153246, intron 2 of 3)	ENSG00000181577	C6orf223	0.812472	0.00965626	0.0279705
chr6	43970258	43970779	FoundIn3repsPeak_108644	exon (NM_001324369, exon 3 of 3)	ENSG00000237686	LOC101929705	0.593552	0.000134106	0.000718074
chr6	44008732	44010315	FoundIn3repsPeak_108645	intron (NR_125864, intron 1 of 4)	ENSG00000237686	LOC101929705	0.873473	0.00023334	0.00116461
chr6	44010826	44012654	FoundIn3repsPeak_108646	intron (NR_125864, intron 1 of 4)	ENSG00000237686	LOC101929705	1.82344	1.09852e-18	1.01762e-16
chr6	44018934	44019718	FoundIn3repsPeak_108647	intron (NR_125864, intron 1 of 4)	ENSG00000237686	LOC101929705	2.69263	1.49769e-09	2.69295e-08
chr6	44026108	44027566	FoundIn3repsPeak_108649	intron (NR_125864, intron 1 of 4)	ENSG00000237686	LOC101929705	0.428153	0.0024574	0.00886006
chr6	44031961	44033158	FoundIn3repsPeak_108650	intron (NR_125864, intron 1 of 4)	ENSG00000237686	LOC101929705	1.79114	7.28904e-14	3.03488e-12
chr6	44040247	44042111	FoundIn3repsPeak_108651	intron (NR_125864, intron 1 of 4)	ENSG00000237686	LOC101929705	1.29779	2.84665e-14	1.26877e-12
chr6	44042136	44042876	FoundIn3repsPeak_108652	promoter-TSS (NR_125864)	ENSG00000237686	LOC101929705	0.699301	0.00682679	0.020932
chr6	44046762	44047361	FoundIn3repsPeak_108653	Intergenic	ENSG00000237686	LOC101929705	0.893426	0.00413506	0.0137488
chr6	44067716	44068262	FoundIn3repsPeak_108656	Intergenic	ENSG00000237686	LOC101929705	0.751741	0.00279105	0.00985722
chr6	44094338	44096559	FoundIn3repsPeak_108657	promoter-TSS (NM_032111)	ENSG00000137216	TMEM63B	1.00227	3.00241e-15	1.59089e-13
chr6	44101300	44102639	FoundIn3repsPeak_108659	intron (NM_018426, intron 1 of 23)	ENSG00000137216	TMEM63B	0.762829	0.00173545	0.00656574
chr6	44169448	44170207	FoundIn3repsPeak_108666	Intergenic	ENSG00000262179	LOC101929726	1.11735	0.000129828	0.000698137
chr6	44186769	44187846	FoundIn3repsPeak_108668	promoter-TSS (NM_001304462)	ENSG00000112759	SLC29A1	1.01333	1.28279e-08	1.90205e-07
chr6	44190725	44192228	FoundIn3repsPeak_108670	5_ UTR (NM_001078177, exon 1 of 14)	ENSG00000112759	SLC29A1	0.557147	4.09417e-05	0.000253823
chr6	44205130	44206330	FoundIn3repsPeak_108673	Intergenic	ENSG00000096384	HSP90AB1	0.663885	5.7755e-06	4.49378e-05
chr6	44213683	44215924	FoundIn3repsPeak_108674	5_ UTR (NM_007355, exon 1 of 12)	ENSG00000096384	HSP90AB1	0.733067	3.46336e-11	8.69669e-10
chr6	44224077	44225932	FoundIn3repsPeak_108676	promoter-TSS (NM_001286510)	ENSG00000157593	SLC35B2	0.503943	1.80131e-05	0.000123103
chr6	44231925	44233706	FoundIn3repsPeak_108677	exon (NM_004556, exon 1 of 6)	ENSG00000146232	NFKBIE	0.798519	8.77677e-11	2.02739e-09
chr6	44407399	44407938	FoundIn3repsPeak_108686	intron (NM_001253, intron 14 of 15)	ENSG00000266619	MIR4642	2.04192	7.7452e-08	9.67049e-07
chr6	44423882	44425135	FoundIn3repsPeak_108688	Intergenic	ENSG00000266619	MIR4642	0.67581	0.000368728	0.00173109
chr6	44429926	44431026	FoundIn3repsPeak_108689	Intergenic	ENSG00000266619	MIR4642	0.953215	0.00015025	0.000793167
chr6	44461825	44462657	FoundIn3repsPeak_108695	Intergenic		LOC105375075	0.610289	0.00178808	0.0067374
chr6	44510055	44511073	FoundIn3repsPeak_108698	Intergenic		LOC105375075	0.899188	0.000583695	0.0025708
chr6	44537537	44538480	FoundIn3repsPeak_108700	Intergenic		LOC105375075	0.821669	0.0015465	0.00594742
chr6	44557282	44557795	FoundIn3repsPeak_108701	Intergenic		LOC105375075	0.503108	0.0130671	0.0359509
chr6	44610346	44611142	FoundIn3repsPeak_108705	Intergenic		LOC105375075	1.73995	6.66373e-11	1.5766e-09
chr6	44634934	44636712	FoundIn3repsPeak_108708	Intergenic		LOC105375075	0.547568	0.012308	0.0342211
chr6	44663817	44664462	FoundIn3repsPeak_108711	Intergenic		LOC105375075	0.95929	0.00522134	0.016736
chr6	45355398	45356492	FoundIn3repsPeak_108747	intron (NM_001015051, intron 2 of 7)	ENSG00000196284	SUPT3H	0.759098	0.0151255	0.0406362
chr6	45361527	45362401	FoundIn3repsPeak_108748	intron (NM_001015051, intron 2 of 7)	ENSG00000196284	SUPT3H	0.584438	0.00556446	0.0176568
chr6	45421568	45422688	FoundIn3repsPeak_108756	intron (NM_001015051, intron 5 of 7)	ENSG00000124813	RUNX2	1.12031	1.11302e-05	8.04915e-05
chr6	45665208	45665877	FoundIn3repsPeak_108776	Intergenic	ENSG00000112782	CLIC5	0.743203	0.0129204	0.0356142
chr6	45703253	45704239	FoundIn3repsPeak_108780	Intergenic	ENSG00000112782	CLIC5	0.664599	0.0177212	0.0462851
chr6	46012580	46013442	FoundIn3repsPeak_108798	intron (NM_001114086, intron 1 of 5)	ENSG00000112782	CLIC5	1.97529	4.77874e-08	6.24067e-07
chr6	46190646	46192291	FoundIn3repsPeak_108813	intron (NM_001251973, intron 4 of 4)		LOC101926915	0.631415	0.0192038	0.0494449
chr6	46293165	46293769	FoundIn3repsPeak_108820	5_ UTR (NM_005822, exon 1 of 4)	ENSG00000172348	RCAN2	1.62541	1.43602e-05	0.000100903
chr6	46405228	46406543	FoundIn3repsPeak_108828	intron (NM_001251973, intron 2 of 4)	ENSG00000172348	RCAN2	0.915475	0.0003662	0.00172096
chr6	46724497	46725419	FoundIn3repsPeak_108849	intron (NM_001162435, intron 4 of 4)	ENSG00000230062	ANKRD66	1.44481	1.32603e-06	1.21941e-05
chr6	46767341	46768419	FoundIn3repsPeak_108853	intron (NM_005588, intron 5 of 13)	ENSG00000112818	MEP1A	0.784333	0.00131506	0.00517331
chr6	46881835	46882609	FoundIn3repsPeak_108862	intron (NM_015234, intron 1 of 20)	ENSG00000069122	ADGRF5	1.91071	1.0356e-09	1.92371e-08
chr6	47029017	47030247	FoundIn3repsPeak_108876	Intergenic	ENSG00000153292	ADGRF1	1.27275	4.27771e-08	5.64314e-07
chr6	47051216	47052003	FoundIn3repsPeak_108879	Intergenic	ENSG00000153292	ADGRF1	1.22039	4.62724e-05	0.000282477
chr6	47058326	47059473	FoundIn3repsPeak_108881	Intergenic	ENSG00000153292	ADGRF1	0.612327	0.00993574	0.0286476
chr6	47113998	47114965	FoundIn3repsPeak_108887	Intergenic	ENSG00000153292	ADGRF1	1.66251	1.73438e-12	5.63844e-11
chr6	47130489	47131435	FoundIn3repsPeak_108889	Intergenic	ENSG00000153292	ADGRF1	1.34348	1.07615e-05	7.81315e-05
chr6	47148267	47149246	FoundIn3repsPeak_108891	Intergenic	ENSG00000146072	TNFRSF21	0.745844	0.000988233	0.00405009
chr6	47156154	47156754	FoundIn3repsPeak_108892	Intergenic	ENSG00000146072	TNFRSF21	1.7443	4.96551e-10	9.85007e-09
chr1	193161291	193162235	FoundIn3repsPeak_10890	intron (NM_024529, intron 10 of 16)	ENSG00000162630	B3GALT2	0.545318	0.0131173	0.0360641
chr6	47214798	47215731	FoundIn3repsPeak_108900	intron (NM_014452, intron 4 of 5)	ENSG00000146072	TNFRSF21	0.43093	0.00890553	0.0261607
chr6	47288774	47289806	FoundIn3repsPeak_108905	Intergenic	ENSG00000146072	TNFRSF21	0.588697	0.00662973	0.0204268
chr6	47329116	47329854	FoundIn3repsPeak_108911	Intergenic	ENSG00000146072	TNFRSF21	1.16831	0.000543769	0.00242018
chr6	47637319	47639092	FoundIn3repsPeak_108953	intron (NM_153839, intron 2 of 10)	ENSG00000164393	ADGRF2	0.740243	6.78404e-05	0.000394987
chr6	47651417	47652594	FoundIn3repsPeak_108955	intron (NM_153839, intron 7 of 10)	ENSG00000153294	ADGRF4	0.997478	1.8487e-05	0.000125901
chr6	47665608	47666749	FoundIn3repsPeak_108958	promoter-TSS (NM_001347855)	ENSG00000153294	ADGRF4	1.85096	5.68683e-31	2.37881e-28
chr6	47667598	47668362	FoundIn3repsPeak_108959	intron (NM_153838, intron 1 of 9)	ENSG00000153294	ADGRF4	1.53086	5.13866e-13	1.84178e-11
chr6	47709229	47709928	FoundIn3repsPeak_108963	Intergenic	ENSG00000124818	OPN5	0.723343	0.00995098	0.0286842
chr6	47761905	47763224	FoundIn3repsPeak_108969	intron (NR_033806, intron 3 of 6)	ENSG00000124818	OPN5	1.15132	9.01287e-07	8.66474e-06
chr6	47778538	47779218	FoundIn3repsPeak_108971	intron (NR_033806, intron 5 of 6)	ENSG00000124818	OPN5	1.10161	9.71198e-06	7.13736e-05
chr6	49304036	49304838	FoundIn3repsPeak_109036	Intergenic	ENSG00000146085	MUT	0.828381	4.35918e-07	4.53849e-06
chr1	193277427	193278022	FoundIn3repsPeak_10906	intron (NR_125789, intron 1 of 3)	ENSG00000232077	LINC01031	0.999037	2.0822e-05	0.000139749
chr6	49508718	49509483	FoundIn3repsPeak_109061	Intergenic	ENSG00000197261	C6orf141	1.11503	0.000120948	0.000655542
chr1	19201438	19202211	FoundIn3repsPeak_1091	intron (NM_001319218, intron 12 of 13)	ENSG00000265606	MIR4695	0.850551	0.000938276	0.00387535
chr6	49948493	49949095	FoundIn3repsPeak_109123	Intergenic	ENSG00000214642	DEFB113	0.937541	0.000620736	0.00271263
chr6	50890434	50891226	FoundIn3repsPeak_109188	Intergenic	ENSG00000008196	TFAP2B	0.847801	0.00536115	0.0171148
chr6	50903914	50904521	FoundIn3repsPeak_109193	Intergenic	ENSG00000008196	TFAP2B	0.972039	0.000883682	0.00368204
chr6	51065849	51067335	FoundIn3repsPeak_109211	Intergenic	ENSG00000008196	TFAP2B	1.26169	5.60908e-10	1.09844e-08
chr6	51075129	51076119	FoundIn3repsPeak_109212	Intergenic	ENSG00000008196	TFAP2B	1.77084	1.69944e-12	5.53706e-11
chr6	51704060	51705412	FoundIn3repsPeak_109259	intron (NM_170724, intron 50 of 60)		LOC101927082	0.955014	0.000138569	0.000738972
chr6	51711188	51711756	FoundIn3repsPeak_109260	intron (NM_170724, intron 50 of 60)		LOC101927082	0.877483	0.00504967	0.0162721
chr6	51777878	51778648	FoundIn3repsPeak_109264	intron (NM_170724, intron 37 of 60)	ENSG00000170927	PKHD1	0.862642	9.8477e-05	0.000547608
chr6	52020722	52021274	FoundIn3repsPeak_109280	Intergenic		LINCMD1	1.17028	0.000672014	0.00290496
chr6	52165595	52166565	FoundIn3repsPeak_109292	Intergenic	ENSG00000112118	MCM3	0.911798	1.00849e-05	7.38043e-05
chr6	52168618	52169225	FoundIn3repsPeak_109293	Intergenic	ENSG00000112118	MCM3	0.851617	1.04752e-08	1.58107e-07
chr6	52182483	52183040	FoundIn3repsPeak_109295	Intergenic	ENSG00000112118	MCM3	0.960972	0.00533105	0.0170365
chr6	52190539	52191334	FoundIn3repsPeak_109297	Intergenic	ENSG00000170915	PAQR8	1.10213	4.43702e-07	4.61067e-06
chr6	52216956	52217929	FoundIn3repsPeak_109301	Intergenic	ENSG00000170915	PAQR8	1.07005	3.42327e-10	7.02454e-09
chr6	52376245	52377525	FoundIn3repsPeak_109309	intron (NM_012288, intron 4 of 10)	ENSG00000065308	TRAM2	1.1319	5.38178e-09	8.65125e-08
chr6	52378242	52378763	FoundIn3repsPeak_109310	intron (NM_012288, intron 4 of 10)	ENSG00000065308	TRAM2	1.06361	0.000162248	0.000848258
chr6	52452800	52453573	FoundIn3repsPeak_109316	Intergenic	ENSG00000225791	TRAM2-AS1	1.06184	0.000480112	0.00217465
chr6	52459660	52461001	FoundIn3repsPeak_109318	Intergenic	ENSG00000225791	TRAM2-AS1	1.60768	2.22665e-08	3.12574e-07
chr6	52467623	52468673	FoundIn3repsPeak_109320	Intergenic	ENSG00000225791	TRAM2-AS1	1.05974	6.04546e-05	0.000357486
chr6	52476464	52477885	FoundIn3repsPeak_109321	Intergenic	ENSG00000225791	TRAM2-AS1	0.792413	0.000967818	0.00397846
chr6	52610925	52611481	FoundIn3repsPeak_109332	Intergenic		GSTA7P	0.612204	0.00750247	0.0226841
chr6	52630419	52631392	FoundIn3repsPeak_109336	Intergenic	ENSG00000244067	GSTA2	1.36851	3.23975e-08	4.38124e-07
chr6	52752683	52753438	FoundIn3repsPeak_109343	Intergenic	ENSG00000174156	GSTA3	2.18478	5.07717e-10	1.00449e-08
chr6	52793902	52795134	FoundIn3repsPeak_109346	Intergenic	ENSG00000174156	GSTA3	1.11199	9.76147e-06	7.16747e-05
chr6	52819856	52820364	FoundIn3repsPeak_109347	Intergenic	ENSG00000170899	GSTA4	0.732255	0.00119063	0.00474747
chr6	52840914	52841826	FoundIn3repsPeak_109350	Intergenic	ENSG00000170899	GSTA4	2.08584	2.90882e-07	3.16502e-06
chr6	52884461	52885266	FoundIn3repsPeak_109353	intron (NM_014920, intron 5 of 13)	ENSG00000170899	GSTA4	0.771898	0.00533812	0.0170547
chr6	52912807	52914043	FoundIn3repsPeak_109355	intron (NM_014920, intron 1 of 13)	ENSG00000112144	ICK	0.768595	0.00295068	0.0103391
chr6	52978149	52978910	FoundIn3repsPeak_109360	Intergenic	ENSG00000137270	GCM1	1.96735	6.17074e-09	9.78171e-08
chr6	52984579	52985351	FoundIn3repsPeak_109361	Intergenic	ENSG00000137270	GCM1	1.76675	1.18778e-07	1.4148e-06
chr6	53016168	53016908	FoundIn3repsPeak_109363	Intergenic	ENSG00000137270	GCM1	0.565365	0.0132586	0.0363953
chr6	53057379	53058141	FoundIn3repsPeak_109366	Intergenic	ENSG00000137270	GCM1	0.833262	0.000347155	0.0016446
chr6	53097639	53098588	FoundIn3repsPeak_109367	Intergenic	ENSG00000264056	MIR5685	1.02369	3.47201e-08	4.67189e-07
chr6	53114728	53115633	FoundIn3repsPeak_109368	Intergenic	ENSG00000264056	MIR5685	0.862232	0.00666998	0.020533
chr6	53301571	53303078	FoundIn3repsPeak_109383	Intergenic	ENSG00000012660	ELOVL5	0.66547	0.000477911	0.00216585
chr6	53357608	53358627	FoundIn3repsPeak_109385	Intergenic	ENSG00000001084	GCLC	0.595481	0.007111	0.0216648
chr6	53361488	53362028	FoundIn3repsPeak_109386	TTS (NM_001197115)	ENSG00000001084	GCLC	1.41284	4.87654e-05	0.000296059
chr6	53457713	53458495	FoundIn3repsPeak_109393	Intergenic	ENSG00000231683	LOC101927136	0.804728	0.00334774	0.011493
chr6	53499202	53499715	FoundIn3repsPeak_109395	Intergenic	ENSG00000235899	LINC01564	0.667498	0.000649961	0.00282404
chr6	53743148	53743693	FoundIn3repsPeak_109413	intron (NM_018214, intron 2 of 13)	ENSG00000236740	LOC101927189	0.934187	0.00271075	0.00962181
chr6	53796741	53797306	FoundIn3repsPeak_109415	intron (NR_125842, intron 1 of 3)	ENSG00000236740	LOC101927189	1.15181	0.00375245	0.0126626
chr6	55481977	55482520	FoundIn3repsPeak_109438	Intergenic	ENSG00000146151	HMGCLL1	0.77998	0.0159442	0.0424423
chr6	55785943	55787077	FoundIn3repsPeak_109444	Intergenic	ENSG00000112175	BMP5	0.825182	0.0132034	0.0362709
chr6	55911291	55912057	FoundIn3repsPeak_109447	Intergenic	ENSG00000124749	COL21A1	1.23462	7.14685e-06	5.43583e-05
chr6	56068726	56069752	FoundIn3repsPeak_109450	intron (NM_001318752, intron 1 of 28)	ENSG00000124749	COL21A1	1.24981	7.80092e-11	1.82071e-09
chr6	56111368	56112697	FoundIn3repsPeak_109451	intron (NM_001318751, intron 1 of 30)	ENSG00000124749	COL21A1	1.66659	2.0124e-14	9.20394e-13
chr6	56148423	56149141	FoundIn3repsPeak_109452	intron (NM_001318752, intron 1 of 28)	ENSG00000124749	COL21A1	1.62539	5.09444e-11	1.23816e-09
chr6	56157300	56157826	FoundIn3repsPeak_109454	intron (NM_001318752, intron 1 of 28)	ENSG00000124749	COL21A1	1.16283	0.000939107	0.00387831
chr6	56193416	56194885	FoundIn3repsPeak_109456	intron (NM_001318752, intron 1 of 28)	ENSG00000124749	COL21A1	0.831548	0.00065017	0.00282476
chr6	56200098	56201246	FoundIn3repsPeak_109457	intron (NM_001318752, intron 1 of 28)	ENSG00000124749	COL21A1	1.9172	1.73007e-19	1.80923e-17
chr6	56246649	56248314	FoundIn3repsPeak_109464	intron (NM_001318752, intron 1 of 28)	ENSG00000124749	COL21A1	1.08833	6.26647e-07	6.28154e-06
chr6	56252112	56253644	FoundIn3repsPeak_109465	intron (NM_001318752, intron 1 of 28)	ENSG00000124749	COL21A1	1.2478	8.83073e-11	2.0381e-09
chr6	56258285	56259490	FoundIn3repsPeak_109466	promoter-TSS (NM_001318752)	ENSG00000124749	COL21A1	1.16245	5.09281e-19	4.99975e-17
chr6	56263854	56265434	FoundIn3repsPeak_109468	Intergenic	ENSG00000124749	COL21A1	0.771659	9.7102e-06	7.13644e-05
chr6	56312839	56313841	FoundIn3repsPeak_109471	Intergenic	ENSG00000124749	COL21A1	0.812816	0.00639452	0.0198254
chr6	56356530	56357050	FoundIn3repsPeak_109472	intron (NM_001144769, intron 79 of 96)	ENSG00000124749	COL21A1	1.49103	3.16989e-05	0.000202275
chr6	56577956	56578649	FoundIn3repsPeak_109488	intron (NM_001144769, intron 5 of 96)	ENSG00000151914	DST	1.14265	0.00206924	0.0076437
chr6	56620564	56621445	FoundIn3repsPeak_109490	intron (NM_001144769, intron 4 of 96)	ENSG00000151914	DST	0.79781	0.00924552	0.0269798
chr6	56673532	56674166	FoundIn3repsPeak_109493	intron (NM_001144769, intron 4 of 96)	ENSG00000151914	DST	1.05731	0.00152126	0.00586226
chr6	56707685	56709384	FoundIn3repsPeak_109495	promoter-TSS (NM_183380)	ENSG00000151914	DST	0.730036	1.36183e-08	2.00579e-07
chr6	56803267	56803876	FoundIn3repsPeak_109505	intron (NM_001144769, intron 2 of 96)	ENSG00000151914	DST	2.16321	4.72374e-10	9.40371e-09
chr6	56872309	56873870	FoundIn3repsPeak_109509	3_ UTR (NM_001318539, exon 4 of 4)	ENSG00000168116	KIAA1586	0.528173	0.00199173	0.00739879
chr6	56877934	56878938	FoundIn3repsPeak_109510	intron (NM_152731, intron 3 of 6)	ENSG00000168116	KIAA1586	0.697279	0.00788611	0.0236476
chr6	57046896	57047442	FoundIn3repsPeak_109521	intron (NM_004282, intron 2 of 2)	ENSG00000112208	BAG2	0.676132	0.0113382	0.03195
chr6	57127799	57128970	FoundIn3repsPeak_109527	promoter-TSS (NR_109774)		LOC100506188	1.33048	3.05976e-09	5.17554e-08
chr6	57152824	57153641	FoundIn3repsPeak_109530	Intergenic		LOC100506188	0.710017	0.000345969	0.00163973
chr6	57253733	57254435	FoundIn3repsPeak_109538	promoter-TSS (NR_036097)	ENSG00000212017	MIR548U	0.893191	0.000717663	0.00307358
chr6	57350653	57351536	FoundIn3repsPeak_109545	intron (NM_000947, intron 7 of 14)	ENSG00000212017	MIR548U	0.930634	0.00126707	0.00501119
chr6	57369674	57370197	FoundIn3repsPeak_109547	intron (NM_000947, intron 7 of 14)	ENSG00000212017	MIR548U	0.832417	0.00524294	0.0167952
chr6	57527388	57527939	FoundIn3repsPeak_109564	Intergenic	ENSG00000212017	MIR548U	1.24589	2.56039e-06	2.18894e-05
chr6	57535109	57536005	FoundIn3repsPeak_109567	Intergenic	ENSG00000212017	MIR548U	1.01007	1.93857e-06	1.7084e-05
chr6	57540268	57540841	FoundIn3repsPeak_109569	Intergenic	ENSG00000212017	MIR548U	1.19323	1.97499e-06	1.73686e-05
chr6	57546830	57547432	FoundIn3repsPeak_109570	Intergenic	ENSG00000212017	MIR548U	0.923046	3.66913e-07	3.89292e-06
chr6	57554056	57554933	FoundIn3repsPeak_109571	Intergenic	ENSG00000212017	MIR548U	0.662208	0.00169232	0.00642638
chr6	58141475	58142875	FoundIn3repsPeak_109583	Intergenic		GUSBP4	0.493667	0.000111073	0.000608284
chr6	58171308	58172947	FoundIn3repsPeak_109587	Intergenic		GUSBP4	0.47303	0.0159262	0.0424059
chr6	58179562	58180769	FoundIn3repsPeak_109588	Intergenic		GUSBP4	0.556178	0.00101497	0.00414408
chr6	58190849	58191645	FoundIn3repsPeak_109591	Intergenic		GUSBP4	1.28028	6.60075e-09	1.03997e-07
chr6	58204981	58205553	FoundIn3repsPeak_109592	Intergenic		GUSBP4	0.830732	0.001087	0.00439699
chr1	19282191	19284020	FoundIn3repsPeak_1096	promoter-TSS (NM_001136265)	ENSG00000169991	IFFO2	0.568974	8.6798e-07	8.38423e-06
chr6	58363302	58364001	FoundIn3repsPeak_109610	Intergenic	ENSG00000215190	LINC00680	0.892776	0.000103429	0.000571275
chr6	58364031	58365370	FoundIn3repsPeak_109611	Intergenic	ENSG00000215190	LINC00680	0.666511	0.000779799	0.00330159
chr6	58399358	58400092	FoundIn3repsPeak_109613	Intergenic	ENSG00000215190	LINC00680	1.72308	4.89256e-09	7.92823e-08
chr6	63347545	63348058	FoundIn3repsPeak_109636	Intergenic	ENSG00000112232	KHDRBS2	1.21354	1.14781e-07	1.37268e-06
chr6	64042059	64043352	FoundIn3repsPeak_109653	Intergenic	ENSG00000146166	LGSN	0.423852	0.0179379	0.0467332
chr6	64237479	64238503	FoundIn3repsPeak_109664	Intergenic	ENSG00000112245	PTP4A1	1.24047	9.51607e-09	1.44863e-07
chr6	64293578	64294772	FoundIn3repsPeak_109672	TTS (NM_003463)	ENSG00000112245	PTP4A1	0.739125	0.000686808	0.00295818
chr6	64322620	64323209	FoundIn3repsPeak_109675	Intergenic	ENSG00000118482	PHF3	0.866901	1.08229e-06	1.01763e-05
chr1	19329637	19330597	FoundIn3repsPeak_1097	Intergenic	ENSG00000169991	IFFO2	1.65759	1.3962e-08	2.05281e-07
chr6	65617812	65618798	FoundIn3repsPeak_109702	intron (NM_001292009, intron 16 of 43)		LOC441155	1.02319	8.41185e-05	0.000476779
chr6	67736897	67737585	FoundIn3repsPeak_109743	Intergenic	ENSG00000223504	LOC102723883	0.864816	0.00103702	0.00422106
chr6	68585610	68586197	FoundIn3repsPeak_109786	Intergenic	ENSG00000223504	LOC102723883	0.680033	0.00499792	0.0161273
chr6	68590008	68591716	FoundIn3repsPeak_109788	Intergenic	ENSG00000223504	LOC102723883	1.00173	8.08787e-19	7.68793e-17
chr6	68605381	68606860	FoundIn3repsPeak_109790	Intergenic	ENSG00000223504	LOC102723883	0.827851	0.000158895	0.000832927
chr1	19407676	19408680	FoundIn3repsPeak_1098	intron (NM_020765, intron 102 of 105)	ENSG00000169991	IFFO2	1.63239	9.14515e-09	1.39817e-07
chr6	68789450	68790409	FoundIn3repsPeak_109801	Intergenic	ENSG00000223504	LOC102723883	0.807142	0.00535456	0.0170981
chr6	69560901	69561413	FoundIn3repsPeak_109852	intron (NM_001704, intron 3 of 31)	ENSG00000135298	ADGRB3	1.29913	0.000559175	0.0024781
chr6	69592955	69593644	FoundIn3repsPeak_109854	intron (NM_001704, intron 3 of 31)	ENSG00000135298	ADGRB3	0.365907	0.0150858	0.0405505
chr6	70522838	70524122	FoundIn3repsPeak_109908	Intergenic	ENSG00000168216	LMBRD1	0.902028	4.3397e-05	0.000267102
chr6	70614142	70615845	FoundIn3repsPeak_109918	intron (NM_001858, intron 4 of 50)	ENSG00000082293	COL19A1	0.41406	0.0016278	0.00621712
chr6	70834797	70835588	FoundIn3repsPeak_109931	intron (NM_001858, intron 17 of 50)	ENSG00000112280	COL9A1	1.81882	7.72788e-08	9.65576e-07
chr6	70861333	70861990	FoundIn3repsPeak_109933	intron (NM_001858, intron 31 of 50)	ENSG00000112280	COL9A1	0.723697	0.00521302	0.0167129
chr6	71089462	71090506	FoundIn3repsPeak_109956	Intergenic		EVADR	0.655261	0.00619187	0.019301
chr6	71098232	71099243	FoundIn3repsPeak_109957	Intergenic		EVADR	1.02558	0.000104514	0.000576487
chr6	71419461	71420977	FoundIn3repsPeak_109972	intron (NM_001281440, intron 1 of 10)	ENSG00000112305	SMAP1	0.588595	0.00253539	0.00909195
chr6	71548111	71550048	FoundIn3repsPeak_109975	intron (NM_001281440, intron 7 of 10)	ENSG00000112309	B3GAT2	0.605721	0.00140984	0.00549228
chr6	71690378	71691231	FoundIn3repsPeak_109987	Intergenic	ENSG00000112309	B3GAT2	1.20715	7.27208e-11	1.70763e-09
chr6	71740857	71742084	FoundIn3repsPeak_109992	Intergenic	ENSG00000112309	B3GAT2	1.63258	2.5904e-15	1.39396e-13
chr1	1370559	1371466	FoundIn3repsPeak_110	5_ UTR (NM_022834, exon 1 of 3)	ENSG00000179403	VWA1	0.596051	0.00120847	0.00480906
chr1	19505910	19507014	FoundIn3repsPeak_1100	intron (NM_020765, intron 17 of 105)	ENSG00000127481	UBR4	1.07471	0.00230836	0.00839665
chr6	71996403	71997289	FoundIn3repsPeak_110001	Intergenic	ENSG00000119900	OGFRL1	0.781105	0.00271469	0.00963377
chr6	72077070	72077902	FoundIn3repsPeak_110006	Intergenic	ENSG00000199094	MIR30C2	0.833343	0.00010817	0.000594536
chr6	72294697	72295634	FoundIn3repsPeak_110014	Intergenic		LINC01626	0.569262	0.00911388	0.0266575
chr6	73663701	73664281	FoundIn3repsPeak_110072	intron (NM_001160133, intron 1 of 14)	ENSG00000266180	MIR4282	0.767181	0.0120833	0.0336986
chr6	73709530	73710547	FoundIn3repsPeak_110078	intron (NM_001160133, intron 1 of 14)	ENSG00000266180	MIR4282	1.19767	1.05819e-05	7.69481e-05
chr6	73859135	73859717	FoundIn3repsPeak_110088	intron (NM_001160133, intron 11 of 14)	ENSG00000229154	KCNQ5-AS1	0.71736	0.00304442	0.0106077
chr6	73924118	73925051	FoundIn3repsPeak_110093	Intergenic	ENSG00000256980	KHDC1L	0.73143	0.00345515	0.0118058
chr6	73977996	73978891	FoundIn3repsPeak_110098	intron (NM_001251874, intron 2 of 4)	ENSG00000135314	KHDC1	0.564779	0.00160768	0.00615268
chr6	74048912	74050153	FoundIn3repsPeak_110104	Intergenic	ENSG00000203909	DPPA5	0.851267	0.000299268	0.0014467
chr6	74092085	74092659	FoundIn3repsPeak_110109	Intergenic	ENSG00000080007	DDX43	0.990887	6.41524e-05	0.000376531
chr6	74375238	74376502	FoundIn3repsPeak_110130	Intergenic	ENSG00000119899	SLC17A5	0.766367	0.00108302	0.00438273
chr6	74404182	74404877	FoundIn3repsPeak_110133	non-coding (NR_110889, exon 2 of 2)	ENSG00000156535	CD109	0.828044	0.00130269	0.00513214
chr6	74405194	74406316	FoundIn3repsPeak_110134	promoter-TSS (NR_110889)	ENSG00000156535	CD109	1.59769	3.72031e-09	6.15676e-08
chr6	74406950	74407452	FoundIn3repsPeak_110135	exon (NM_001159587, exon 2 of 33)	ENSG00000231652	LOC101928489	1.66117	1.85252e-08	2.64689e-07
chr6	74413803	74415354	FoundIn3repsPeak_110136	intron (NM_001159588, intron 2 of 31)	ENSG00000231652	LOC101928489	0.906005	0.000313542	0.00150576
chr6	74423453	74424490	FoundIn3repsPeak_110137	intron (NM_001159588, intron 2 of 31)	ENSG00000231652	LOC101928489	0.830308	0.000304707	0.00146941
chr6	74424692	74425335	FoundIn3repsPeak_110138	intron (NM_001159588, intron 2 of 31)	ENSG00000231652	LOC101928489	1.21467	5.59959e-09	8.96713e-08
chr6	74431938	74432829	FoundIn3repsPeak_110139	intron (NM_001159588, intron 2 of 31)	ENSG00000231652	LOC101928489	1.72652	1.06064e-08	1.59907e-07
chr6	74483789	74484762	FoundIn3repsPeak_110149	intron (NM_001159588, intron 14 of 31)	ENSG00000231652	LOC101928489	1.32338	6.96437e-09	1.09165e-07
chr6	74498562	74499167	FoundIn3repsPeak_110150	intron (NM_001159588, intron 21 of 31)	ENSG00000231652	LOC101928489	1.06711	0.000307764	0.00148218
chr6	74550111	74551340	FoundIn3repsPeak_110156	Intergenic	ENSG00000231652	LOC101928489	0.460657	0.000789312	0.00333683
chr6	74587538	74588490	FoundIn3repsPeak_110161	Intergenic	ENSG00000231652	LOC101928489	0.9447	0.000434683	0.00199778
chr6	74595765	74597589	FoundIn3repsPeak_110162	Intergenic	ENSG00000223786	LOC101928516	1.12503	8.19764e-08	1.0186e-06
chr6	74644525	74645048	FoundIn3repsPeak_110165	Intergenic	ENSG00000223786	LOC101928516	1.41498	4.2463e-06	3.43223e-05
chr6	74652235	74652966	FoundIn3repsPeak_110166	Intergenic	ENSG00000223786	LOC101928516	0.889363	0.0124717	0.0345991
chr6	74699184	74700946	FoundIn3repsPeak_110168	Intergenic	ENSG00000223786	LOC101928516	0.419826	0.000266087	0.00130655
chr6	74921202	74921708	FoundIn3repsPeak_110172	intron (NR_110856, intron 1 of 3)	ENSG00000223786	LOC101928516	0.91827	0.000494253	0.00222934
chr6	74991921	74993423	FoundIn3repsPeak_110174	intron (NR_110856, intron 1 of 3)	ENSG00000223786	LOC101928516	0.687403	0.00854966	0.0253041
chr6	75198419	75199273	FoundIn3repsPeak_110178	intron (NR_110856, intron 2 of 3)	ENSG00000223786	LOC101928516	0.580148	0.00861202	0.0254554
chr1	19567690	19568196	FoundIn3repsPeak_1102	TTS (NR_135114)	ENSG00000127463	EMC1	1.39931	3.55147e-05	0.00022373
chr6	75926813	75927507	FoundIn3repsPeak_110205	Intergenic	ENSG00000111799	COL12A1	1.66311	1.17639e-07	1.40298e-06
chr6	76140559	76141709	FoundIn3repsPeak_110228	intron (NR_125859, intron 4 of 8)	ENSG00000263533	MIR4463	0.743737	0.0123458	0.0343049
chr6	76202921	76203869	FoundIn3repsPeak_110231	non-coding (NR_110608, exon 1 of 2)	ENSG00000118407	FILIP1	0.839102	0.0001203	0.000652319
chr6	76445160	76446449	FoundIn3repsPeak_110249	Intergenic	ENSG00000196586	MYO6	1.09244	1.31647e-05	9.33699e-05
chr6	76540567	76541235	FoundIn3repsPeak_110254	intron (NM_004999, intron 5 of 34)	ENSG00000196586	MYO6	0.867978	0.00882948	0.0259819
chr6	76592371	76592928	FoundIn3repsPeak_110259	intron (NM_004999, intron 23 of 34)	ENSG00000196586	MYO6	0.760815	0.00265205	0.00944456
chr6	76631874	76632566	FoundIn3repsPeak_110265	intron (NM_001563, intron 16 of 16)	ENSG00000112706	IMPG1	1.72339	3.33597e-06	2.77126e-05
chr6	76668864	76669682	FoundIn3repsPeak_110270	intron (NM_001563, intron 12 of 16)	ENSG00000112706	IMPG1	0.622131	0.000202854	0.00103071
chr6	76701544	76702636	FoundIn3repsPeak_110271	intron (NM_001563, intron 12 of 16)	ENSG00000112706	IMPG1	0.865609	0.00241886	0.00874193
chr6	77571084	77571596	FoundIn3repsPeak_110289	Intergenic	ENSG00000135312	HTR1B	0.766494	0.0135203	0.037014
chr6	78175384	78176790	FoundIn3repsPeak_110297	Intergenic	ENSG00000135312	HTR1B	1.29119	8.30486e-10	1.57462e-08
chr1	19577404	19579412	FoundIn3repsPeak_1103	promoter-TSS (NM_001271427)	ENSG00000053372	MRTO4	0.392648	0.00969838	0.028069
chr6	79338675	79340207	FoundIn3repsPeak_110319	Intergenic	ENSG00000146243	IRAK1BP1	0.86631	6.77146e-07	6.72418e-06
chr6	79467601	79468639	FoundIn3repsPeak_110321	Intergenic	ENSG00000146243	IRAK1BP1	0.641661	5.91862e-05	0.000350801
chr6	79562036	79563144	FoundIn3repsPeak_110332	Intergenic	ENSG00000146243	IRAK1BP1	0.893045	0.0020144	0.00746941
chr6	79744442	79745024	FoundIn3repsPeak_110347	intron (NM_017934, intron 7 of 39)	ENSG00000146247	PHIP	0.582389	0.00956169	0.0277456
chr6	79890300	79891085	FoundIn3repsPeak_110359	Intergenic	ENSG00000270362	HMGN3-AS1	1.16938	1.62566e-05	0.000112555
chr6	80137309	80137886	FoundIn3repsPeak_110378	Intergenic	ENSG00000135338	LCA5	1.9693	9.1684e-09	1.40109e-07
chr6	80165049	80165634	FoundIn3repsPeak_110381	Intergenic	ENSG00000135338	LCA5	0.724736	0.0114897	0.0323018
chr1	19638032	19639564	FoundIn3repsPeak_1104	promoter-TSS (NM_001040125)	ENSG00000040487	PQLC2	0.494997	2.09593e-05	0.000140563
chr6	80531447	80532456	FoundIn3repsPeak_110425	Intergenic		LINC01621	1.3024	9.80944e-12	2.75895e-10
chr6	80614321	80615172	FoundIn3repsPeak_110433	Intergenic	ENSG00000118402	ELOVL4	1.86761	4.93521e-15	2.51224e-13
chr6	80664114	80665082	FoundIn3repsPeak_110438	Intergenic	ENSG00000118402	ELOVL4	1.10521	0.000233972	0.00116737
chr6	80702050	80702750	FoundIn3repsPeak_110444	Intergenic	ENSG00000112742	TTK	0.552226	0.0154846	0.0414414
chr6	80774042	80776075	FoundIn3repsPeak_110446	Intergenic	ENSG00000083123	BCKDHB	0.6949	6.03444e-06	4.67313e-05
chr6	80837908	80838904	FoundIn3repsPeak_110452	intron (NR_134945, intron 2 of 10)	ENSG00000083123	BCKDHB	0.673771	8.00435e-05	0.000456371
chr6	80873251	80875110	FoundIn3repsPeak_110458	intron (NR_134945, intron 3 of 10)	ENSG00000083123	BCKDHB	0.905278	5.89037e-05	0.000349343
chr1	195212873	195213417	FoundIn3repsPeak_11048	Intergenic	ENSG00000265986	MIR4735	0.824181	0.00709467	0.0216219
chr6	81066390	81067538	FoundIn3repsPeak_110481	Intergenic	ENSG00000083123	BCKDHB	0.618039	0.000544269	0.00242224
chr6	81071518	81072515	FoundIn3repsPeak_110482	Intergenic	ENSG00000083123	BCKDHB	1.29798	0.000293587	0.00142291
chr6	82659541	82660468	FoundIn3repsPeak_110519	Intergenic	ENSG00000224995	LINC01526	0.714261	0.0106144	0.0302542
chr6	82726988	82727687	FoundIn3repsPeak_110527	Intergenic	ENSG00000224995	LINC01526	1.8696	3.37049e-10	6.92785e-09
chr6	82731981	82732932	FoundIn3repsPeak_110528	Intergenic	ENSG00000224995	LINC01526	1.12406	8.93966e-05	0.000503159
chr6	82736950	82737693	FoundIn3repsPeak_110529	Intergenic	ENSG00000224995	LINC01526	0.839423	0.0076666	0.0230998
chr6	82743193	82744446	FoundIn3repsPeak_110531	Intergenic	ENSG00000005700	IBTK	0.749864	0.0101776	0.0292198
chr6	82766199	82766941	FoundIn3repsPeak_110533	Intergenic	ENSG00000005700	IBTK	0.653389	0.00760493	0.0229378
chr6	82853820	82855085	FoundIn3repsPeak_110543	Intergenic	ENSG00000005700	IBTK	1.8148	9.57423e-29	3.24016e-26
chr6	82855261	82856389	FoundIn3repsPeak_110544	Intergenic	ENSG00000005700	IBTK	0.806024	0.000361702	0.00170214
chr6	82969954	82970478	FoundIn3repsPeak_110552	Intergenic	ENSG00000005700	IBTK	1.39621	5.1886e-05	0.000312581
chr6	82993116	82994580	FoundIn3repsPeak_110555	Intergenic	ENSG00000005700	IBTK	0.464467	0.00965693	0.0279719
chr6	83073016	83074446	FoundIn3repsPeak_110559	promoter-TSS (NM_001166392)	ENSG00000146242	TPBG	0.899513	1.94289e-10	4.20481e-09
chr6	83893094	83893690	FoundIn3repsPeak_110612	intron (NM_001199918, intron 3 of 11)	ENSG00000013375	PGM3	1.05628	0.000128962	0.000694145
chr6	84153758	84154737	FoundIn3repsPeak_110627	Intergenic	ENSG00000065833	ME1	0.463012	0.00390006	0.0130824
chr6	84167707	84168233	FoundIn3repsPeak_110628	Intergenic	ENSG00000065833	ME1	0.639502	0.000930541	0.00384759
chr6	84768538	84769296	FoundIn3repsPeak_110676	intron (NM_001346541, intron 2 of 2)	ENSG00000135324	MRAP2	1.09235	3.75615e-05	0.000235151
chr6	84815201	84815906	FoundIn3repsPeak_110682	Intergenic	ENSG00000135324	MRAP2	0.881277	2.71596e-05	0.000176282
chr6	84942581	84943086	FoundIn3repsPeak_110692	Intergenic	ENSG00000135315	CEP162	1.13273	2.47033e-17	1.86511e-15
chr6	85176119	85176777	FoundIn3repsPeak_110708	intron (NR_132100, intron 2 of 4)	ENSG00000231776	LINC01611	1.03283	1.26749e-07	1.50019e-06
chr6	85218513	85219245	FoundIn3repsPeak_110712	Intergenic	ENSG00000231776	LINC01611	2.11729	9.88677e-12	2.77722e-10
chr6	85231768	85233606	FoundIn3repsPeak_110714	Intergenic	ENSG00000231776	LINC01611	0.937452	5.8291e-05	0.000346288
chr6	85234256	85234920	FoundIn3repsPeak_110715	Intergenic	ENSG00000231776	LINC01611	1.4821	4.52463e-05	0.000276929
chr6	85448403	85449456	FoundIn3repsPeak_110744	intron (NM_001080508, intron 6 of 7)	ENSG00000112837	TBX18	0.823323	0.0192028	0.0494449
chr6	85556591	85558234	FoundIn3repsPeak_110755	Intergenic	ENSG00000112837	TBX18	0.974647	4.7883e-06	3.81673e-05
chr6	85607507	85608519	FoundIn3repsPeak_110758	Intergenic	ENSG00000112837	TBX18	1.65899	3.4269e-06	2.83894e-05
chr6	85960429	85961089	FoundIn3repsPeak_110782	Intergenic	ENSG00000234155	LOC101928820	1.67497	2.48735e-06	2.13381e-05
chr6	86070062	86071746	FoundIn3repsPeak_110789	Intergenic	ENSG00000234155	LOC101928820	1.08028	8.53271e-09	1.31004e-07
chr1	19733974	19734986	FoundIn3repsPeak_1108	intron (NM_004930, intron 2 of 8)	ENSG00000077549	CAPZB	0.924098	2.07163e-05	0.000139141
chr6	86173770	86175114	FoundIn3repsPeak_110800	intron (NM_001204813, intron 1 of 7)	ENSG00000135318	NT5E	1.43589	1.57954e-06	1.42405e-05
chr6	86461864	86462848	FoundIn3repsPeak_110818	Intergenic	ENSG00000203875	SNHG5	0.685678	0.00532115	0.0170079
chr6	86544240	86545328	FoundIn3repsPeak_110825	Intergenic	ENSG00000203875	SNHG5	0.462536	0.0111201	0.0314439
chr6	86652705	86653634	FoundIn3repsPeak_110836	Intergenic	ENSG00000203875	SNHG5	0.625691	0.00168091	0.00638917
chr6	86667952	86668494	FoundIn3repsPeak_110837	Intergenic	ENSG00000203875	SNHG5	0.617842	0.00191583	0.00715782
chr6	86857499	86858298	FoundIn3repsPeak_110841	Intergenic	ENSG00000203875	SNHG5	0.579276	0.0159516	0.0424576
chr6	87394421	87395400	FoundIn3repsPeak_110862	Intergenic	ENSG00000168830	HTR1E	0.511542	0.000552696	0.00245454
chr6	87532374	87533281	FoundIn3repsPeak_110874	Intergenic	ENSG00000168830	HTR1E	0.886517	0.00696622	0.0212896
chr6	87622903	87624168	FoundIn3repsPeak_110878	Intergenic	ENSG00000168830	HTR1E	1.67677	2.86822e-08	3.91577e-07
chr6	87812007	87812763	FoundIn3repsPeak_110896	Intergenic	ENSG00000135346	CGA	0.770279	0.00373366	0.0126068
chr1	19794732	19796932	FoundIn3repsPeak_1109	intron (NM_001206541, intron 1 of 8)	ENSG00000077549	CAPZB	0.46173	0.00478916	0.0155505
chr6	88075729	88076763	FoundIn3repsPeak_110912	Intergenic	ENSG00000203872	C6orf163	0.49619	0.00403528	0.0134739
chr6	88389913	88390467	FoundIn3repsPeak_110922	intron (NM_018064, intron 2 of 4)	ENSG00000135334	AKIRIN2	1.08083	5.37823e-05	0.000322677
chr6	88451357	88452369	FoundIn3repsPeak_110930	Intergenic	ENSG00000135334	AKIRIN2	0.989235	8.9519e-06	6.64146e-05
chr6	88485793	88486550	FoundIn3repsPeak_110933	Intergenic		LOC101928911	0.931792	0.00118498	0.00472764
chr6	88653740	88655656	FoundIn3repsPeak_110943	Intergenic	ENSG00000118434	SPACA1	0.865679	5.37047e-06	4.213e-05
chr6	88677978	88678920	FoundIn3repsPeak_110944	Intergenic	ENSG00000118434	SPACA1	1.27813	2.22469e-05	0.000148012
chr6	88691445	88692608	FoundIn3repsPeak_110945	Intergenic	ENSG00000118434	SPACA1	1.71423	1.98998e-09	3.49051e-08
chr6	88722848	88723719	FoundIn3repsPeak_110948	Intergenic	ENSG00000118434	SPACA1	0.941607	0.0103221	0.0295522
chr6	88875048	88876927	FoundIn3repsPeak_110953	promoter-TSS (NM_001160259)	ENSG00000118432	CNR1	1.03659	2.65561e-08	3.65738e-07
chr6	88880822	88881520	FoundIn3repsPeak_110954	Intergenic	ENSG00000118432	CNR1	1.59192	7.28467e-16	4.32054e-14
chr6	88887788	88888391	FoundIn3repsPeak_110955	Intergenic	ENSG00000118432	CNR1	1.31426	0.000133374	0.000714581
chr6	88947714	88948280	FoundIn3repsPeak_110957	Intergenic	ENSG00000118432	CNR1	0.977272	0.00690082	0.0211231
chr6	89011502	89012711	FoundIn3repsPeak_110962	Intergenic	ENSG00000118432	CNR1	0.888195	2.23248e-05	0.000148428
chr6	89074818	89075672	FoundIn3repsPeak_110965	Intergenic		LOC101928936	1.59385	4.02031e-06	3.27056e-05
chr6	89087540	89088814	FoundIn3repsPeak_110967	Intergenic		LOC101928936	1.1911	2.12736e-09	3.71022e-08
chr6	89095421	89095997	FoundIn3repsPeak_110968	Intergenic		LOC101928936	1.0261	0.002357	0.00855167
chr6	89100355	89101439	FoundIn3repsPeak_110969	Intergenic		LOC101928936	0.706505	1.28975e-05	9.17216e-05
chr6	89113037	89113970	FoundIn3repsPeak_110970	Intergenic		LOC101928936	1.44277	4.35862e-09	7.1299e-08
chr6	89129499	89131440	FoundIn3repsPeak_110972	Intergenic		LOC101928936	0.433672	0.00034965	0.00165438
chr6	89135610	89136584	FoundIn3repsPeak_110973	Intergenic		LOC101928936	1.45122	1.92053e-07	2.17547e-06
chr6	89257398	89258163	FoundIn3repsPeak_110981	Intergenic		LOC101928936	1.5759	4.63509e-06	3.70909e-05
chr1	19802828	19803925	FoundIn3repsPeak_1110	intron (NM_001206541, intron 1 of 8)	ENSG00000077549	CAPZB	1.11167	4.60486e-06	3.68753e-05
chr6	89695518	89696556	FoundIn3repsPeak_111009	Intergenic	ENSG00000111880	RNGTT	1.47866	2.92602e-08	3.987e-07
chr6	89745005	89745966	FoundIn3repsPeak_111012	Intergenic	ENSG00000146278	PNRC1	1.04311	3.25101e-06	2.70669e-05
chr6	89789834	89792017	FoundIn3repsPeak_111015	exon (NM_006813, exon 1 of 2)	ENSG00000146278	PNRC1	0.370816	0.00181855	0.00683751
chr6	89855092	89856718	FoundIn3repsPeak_111016	exon (NM_001010853, exon 1 of 7)	ENSG00000146281	PM20D2	1.22	2.42916e-06	2.08894e-05
chr6	89899688	89900391	FoundIn3repsPeak_111017	intron (NM_002042, intron 5 of 9)	ENSG00000146276	GABRR1	1.37331	4.36866e-06	3.51867e-05
chr6	89907666	89908421	FoundIn3repsPeak_111018	intron (NM_002042, intron 4 of 9)	ENSG00000146276	GABRR1	1.5645	1.5198e-05	0.000105983
chr6	89969935	89971012	FoundIn3repsPeak_111023	intron (NM_002043, intron 8 of 8)	ENSG00000146276	GABRR1	0.825455	2.87057e-05	0.000185335
chr6	89978322	89979177	FoundIn3repsPeak_111024	exon (NM_002043, exon 4 of 9)	ENSG00000146276	GABRR1	0.600922	0.00463574	0.0151315
chr6	89991377	89992215	FoundIn3repsPeak_111025	intron (NM_002043, intron 2 of 8)	ENSG00000111886	GABRR2	0.866995	0.000272677	0.00133492
chr6	90011819	90012377	FoundIn3repsPeak_111027	intron (NM_002043, intron 1 of 8)	ENSG00000111886	GABRR2	0.822107	0.001885	0.00705671
chr6	90049173	90049742	FoundIn3repsPeak_111030	intron (NM_016021, intron 3 of 7)	ENSG00000198833	UBE2J1	0.868121	0.000162245	0.000848258
chr6	90061385	90063321	FoundIn3repsPeak_111031	5_ UTR (NM_016021, exon 1 of 8)	ENSG00000198833	UBE2J1	0.480765	0.00167517	0.00637079
chr6	90077776	90078277	FoundIn3repsPeak_111032	intron (NM_021244, intron 6 of 6)	ENSG00000198833	UBE2J1	1.29888	0.000336891	0.00160291
chr6	90120865	90122752	FoundIn3repsPeak_111035	5_ UTR (NM_021244, exon 1 of 7)	ENSG00000025039	RRAGD	1.26516	3.73006e-11	9.29877e-10
chr6	90142311	90143313	FoundIn3repsPeak_111036	promoter-TSS (NM_001242809)	ENSG00000135299	ANKRD6	0.604288	0.00129217	0.00509698
chr6	90180919	90182018	FoundIn3repsPeak_111037	intron (NM_014942, intron 1 of 15)	ENSG00000135299	ANKRD6	0.923376	0.000353303	0.00166862
chr6	90183706	90184786	FoundIn3repsPeak_111038	intron (NM_014942, intron 1 of 15)	ENSG00000135299	ANKRD6	1.28955	7.2911e-08	9.16785e-07
chr6	90203848	90204614	FoundIn3repsPeak_111039	intron (NM_014942, intron 1 of 15)	ENSG00000135299	ANKRD6	1.05843	6.38376e-06	4.91258e-05
chr6	90205764	90206587	FoundIn3repsPeak_111040	intron (NM_014942, intron 1 of 15)	ENSG00000135299	ANKRD6	1.91757	5.33758e-13	1.908e-11
chr6	90218530	90220064	FoundIn3repsPeak_111041	intron (NM_014942, intron 1 of 15)	ENSG00000135299	ANKRD6	0.855147	0.000583319	0.00256963
chr6	90235369	90235901	FoundIn3repsPeak_111042	intron (NM_014942, intron 1 of 15)	ENSG00000135299	ANKRD6	0.889812	0.00200313	0.00743414
chr6	90237214	90237834	FoundIn3repsPeak_111043	intron (NM_014942, intron 1 of 15)	ENSG00000135299	ANKRD6	1.51676	8.06128e-12	2.30628e-10
chr6	90245843	90246643	FoundIn3repsPeak_111044	intron (NM_014942, intron 1 of 15)	ENSG00000135299	ANKRD6	0.66397	0.0187872	0.0485577
chr6	90319499	90320279	FoundIn3repsPeak_111047	intron (NM_001242811, intron 5 of 15)	ENSG00000083099	LYRM2	0.562031	0.0111094	0.0314169
chr6	90604931	90605453	FoundIn3repsPeak_111062	exon (NM_032602, exon 1 of 1)	ENSG00000135355	GJA10	0.742543	0.0076701	0.0231069
chr6	90632222	90632737	FoundIn3repsPeak_111064	Intergenic	ENSG00000135355	GJA10	0.563337	0.0131094	0.0360468
chr6	90638900	90639973	FoundIn3repsPeak_111065	3_ UTR (NM_001170794, exon 7 of 7)	ENSG00000135355	GJA10	0.687498	0.00707318	0.0215652
chr6	90687384	90687917	FoundIn3repsPeak_111070	intron (NM_021813, intron 6 of 8)	ENSG00000135355	GJA10	2.20866	1.30821e-08	1.93443e-07
chr6	90688717	90689962	FoundIn3repsPeak_111071	intron (NM_021813, intron 6 of 8)	ENSG00000135355	GJA10	0.865303	0.000434088	0.00199538
chr6	90694844	90696104	FoundIn3repsPeak_111072	intron (NM_021813, intron 6 of 8)	ENSG00000135355	GJA10	1.88298	1.84065e-15	1.01524e-13
chr6	90710867	90711980	FoundIn3repsPeak_111074	intron (NM_021813, intron 6 of 8)	ENSG00000135355	GJA10	0.834373	0.000189144	0.000969254
chr6	90735323	90735915	FoundIn3repsPeak_111075	intron (NM_021813, intron 5 of 8)	ENSG00000135355	GJA10	1.73797	1.43508e-06	1.3067e-05
chr6	90753835	90755317	FoundIn3repsPeak_111076	intron (NM_021813, intron 5 of 8)	ENSG00000135355	GJA10	0.684378	6.51692e-05	0.000381612
chr6	90777054	90777802	FoundIn3repsPeak_111079	intron (NM_021813, intron 5 of 8)	ENSG00000135355	GJA10	0.956527	0.000168836	0.000878135
chr6	90778639	90779201	FoundIn3repsPeak_111081	intron (NM_021813, intron 5 of 8)	ENSG00000135355	GJA10	2.66113	7.56147e-12	2.17623e-10
chr6	90833171	90834327	FoundIn3repsPeak_111085	intron (NM_021813, intron 4 of 8)	ENSG00000112182	BACH2	1.19305	1.49334e-06	1.35359e-05
chr6	90847102	90848402	FoundIn3repsPeak_111086	intron (NM_021813, intron 4 of 8)	ENSG00000112182	BACH2	0.68379	0.000174908	0.000904964
chr6	90848925	90849468	FoundIn3repsPeak_111087	intron (NM_021813, intron 4 of 8)	ENSG00000112182	BACH2	1.14407	0.000849868	0.00355972
chr6	90868548	90869149	FoundIn3repsPeak_111088	intron (NM_021813, intron 4 of 8)	ENSG00000112182	BACH2	1.18576	0.00291469	0.0102284
chr6	90869420	90870301	FoundIn3repsPeak_111089	intron (NM_021813, intron 4 of 8)	ENSG00000112182	BACH2	1.21529	2.46141e-09	4.23957e-08
chr6	90885250	90886389	FoundIn3repsPeak_111091	intron (NM_021813, intron 4 of 8)	ENSG00000112182	BACH2	1.04006	1.9754e-05	0.00013345
chr6	90893983	90895131	FoundIn3repsPeak_111092	intron (NM_021813, intron 4 of 8)	ENSG00000112182	BACH2	0.790683	0.00675602	0.0207575
chr6	90913875	90914648	FoundIn3repsPeak_111096	intron (NM_021813, intron 4 of 8)	ENSG00000112182	BACH2	1.08669	0.00032296	0.00154498
chr6	90921196	90922473	FoundIn3repsPeak_111097	intron (NM_001170794, intron 1 of 6)	ENSG00000112182	BACH2	0.992258	7.01164e-07	6.93508e-06
chr1	19805461	19806656	FoundIn3repsPeak_1111	intron (NM_001206541, intron 1 of 8)	ENSG00000077549	CAPZB	0.648664	0.00148916	0.00575883
chr6	91012445	91013276	FoundIn3repsPeak_111104	Intergenic	ENSG00000112182	BACH2	0.880149	0.00229955	0.00836936
chr6	91018555	91019095	FoundIn3repsPeak_111105	Intergenic	ENSG00000266760	MIR4464	1.14174	0.00208876	0.00770377
chr6	91028700	91029505	FoundIn3repsPeak_111106	Intergenic	ENSG00000266760	MIR4464	1.4344	1.08401e-10	2.45682e-09
chr6	91037692	91038232	FoundIn3repsPeak_111108	Intergenic	ENSG00000266760	MIR4464	3.11806	8.45867e-11	1.95928e-09
chr6	91059888	91061365	FoundIn3repsPeak_111110	Intergenic	ENSG00000266760	MIR4464	0.544676	0.00599016	0.0187719
chr6	91071848	91072361	FoundIn3repsPeak_111113	Intergenic	ENSG00000266760	MIR4464	1.18971	2.20682e-05	0.000146944
chr6	91096618	91098080	FoundIn3repsPeak_111117	Intergenic	ENSG00000266760	MIR4464	0.955631	1.72886e-06	1.54359e-05
chr6	91102891	91103501	FoundIn3repsPeak_111118	Intergenic	ENSG00000266760	MIR4464	0.672466	0.00919146	0.0268494
chr6	91107584	91108556	FoundIn3repsPeak_111120	Intergenic	ENSG00000266760	MIR4464	0.614899	0.00348229	0.0118823
chr6	91175371	91176795	FoundIn3repsPeak_111127	Intergenic	ENSG00000135341	MAP3K7	0.525395	0.000615003	0.00269081
chr6	91177651	91178228	FoundIn3repsPeak_111128	Intergenic	ENSG00000135341	MAP3K7	0.769613	0.000281704	0.00137322
chr6	91202441	91204546	FoundIn3repsPeak_111133	Intergenic	ENSG00000135341	MAP3K7	0.940037	3.22155e-08	4.35925e-07
chr6	91314155	91315133	FoundIn3repsPeak_111144	Intergenic	ENSG00000135341	MAP3K7	0.791971	0.000813918	0.0034288
chr6	91353064	91353613	FoundIn3repsPeak_111149	Intergenic	ENSG00000135341	MAP3K7	1.20048	0.000557796	0.00247311
chr6	91358061	91359104	FoundIn3repsPeak_111150	Intergenic	ENSG00000135341	MAP3K7	1.24616	1.58194e-07	1.82851e-06
chr6	91387595	91388703	FoundIn3repsPeak_111154	Intergenic	ENSG00000135341	MAP3K7	0.940017	7.10112e-05	0.000410997
chr6	91397444	91397988	FoundIn3repsPeak_111155	Intergenic	ENSG00000135341	MAP3K7	0.964799	0.0081806	0.0243803
chr6	91411010	91411593	FoundIn3repsPeak_111157	Intergenic	ENSG00000135341	MAP3K7	0.70523	0.00938637	0.0273157
chr6	91441270	91441809	FoundIn3repsPeak_111159	Intergenic	ENSG00000135341	MAP3K7	0.824211	0.0128335	0.0354283
chr6	91463466	91464000	FoundIn3repsPeak_111162	Intergenic	ENSG00000135341	MAP3K7	1.08618	0.000469732	0.00213417
chr6	91528772	91529684	FoundIn3repsPeak_111165	Intergenic	ENSG00000135341	MAP3K7	0.716409	0.00103118	0.00420162
chr6	91635140	91635688	FoundIn3repsPeak_111173	Intergenic	ENSG00000135341	MAP3K7	1.02353	0.00274009	0.00970985
chr6	91703345	91703923	FoundIn3repsPeak_111178	Intergenic	ENSG00000135341	MAP3K7	1.57524	1.25667e-06	1.16213e-05
chr1	19811243	19812893	FoundIn3repsPeak_1112	promoter-TSS (NM_001206541)	ENSG00000077549	CAPZB	0.336128	0.00446086	0.0146544
chr6	93097751	93098998	FoundIn3repsPeak_111207	Intergenic		CASC6	0.46452	0.00875168	0.0257924
chr6	93513398	93513988	FoundIn3repsPeak_111213	Intergenic	ENSG00000135333	EPHA7	0.828582	0.00341599	0.0116916
chr6	93912863	93913671	FoundIn3repsPeak_111219	Intergenic	ENSG00000135333	EPHA7	1.74205	1.97759e-05	0.000133578
chr6	94406319	94406819	FoundIn3repsPeak_111228	Intergenic		TSG1	0.305911	0.00178328	0.00672157
chr6	96339607	96340370	FoundIn3repsPeak_111271	Intergenic	ENSG00000172461	FUT9	0.986336	0.000586073	0.00257982
chr6	96908151	96908997	FoundIn3repsPeak_111293	Intergenic	ENSG00000014123	UFL1	1.06505	0.00226243	0.00825321
chr6	97215876	97216618	FoundIn3repsPeak_111325	Intergenic	ENSG00000112218	GPR63	0.704034	0.00186088	0.00697872
chr6	97239853	97241145	FoundIn3repsPeak_111329	Intergenic	ENSG00000112218	GPR63	0.93603	5.59624e-05	0.000333868
chr6	97380476	97381983	FoundIn3repsPeak_111345	intron (NM_001323252, intron 2 of 11)	ENSG00000186231	KLHL32	0.902853	0.000131887	0.000707709
chr6	97386736	97387871	FoundIn3repsPeak_111346	intron (NM_001323252, intron 2 of 11)	ENSG00000186231	KLHL32	0.674128	0.0083105	0.024715
chr6	97496984	97498084	FoundIn3repsPeak_111358	intron (NM_001323255, intron 4 of 5)	ENSG00000186231	KLHL32	0.618963	0.00246407	0.00887913
chr6	97553285	97553846	FoundIn3repsPeak_111365	intron (NM_001323256, intron 7 of 7)	ENSG00000186231	KLHL32	2.2491	1.18144e-11	3.27096e-10
chr6	97645541	97646559	FoundIn3repsPeak_111373	intron (NM_198468, intron 14 of 24)	ENSG00000146263	MMS22L	0.805108	7.12352e-05	0.000412205
chr6	97760050	97760867	FoundIn3repsPeak_111383	intron (NR_110757, intron 1 of 4)	ENSG00000271860	LOC101927314	0.672224	0.00442154	0.0145478
chr6	98426746	98427682	FoundIn3repsPeak_111405	Intergenic	ENSG00000238367	MIR2113	0.450545	0.0153429	0.0411245
chr6	99377034	99377829	FoundIn3repsPeak_111444	intron (NM_012160, intron 1 of 8)	ENSG00000112234	FBXL4	0.879549	0.000608599	0.00266613
chr6	99404923	99405839	FoundIn3repsPeak_111448	Intergenic	ENSG00000112234	FBXL4	0.892906	9.52225e-05	0.000532147
chr6	99423137	99424320	FoundIn3repsPeak_111450	Intergenic	ENSG00000112234	FBXL4	0.565477	0.00886897	0.0260759
chr6	99445877	99446710	FoundIn3repsPeak_111453	Intergenic	ENSG00000112234	FBXL4	0.739841	0.00610662	0.0190709
chr6	99460845	99461833	FoundIn3repsPeak_111455	Intergenic	ENSG00000112234	FBXL4	1.51473	1.83451e-19	1.90955e-17
chr6	100022723	100024362	FoundIn3repsPeak_111499	Intergenic	ENSG00000112237	CCNC	0.575247	0.00196835	0.00732423
chr6	100320808	100321311	FoundIn3repsPeak_111527	Intergenic	ENSG00000229315	MCHR2-AS1	1.56827	8.22963e-05	0.000467592
chr6	100502867	100503794	FoundIn3repsPeak_111541	intron (NR_038384, intron 2 of 2)	ENSG00000152034	MCHR2	0.552734	0.0167887	0.0442867
chr6	100512907	100513719	FoundIn3repsPeak_111543	intron (NR_038384, intron 2 of 2)	ENSG00000152034	MCHR2	0.98397	3.85096e-06	3.14782e-05
chr6	100553749	100554510	FoundIn3repsPeak_111549	Intergenic	ENSG00000152034	MCHR2	0.851736	0.00507916	0.0163553
chr6	100582068	100582630	FoundIn3repsPeak_111553	Intergenic	ENSG00000152034	MCHR2	1.07243	0.0013841	0.00540655
chr6	100747797	100748780	FoundIn3repsPeak_111575	Intergenic	ENSG00000112246	SIM1	0.907361	0.000109531	0.000601086
chr6	100879677	100881297	FoundIn3repsPeak_111591	intron (NM_005068, intron 8 of 10)	ENSG00000112246	SIM1	0.947966	0.000967485	0.00397782
chr6	101080877	101081431	FoundIn3repsPeak_111603	intron (NM_006828, intron 25 of 41)	ENSG00000112246	SIM1	0.87983	0.00010274	0.000568215
chr6	101110810	101111595	FoundIn3repsPeak_111605	intron (NM_006828, intron 14 of 41)	ENSG00000112246	SIM1	1.51107	1.91062e-08	2.72208e-07
chr6	101416339	101417307	FoundIn3repsPeak_111630	Intergenic	ENSG00000112249	ASCC3	0.348784	0.006912	0.0211518
chr6	101427067	101427791	FoundIn3repsPeak_111631	Intergenic	ENSG00000112249	ASCC3	1.12744	0.000651002	0.00282792
chr6	101489652	101490177	FoundIn3repsPeak_111635	Intergenic	ENSG00000112249	ASCC3	1.26381	0.000140406	0.000747737
chr6	101562441	101563449	FoundIn3repsPeak_111640	Intergenic	ENSG00000112249	ASCC3	0.763235	0.0107764	0.0306264
chr6	103306647	103307162	FoundIn3repsPeak_111676	Intergenic	ENSG00000164418	GRIK2	0.71676	0.00083617	0.00350926
chr6	104772315	104772930	FoundIn3repsPeak_111704	Intergenic	ENSG00000085382	HACE1	0.798307	0.0130743	0.0359669
chr6	104981163	104982094	FoundIn3repsPeak_111726	Intergenic	ENSG00000085382	HACE1	0.863703	0.000589793	0.00259416
chr6	105023419	105024333	FoundIn3repsPeak_111732	Intergenic	ENSG00000085382	HACE1	0.865298	0.00396135	0.0132579
chr6	105158737	105159748	FoundIn3repsPeak_111746	Intergenic	ENSG00000085382	HACE1	0.619485	0.00353761	0.0120399
chr6	105335138	105335864	FoundIn3repsPeak_111757	Intergenic	ENSG00000085382	HACE1	0.455399	0.0123757	0.0343746
chr6	105443779	105444455	FoundIn3repsPeak_111772	intron (NM_001004317, intron 2 of 3)	ENSG00000187772	LIN28B	0.739212	0.00274043	0.0097108
chr6	105583996	105585421	FoundIn3repsPeak_111779	promoter-TSS (NM_147147)	ENSG00000112276	BVES	0.604021	0.00355825	0.0120998
chr6	105657236	105658589	FoundIn3repsPeak_111783	Intergenic	ENSG00000132429	POPDC3	0.788741	0.000107374	0.000590618
chr6	105698940	105700022	FoundIn3repsPeak_111787	Intergenic	ENSG00000132429	POPDC3	1.41712	2.0436e-06	1.78984e-05
chr6	105707717	105708259	FoundIn3repsPeak_111788	Intergenic	ENSG00000132429	POPDC3	0.664981	0.0133989	0.0367257
chr6	105708299	105709884	FoundIn3repsPeak_111789	Intergenic	ENSG00000132429	POPDC3	1.22501	1.41177e-06	1.28875e-05
chr6	105711078	105712258	FoundIn3repsPeak_111790	Intergenic	ENSG00000132429	POPDC3	1.52962	3.34395e-12	1.02669e-10
chr6	105827432	105828386	FoundIn3repsPeak_111795	intron (NM_002726, intron 2 of 14)	ENSG00000085377	PREP	1.07453	0.00131134	0.00516156
chr6	106000693	106001478	FoundIn3repsPeak_111802	Intergenic	ENSG00000085377	PREP	1.32317	4.76941e-06	3.80482e-05
chr6	106123665	106124443	FoundIn3repsPeak_111803	Intergenic	ENSG00000085377	PREP	1.50629	3.11649e-09	5.25829e-08
[truncated: 27,434 more rows]

## Sheet: STAG2_null_A_decreasedATAC
Differentially decreased ATAC peaks in STAG2-null-A cells compared to wild type or parental K562 cells
Chromosome	Start	End	PeakID	Annotation	Nearest.Ensembl	Gene.Name	log2FC	PValue	FDR
chr5	97882150	97883155	FoundIn3repsPeak_100017	Intergenic	ENSG00000174136	RGMB	-0.48312	0.00405041	0.0135171
chr5	98103528	98104268	FoundIn3repsPeak_100026	Intergenic	ENSG00000174136	RGMB	-0.61538	0.00155041	0.00595958
chr5	98106331	98107728	FoundIn3repsPeak_100027	intron (NR_033932, intron 1 of 1)	ENSG00000246763	RGMB-AS1	-0.461958	0.00715683	0.0217867
chr5	98108912	98109523	FoundIn3repsPeak_100028	promoter-TSS (NR_033932)	ENSG00000246763	RGMB-AS1	-1.03372	0.000995319	0.00407547
chr5	98131740	98132735	FoundIn3repsPeak_100030	TTS (NM_001012761)	ENSG00000246763	RGMB-AS1	-0.848793	8.3907e-07	8.13188e-06
chr5	98150022	98150602	FoundIn3repsPeak_100032	Intergenic	ENSG00000246763	RGMB-AS1	-0.771644	3.37043e-05	0.000213428
chr5	98168339	98169612	FoundIn3repsPeak_100035	Intergenic	ENSG00000246763	RGMB-AS1	-0.69229	0.000144909	0.000768463
chr5	98175001	98176147	FoundIn3repsPeak_100036	Intergenic	ENSG00000246763	RGMB-AS1	-0.966977	2.90578e-07	3.16248e-06
chr5	98179099	98179608	FoundIn3repsPeak_100037	Intergenic	ENSG00000246763	RGMB-AS1	-0.725045	0.000547245	0.00243388
chr5	98262826	98263356	FoundIn3repsPeak_100039	promoter-TSS (NM_001270)	ENSG00000153922	CHD1	-0.688147	0.000565357	0.00250081
chr5	98263368	98265705	FoundIn3repsPeak_100040	promoter-TSS (NR_036530)		LOC100289230	-0.688659	2.33728e-11	6.09399e-10
chr5	98270214	98270732	FoundIn3repsPeak_100041	Intergenic		LOC100289230	-1.16876	0.000146146	0.000774077
chr5	98289664	98290918	FoundIn3repsPeak_100044	Intergenic		LOC100289230	-0.566706	7.27555e-05	0.000419739
chr5	98298734	98300225	FoundIn3repsPeak_100045	Intergenic		LOC100289230	-0.737433	0.00023276	0.00116197
chr5	98318183	98319082	FoundIn3repsPeak_100048	Intergenic		LOC100289230	-0.761162	0.00137112	0.00536221
chr5	98357798	98358449	FoundIn3repsPeak_100054	Intergenic		LOC100289230	-1.1947	0.000567508	0.00250892
chr5	98367898	98369085	FoundIn3repsPeak_100055	Intergenic		LOC100289230	-0.506689	0.000895199	0.0037222
chr5	98431585	98432488	FoundIn3repsPeak_100068	Intergenic		LOC100289230	-0.953283	0.0036352	0.0123247
chr5	98599427	98600180	FoundIn3repsPeak_100073	Intergenic		LINC02113	-0.687142	0.0110952	0.0313821
chr5	98862476	98863010	FoundIn3repsPeak_100081	Intergenic		LINC02113	-0.356849	0.000419587	0.00193705
chr5	99758914	99759640	FoundIn3repsPeak_100104	Intergenic		LOC100133050	-0.806198	9.14377e-05	0.000512975
chr5	99759646	99760536	FoundIn3repsPeak_100105	Intergenic		LOC100133050	-0.405907	0.00879729	0.0259024
chr5	99761111	99761730	FoundIn3repsPeak_100106	Intergenic		LOC100133050	-0.621012	0.0169587	0.0446616
chr5	99981742	99982846	FoundIn3repsPeak_100120	Intergenic	ENSG00000174132	FAM174A	-0.896355	5.04849e-06	3.99716e-05
chr5	99983002	99984043	FoundIn3repsPeak_100121	Intergenic	ENSG00000174132	FAM174A	-1.33001	1.07134e-13	4.33469e-12
chr5	100115475	100116189	FoundIn3repsPeak_100130	Intergenic	ENSG00000221263	MIR548P	-1.56099	9.79596e-06	7.19006e-05
chr5	100176047	100176589	FoundIn3repsPeak_100133	intron (NM_005668, intron 4 of 4)	ENSG00000221263	MIR548P	-1.43315	0.000101412	0.000561843
chr5	100372169	100373367	FoundIn3repsPeak_100138	Intergenic	ENSG00000113532	ST8SIA4	-1.11837	0.0025948	0.00927134
chr5	100377488	100378508	FoundIn3repsPeak_100139	Intergenic	ENSG00000113532	ST8SIA4	-0.530112	0.0117547	0.0329304
chr5	100419691	100420526	FoundIn3repsPeak_100142	Intergenic	ENSG00000113532	ST8SIA4	-1.06715	6.23543e-05	0.000367076
chr5	100515627	100516654	FoundIn3repsPeak_100146	Intergenic	ENSG00000113532	ST8SIA4	-0.57213	0.00109096	0.00441063
chr5	100607047	100607735	FoundIn3repsPeak_100149	Intergenic	ENSG00000113532	ST8SIA4	-1.59255	4.10362e-05	0.000254315
chr5	100775514	100776275	FoundIn3repsPeak_100157	Intergenic	ENSG00000113532	ST8SIA4	-0.886511	0.00818334	0.0243869
chr5	100777615	100778555	FoundIn3repsPeak_100158	Intergenic	ENSG00000113532	ST8SIA4	-0.473669	0.00620862	0.0193409
chr5	101466904	101468117	FoundIn3repsPeak_100175	Intergenic	ENSG00000173930	SLCO4C1	-0.510261	0.000207982	0.00105382
chr5	101559428	101560202	FoundIn3repsPeak_100183	Intergenic	ENSG00000173930	SLCO4C1	-0.798969	0.00630769	0.0196
chr5	101631408	101632797	FoundIn3repsPeak_100185	5_ UTR (NM_180991, exon 1 of 13)	ENSG00000173930	SLCO4C1	-0.542869	0.0164455	0.0435244
chr5	101942924	101943856	FoundIn3repsPeak_100201	TTS (NR_103753)	ENSG00000250958	LINC00492	-1.11036	0.000220069	0.00110661
chr5	102005653	102006595	FoundIn3repsPeak_100204	intron (NR_103753, intron 1 of 2)		LINC00491	-0.595963	0.00854213	0.0252869
chr5	102006705	102007933	FoundIn3repsPeak_100205	promoter-TSS (NR_103753)		LINC00491	-0.423318	0.00290751	0.0102073
chr5	102016997	102017990	FoundIn3repsPeak_100206	Intergenic		LINC00491	-0.638898	0.0043072	0.0142262
chr5	102090132	102092079	FoundIn3repsPeak_100216	intron (NM_001319943, intron 1 of 26)	ENSG00000145730	PAM	-0.608282	4.51399e-07	4.68343e-06
chr5	102116084	102116888	FoundIn3repsPeak_100217	intron (NM_001319943, intron 1 of 26)	ENSG00000145730	PAM	-0.736317	0.000292169	0.00141706
chr5	102185804	102186878	FoundIn3repsPeak_100221	intron (NM_001319943, intron 1 of 26)	ENSG00000145730	PAM	-0.733618	0.00287715	0.0101163
chr5	102262498	102263303	FoundIn3repsPeak_100226	intron (NM_001177306, intron 6 of 24)	ENSG00000145730	PAM	-1.00195	0.000413199	0.00191202
chr5	102272908	102273647	FoundIn3repsPeak_100228	intron (NM_001177306, intron 6 of 24)	ENSG00000145730	PAM	-0.958099	0.0034906	0.0119064
chr5	102288361	102289303	FoundIn3repsPeak_100232	intron (NM_001177306, intron 11 of 24)	ENSG00000145730	PAM	-1.2083	0.000495525	0.00223455
chr5	102306933	102308294	FoundIn3repsPeak_100234	intron (NM_138821, intron 13 of 23)	ENSG00000145730	PAM	-0.563275	0.00371215	0.0125437
chr5	102309792	102310347	FoundIn3repsPeak_100235	exon (NM_000919, exon 14 of 25)	ENSG00000145730	PAM	-2.0455	6.01471e-07	6.05893e-06
chr1	184355193	184357135	FoundIn3repsPeak_10024	promoter-TSS (NM_030806)	ENSG00000116667	C1orf21	-0.745343	3.11872e-06	2.60913e-05
chr5	102350571	102351684	FoundIn3repsPeak_100240	intron (NM_001177306, intron 20 of 24)	ENSG00000145723	GIN1	-1.09941	2.52488e-07	2.78506e-06
chr5	102351753	102352368	FoundIn3repsPeak_100241	intron (NM_001177306, intron 20 of 24)	ENSG00000145723	GIN1	-0.919156	0.00374453	0.0126397
chr5	102376618	102377225	FoundIn3repsPeak_100245	Intergenic	ENSG00000145723	GIN1	-1.08389	0.000826098	0.00347273
chr5	102392800	102394064	FoundIn3repsPeak_100247	Intergenic	ENSG00000145723	GIN1	-0.744387	1.80164e-05	0.00012312
chr5	102430269	102431513	FoundIn3repsPeak_100250	intron (NR_134299, intron 4 of 4)	ENSG00000145723	GIN1	-1.29151	3.87231e-05	0.000241659
chr5	102434611	102435113	FoundIn3repsPeak_100251	intron (NM_017676, intron 4 of 7)	ENSG00000145723	GIN1	-1.0608	0.008372	0.0248704
chr5	102455319	102457033	FoundIn3repsPeak_100254	promoter-TSS (NM_001317954)	ENSG00000145725	PPIP5K2	-0.679179	5.90537e-08	7.57896e-07
chr5	102474409	102475653	FoundIn3repsPeak_100256	intron (NM_001345877, intron 5 of 27)	ENSG00000145725	PPIP5K2	-0.886691	0.00127452	0.00503546
chr5	102559606	102560990	FoundIn3repsPeak_100261	Intergenic	ENSG00000181751	C5orf30	-0.975472	1.31768e-11	3.60515e-10
chr5	102568055	102568579	FoundIn3repsPeak_100262	Intergenic	ENSG00000181751	C5orf30	-1.21511	1.19628e-06	1.11232e-05
chr5	102579245	102579774	FoundIn3repsPeak_100263	Intergenic	ENSG00000181751	C5orf30	-1.58998	6.44543e-05	0.000377953
chr5	102593718	102595846	FoundIn3repsPeak_100265	promoter-TSS (NM_001316969)	ENSG00000181751	C5orf30	-0.963843	6.98475e-20	7.75595e-18
chr5	102607864	102610011	FoundIn3repsPeak_100266	intron (NM_033211, intron 2 of 2)	ENSG00000181751	C5orf30	-1.74198	3.89315e-09	6.41915e-08
chr5	102616522	102617118	FoundIn3repsPeak_100267	Intergenic	ENSG00000181751	C5orf30	-1.20945	9.55417e-05	0.000533687
chr5	102710913	102711434	FoundIn3repsPeak_100279	Intergenic	ENSG00000181751	C5orf30	-1.2789	7.65035e-06	5.77509e-05
chr1	184402966	184403638	FoundIn3repsPeak_10028	intron (NM_030806, intron 1 of 5)	ENSG00000116667	C1orf21	-1.10658	0.00190565	0.00712501
chr5	102800150	102801186	FoundIn3repsPeak_100292	Intergenic	ENSG00000248757	LINC02115	-0.629397	0.00955145	0.0277211
chr5	102821322	102822047	FoundIn3repsPeak_100295	Intergenic	ENSG00000248757	LINC02115	-1.08821	0.00115367	0.00462228
chr5	102869630	102870430	FoundIn3repsPeak_100301	intron (NR_104670, intron 2 of 4)	ENSG00000248757	LINC02115	-0.714194	0.00308502	0.0107245
chr5	102897258	102899234	FoundIn3repsPeak_100304	intron (NM_031438, intron 1 of 6)	ENSG00000112874	NUDT12	-0.823433	5.74733e-09	9.17536e-08
chr5	102940596	102941533	FoundIn3repsPeak_100310	Intergenic	ENSG00000112874	NUDT12	-1.16322	0.000112666	0.000615556
chr5	102983742	102984503	FoundIn3repsPeak_100315	Intergenic	ENSG00000112874	NUDT12	-1.39284	2.23047e-05	0.000148313
chr5	102999433	103000333	FoundIn3repsPeak_100316	Intergenic	ENSG00000112874	NUDT12	-0.718881	0.000989168	0.00405332
chr5	103073554	103074461	FoundIn3repsPeak_100322	Intergenic	ENSG00000112874	NUDT12	-1.15366	3.40924e-07	3.64561e-06
chr5	103165184	103166170	FoundIn3repsPeak_100328	Intergenic	ENSG00000112874	NUDT12	-0.818194	0.00625536	0.019463
chr5	103308917	103309824	FoundIn3repsPeak_100338	Intergenic	ENSG00000112874	NUDT12	-0.933357	6.366e-05	0.000373896
chr5	103351372	103352132	FoundIn3repsPeak_100342	Intergenic	ENSG00000112874	NUDT12	-1.67396	3.11414e-07	3.36397e-06
chr5	103378183	103378792	FoundIn3repsPeak_100345	Intergenic	ENSG00000112874	NUDT12	-0.964167	0.00408809	0.0136213
chr5	103401861	103403413	FoundIn3repsPeak_100348	Intergenic	ENSG00000112874	NUDT12	-0.647857	4.21653e-05	0.000260462
chr5	103415064	103416949	FoundIn3repsPeak_100349	Intergenic	ENSG00000112874	NUDT12	-0.958915	3.94349e-16	2.44212e-14
chr5	103424450	103425914	FoundIn3repsPeak_100350	Intergenic	ENSG00000112874	NUDT12	-1.37241	1.07487e-21	1.52078e-19
chr5	103452065	103452621	FoundIn3repsPeak_100353	Intergenic	ENSG00000112874	NUDT12	-0.783144	0.00539937	0.0172136
chr5	103514157	103515278	FoundIn3repsPeak_100355	Intergenic	ENSG00000112874	NUDT12	-1.3357	2.26214e-12	7.19976e-11
chr5	103521644	103522219	FoundIn3repsPeak_100356	Intergenic	ENSG00000112874	NUDT12	-1.1243	9.65562e-07	9.20307e-06
chr5	103525325	103526068	FoundIn3repsPeak_100357	Intergenic	ENSG00000112874	NUDT12	-1.05699	1.31447e-05	9.3253e-05
chr5	103624540	103625590	FoundIn3repsPeak_100360	Intergenic	ENSG00000112874	NUDT12	-2.41165	2.15497e-08	3.03714e-07
chr5	103787307	103788693	FoundIn3repsPeak_100364	Intergenic	ENSG00000232159	RAB9BP1	-0.930947	2.16212e-08	3.04659e-07
chr5	103814601	103815103	FoundIn3repsPeak_100366	Intergenic	ENSG00000232159	RAB9BP1	-1.14206	0.00048714	0.00220153
chr5	104121357	104121880	FoundIn3repsPeak_100372	Intergenic	ENSG00000232159	RAB9BP1	-1.08745	5.79917e-05	0.000344693
chr5	104136088	104136801	FoundIn3repsPeak_100373	Intergenic	ENSG00000232159	RAB9BP1	-1.78997	1.06386e-06	1.00262e-05
chr5	104170588	104171121	FoundIn3repsPeak_100375	Intergenic	ENSG00000232159	RAB9BP1	-1.28393	0.000322854	0.00154464
chr5	104179024	104180386	FoundIn3repsPeak_100376	Intergenic	ENSG00000232159	RAB9BP1	-0.37282	0.00549031	0.0174585
chr5	104322245	104323756	FoundIn3repsPeak_100378	Intergenic	ENSG00000232159	RAB9BP1	-0.748606	0.00330089	0.011355
chr5	104368991	104370255	FoundIn3repsPeak_100379	Intergenic	ENSG00000232159	RAB9BP1	-2.347	8.89411e-24	1.65925e-21
chr1	184543428	184544227	FoundIn3repsPeak_10038	intron (NM_030806, intron 3 of 5)	ENSG00000116406	EDEM3	-0.737346	0.0168705	0.0444668
chr5	104565734	104567066	FoundIn3repsPeak_100384	Intergenic	ENSG00000232159	RAB9BP1	-0.505992	0.0117246	0.0328565
chr5	104573764	104574729	FoundIn3repsPeak_100385	Intergenic	ENSG00000232159	RAB9BP1	-1.16788	0.000208441	0.00105591
chr5	104686152	104687710	FoundIn3repsPeak_100390	Intergenic	ENSG00000232159	RAB9BP1	-0.427838	0.0121579	0.0338702
chr5	104727596	104729020	FoundIn3repsPeak_100391	Intergenic	ENSG00000232159	RAB9BP1	-0.552027	3.0703e-06	2.57373e-05
chr5	104842298	104842867	FoundIn3repsPeak_100397	Intergenic	ENSG00000232159	RAB9BP1	-0.915624	0.000204833	0.0010397
chr5	104844118	104844631	FoundIn3repsPeak_100398	Intergenic	ENSG00000232159	RAB9BP1	-1.09688	0.000144577	0.000766886
chr5	104845052	104846192	FoundIn3repsPeak_100399	Intergenic	ENSG00000232159	RAB9BP1	-1.14211	6.13934e-05	0.000362115
chr5	104853976	104855191	FoundIn3repsPeak_100400	Intergenic	ENSG00000232159	RAB9BP1	-0.468876	0.00209797	0.00773307
chr5	104890003	104890801	FoundIn3repsPeak_100401	Intergenic	ENSG00000232159	RAB9BP1	-1.0566	0.000311146	0.00149584
chr5	104923602	104924431	FoundIn3repsPeak_100403	Intergenic	ENSG00000232159	RAB9BP1	-1.94255	6.21495e-11	1.47952e-09
chr5	104928600	104929591	FoundIn3repsPeak_100404	Intergenic	ENSG00000232159	RAB9BP1	-2.42456	7.34586e-21	9.39635e-19
chr5	104974704	104975260	FoundIn3repsPeak_100405	Intergenic	ENSG00000232159	RAB9BP1	-1.01287	0.000208441	0.00105591
chr5	105233838	105234988	FoundIn3repsPeak_100422	Intergenic	ENSG00000232159	RAB9BP1	-0.811878	0.0188965	0.0487992
chr5	105272430	105273360	FoundIn3repsPeak_100424	Intergenic	ENSG00000232159	RAB9BP1	-0.791016	0.00270881	0.00961595
chr5	105766305	105766827	FoundIn3repsPeak_100437	Intergenic	ENSG00000251027	LINC01950	-0.585215	0.00143758	0.00558699
chr5	105963710	105964869	FoundIn3repsPeak_100441	Intergenic	ENSG00000251027	LINC01950	-0.421916	0.00780793	0.023444
chr5	106054587	106055771	FoundIn3repsPeak_100444	Intergenic	ENSG00000251027	LINC01950	-0.412666	0.00819111	0.0244025
chr5	106239800	106240857	FoundIn3repsPeak_100452	intron (NR_104671, intron 2 of 3)	ENSG00000251027	LINC01950	-0.341201	0.0168973	0.044527
chr5	106267767	106268682	FoundIn3repsPeak_100453	intron (NR_104671, intron 2 of 3)	ENSG00000251027	LINC01950	-0.589224	0.000153324	0.000807274
chr5	106694943	106696024	FoundIn3repsPeak_100463	Intergenic	ENSG00000184349	EFNA5	-1.12536	0.000964682	0.00396799
chr5	106875203	106875886	FoundIn3repsPeak_100477	intron (NM_001962, intron 1 of 4)	ENSG00000184349	EFNA5	-0.749642	0.0098569	0.0284551
chr5	106906717	106908409	FoundIn3repsPeak_100480	intron (NM_001962, intron 1 of 4)	ENSG00000184349	EFNA5	-0.454222	0.00562769	0.0178271
chr5	107007743	107009825	FoundIn3repsPeak_100486	Intergenic	ENSG00000184349	EFNA5	-0.483452	0.00180173	0.00678124
chr5	107090068	107090614	FoundIn3repsPeak_100492	Intergenic	ENSG00000184349	EFNA5	-1.10621	4.67189e-06	3.73454e-05
chr1	184653761	184654565	FoundIn3repsPeak_10051	Intergenic	ENSG00000116406	EDEM3	-1.01568	0.000496775	0.00223951
chr5	107535391	107536037	FoundIn3repsPeak_100515	intron (NM_001163315, intron 5 of 8)	ENSG00000145743	FBXL17	-2.33184	8.07577e-08	1.00457e-06
chr5	107548038	107549712	FoundIn3repsPeak_100516	intron (NM_001163315, intron 5 of 8)	ENSG00000145743	FBXL17	-0.679024	1.12057e-09	2.06672e-08
chr5	107574587	107576084	FoundIn3repsPeak_100519	intron (NM_001163315, intron 4 of 8)	ENSG00000145743	FBXL17	-0.924576	5.70054e-06	4.44059e-05
chr5	107584662	107585673	FoundIn3repsPeak_100520	intron (NM_001163315, intron 4 of 8)	ENSG00000145743	FBXL17	-1.1437	0.0054399	0.0173231
chr5	107594888	107595471	FoundIn3repsPeak_100521	intron (NM_001163315, intron 4 of 8)	ENSG00000145743	FBXL17	-0.843303	0.000172438	0.000893829
chr5	107595580	107596947	FoundIn3repsPeak_100522	intron (NM_001163315, intron 4 of 8)	ENSG00000145743	FBXL17	-1.77429	1.97652e-25	4.59799e-23
chr5	107601837	107602436	FoundIn3repsPeak_100523	intron (NM_001163315, intron 4 of 8)	ENSG00000145743	FBXL17	-1.43079	4.68955e-07	4.84802e-06
chr5	107606734	107607770	FoundIn3repsPeak_100524	intron (NM_001163315, intron 4 of 8)	ENSG00000145743	FBXL17	-0.779998	1.36762e-06	1.25278e-05
chr5	107613582	107615112	FoundIn3repsPeak_100525	intron (NM_001163315, intron 4 of 8)	ENSG00000145743	FBXL17	-0.566369	0.00111863	0.00450399
chr5	107681174	107681963	FoundIn3repsPeak_100528	intron (NM_001163315, intron 4 of 8)	ENSG00000145743	FBXL17	-1.0204	0.000223669	0.00112237
chr5	107708033	107708757	FoundIn3repsPeak_100530	intron (NM_001163315, intron 1 of 8)	ENSG00000145743	FBXL17	-1.42733	2.08537e-06	1.82216e-05
chr5	107716038	107718840	FoundIn3repsPeak_100531	5_ UTR (NM_001163315, exon 1 of 9)	ENSG00000145743	FBXL17	-0.644796	1.67669e-10	3.6674e-09
chr5	107734196	107735457	FoundIn3repsPeak_100533	Intergenic	ENSG00000145743	FBXL17	-0.476385	0.00836271	0.0248456
chr5	107856843	107858356	FoundIn3repsPeak_100543	Intergenic	ENSG00000145743	FBXL17	-0.994704	5.09243e-08	6.62016e-07
chr5	107866609	107868233	FoundIn3repsPeak_100544	Intergenic	ENSG00000145743	FBXL17	-0.9933	1.23954e-12	4.14699e-11
chr5	107884350	107885523	FoundIn3repsPeak_100545	Intergenic	ENSG00000145743	FBXL17	-0.376536	0.00590353	0.0185444
chr5	107912406	107913309	FoundIn3repsPeak_100548	Intergenic	ENSG00000272523	LINC01023	-0.652174	0.00257897	0.00922332
chr1	184712131	184712706	FoundIn3repsPeak_10055	intron (NM_025191, intron 2 of 19)	ENSG00000116406	EDEM3	-1.07982	0.00222787	0.00814567
chr5	107955463	107956074	FoundIn3repsPeak_100552	Intergenic	ENSG00000272523	LINC01023	-0.669142	7.23587e-05	0.000417808
chr5	108042231	108043312	FoundIn3repsPeak_100562	Intergenic	ENSG00000272523	LINC01023	-0.87222	0.000428869	0.00197429
chr5	108050810	108051745	FoundIn3repsPeak_100563	Intergenic	ENSG00000272523	LINC01023	-0.752477	0.00663415	0.0204376
chr5	108062310	108064916	FoundIn3repsPeak_100566	TTS (NR_046368)	ENSG00000272523	LINC01023	-0.749275	1.77014e-09	3.13511e-08
chr5	108083219	108083777	FoundIn3repsPeak_100569	promoter-TSS (NM_005246)	ENSG00000151422	FER	-0.706639	5.45513e-06	4.2724e-05
chr1	184723108	184725030	FoundIn3repsPeak_10057	promoter-TSS (NM_001319960)	ENSG00000116406	EDEM3	-0.567481	0.000828277	0.00348113
chr5	108083912	108085615	FoundIn3repsPeak_100570	intron (NM_001308038, intron 1 of 7)	ENSG00000151422	FER	-0.64939	5.67811e-11	1.36572e-09
chr5	108098014	108098781	FoundIn3repsPeak_100572	intron (NM_001308038, intron 1 of 7)	ENSG00000151422	FER	-1.22337	4.9183e-05	0.000298285
chr5	108166128	108167030	FoundIn3repsPeak_100575	intron (NM_001308028, intron 3 of 17)	ENSG00000151422	FER	-0.935289	0.0098619	0.0284676
chr5	108259959	108260757	FoundIn3repsPeak_100578	promoter-TSS (NM_001308031)	ENSG00000151422	FER	-2.24926	1.29741e-14	6.12948e-13
chr1	184737256	184738091	FoundIn3repsPeak_10058	Intergenic	ENSG00000116406	EDEM3	-0.948274	0.00147118	0.00569926
chr5	108289307	108290122	FoundIn3repsPeak_100582	intron (NM_005246, intron 11 of 19)	ENSG00000151422	FER	-1.81407	5.98912e-13	2.12455e-11
chr5	108461029	108462642	FoundIn3repsPeak_100586	intron (NM_005246, intron 17 of 19)	ENSG00000151422	FER	-0.862457	0.000123996	0.00067066
chr5	108476856	108477929	FoundIn3repsPeak_100587	intron (NM_005246, intron 17 of 19)	ENSG00000151422	FER	-1.22798	2.24568e-09	3.8969e-08
chr1	184740348	184740870	FoundIn3repsPeak_10059	Intergenic	ENSG00000116406	EDEM3	-1.79595	6.43975e-32	2.9503e-29
chr5	108526714	108527465	FoundIn3repsPeak_100590	3_ UTR (NM_001308031, exon 11 of 11)	ENSG00000198961	PJA2	-1.23862	1.78688e-09	3.16061e-08
chr5	108534372	108535536	FoundIn3repsPeak_100592	Intergenic	ENSG00000198961	PJA2	-1.06812	7.9657e-05	0.000454552
chr5	108588866	108589425	FoundIn3repsPeak_100597	Intergenic	ENSG00000198961	PJA2	-0.711169	0.0182315	0.0473525
chr5	108594896	108596178	FoundIn3repsPeak_100599	Intergenic	ENSG00000198961	PJA2	-0.684359	2.23012e-06	1.93483e-05
chr5	108657524	108658239	FoundIn3repsPeak_100605	Intergenic	ENSG00000198961	PJA2	-1.16116	6.8573e-08	8.67095e-07
chr5	108723547	108724577	FoundIn3repsPeak_100608	intron (NM_014819, intron 1 of 9)	ENSG00000198961	PJA2	-0.719299	0.00115475	0.00462592
chr5	108744555	108746969	FoundIn3repsPeak_100610	promoter-TSS (NM_014819)	ENSG00000198961	PJA2	-0.696557	1.2623e-13	5.04519e-12
chr5	108785739	108786731	FoundIn3repsPeak_100615	Intergenic	ENSG00000198961	PJA2	-1.12942	0.0016924	0.00642651
chr5	108790733	108792214	FoundIn3repsPeak_100616	Intergenic	ENSG00000198961	PJA2	-0.593349	0.00030458	0.00146911
chr5	108804200	108805353	FoundIn3repsPeak_100618	Intergenic	ENSG00000198961	PJA2	-0.626715	0.000989667	0.00405491
chr5	108820223	108821316	FoundIn3repsPeak_100619	Intergenic	ENSG00000198961	PJA2	-0.800926	0.0160568	0.0427021
chr1	184774597	184775931	FoundIn3repsPeak_10062	intron (NM_052966, intron 10 of 13)	ENSG00000116406	EDEM3	-0.923737	2.01117e-13	7.70889e-12
chr5	108832714	108833553	FoundIn3repsPeak_100621	Intergenic	ENSG00000198961	PJA2	-0.93469	0.00127926	0.00505124
chr5	108897384	108898406	FoundIn3repsPeak_100624	Intergenic	ENSG00000112893	MAN2A1	-0.677048	0.0142192	0.0386017
chr5	108903000	108903760	FoundIn3repsPeak_100625	Intergenic	ENSG00000112893	MAN2A1	-1.26745	6.42579e-06	4.94182e-05
chr5	108905638	108906869	FoundIn3repsPeak_100626	Intergenic	ENSG00000112893	MAN2A1	-1.74964	6.21419e-34	3.53168e-31
chr5	108907462	108908213	FoundIn3repsPeak_100627	Intergenic	ENSG00000112893	MAN2A1	-0.981397	0.000924131	0.00382397
chr5	108937288	108938012	FoundIn3repsPeak_100630	Intergenic	ENSG00000112893	MAN2A1	-0.889589	0.00446392	0.0146634
chr5	108948906	108949943	FoundIn3repsPeak_100632	Intergenic	ENSG00000112893	MAN2A1	-1.04291	0.00056934	0.00251595
chr5	108985774	108986723	FoundIn3repsPeak_100636	Intergenic	ENSG00000112893	MAN2A1	-1.03922	0.000301849	0.00145739
chr5	108992397	108993442	FoundIn3repsPeak_100637	Intergenic	ENSG00000112893	MAN2A1	-0.512558	0.0172605	0.0453168
chr5	109000006	109000765	FoundIn3repsPeak_100638	Intergenic	ENSG00000112893	MAN2A1	-1.14427	0.00043625	0.00200415
chr5	109024261	109027380	FoundIn3repsPeak_100640	5_ UTR (NM_002372, exon 1 of 22)	ENSG00000112893	MAN2A1	-0.720324	2.17094e-11	5.70444e-10
chr5	109037450	109038511	FoundIn3repsPeak_100641	intron (NM_002372, intron 1 of 21)	ENSG00000112893	MAN2A1	-0.483252	0.0161895	0.0429893
chr5	109039374	109040082	FoundIn3repsPeak_100643	intron (NM_002372, intron 1 of 21)	ENSG00000112893	MAN2A1	-1.04998	7.78657e-10	1.48387e-08
chr5	109043124	109043667	FoundIn3repsPeak_100644	intron (NM_002372, intron 1 of 21)	ENSG00000112893	MAN2A1	-0.842534	0.0147277	0.0397476
chr5	109050051	109051052	FoundIn3repsPeak_100646	intron (NM_002372, intron 2 of 21)	ENSG00000112893	MAN2A1	-1.0597	0.000293625	0.00142304
chr5	109078441	109079900	FoundIn3repsPeak_100649	intron (NM_002372, intron 4 of 21)	ENSG00000112893	MAN2A1	-0.854461	0.000267714	0.0013133
chr1	184814592	184815822	FoundIn3repsPeak_10065	intron (NM_052966, intron 5 of 13)	ENSG00000116406	EDEM3	-0.350606	0.0160025	0.0425788
chr5	109141573	109142178	FoundIn3repsPeak_100650	intron (NM_002372, intron 12 of 21)		LINC01848	-1.28306	6.80123e-07	6.74977e-06
chr5	109167819	109168974	FoundIn3repsPeak_100652	intron (NM_002372, intron 16 of 21)		LINC01848	-0.845741	8.87015e-07	8.5449e-06
chr5	109256604	109257389	FoundIn3repsPeak_100661	Intergenic		LINC01848	-0.707786	0.00680547	0.0208822
chr5	109281732	109282819	FoundIn3repsPeak_100665	Intergenic		LINC01848	-0.75727	0.00209906	0.00773646
chr5	109295292	109296228	FoundIn3repsPeak_100667	Intergenic		LINC01848	-0.697932	0.000777902	0.00329459
chr5	109327692	109328677	FoundIn3repsPeak_100668	Intergenic		LINC01848	-0.829571	0.00156533	0.00600835
chr5	109380831	109381513	FoundIn3repsPeak_100674	Intergenic		LINC01848	-1.05187	0.00161713	0.00618368
chr5	109389842	109390686	FoundIn3repsPeak_100676	Intergenic		LINC01848	-1.02412	0.000317398	0.00152166
chr5	109960548	109961555	FoundIn3repsPeak_100693	exon (NM_001039763, exon 7 of 14)	ENSG00000186952	TMEM232	-1.09373	0.00155957	0.00598916
chr5	110051623	110053014	FoundIn3repsPeak_100697	intron (NM_001039763, intron 1 of 13)	ENSG00000186952	TMEM232	-0.561716	0.00224261	0.00819243
chr5	110061881	110063054	FoundIn3repsPeak_100698	promoter-TSS (NM_001039763)	ENSG00000186952	TMEM232	-1.31358	3.52396e-23	6.05424e-21
chr5	110073967	110075468	FoundIn3repsPeak_100699	promoter-TSS (NM_138773)	ENSG00000164209	SLC25A46	-1.30778	2.1982e-35	1.40992e-32
chr5	110092533	110093464	FoundIn3repsPeak_100701	intron (NM_001303249, intron 7 of 7)	ENSG00000164209	SLC25A46	-1.2958	2.74553e-05	0.000178004
chr5	110103156	110104595	FoundIn3repsPeak_100702	Intergenic	ENSG00000164209	SLC25A46	-0.953839	0.00115586	0.00462886
chr5	110109115	110110027	FoundIn3repsPeak_100703	Intergenic	ENSG00000164209	SLC25A46	-0.908062	0.00380666	0.0128157
chr5	110132164	110133601	FoundIn3repsPeak_100706	Intergenic	ENSG00000164209	SLC25A46	-0.432273	0.00916964	0.0267974
chr5	110290281	110291025	FoundIn3repsPeak_100713	Intergenic	ENSG00000145777	TSLP	-1.25792	0.000924057	0.00382378
chr5	110321220	110322419	FoundIn3repsPeak_100717	Intergenic	ENSG00000145777	TSLP	-0.620119	1.89888e-05	0.000128869
chr5	110358094	110360090	FoundIn3repsPeak_100719	Intergenic	ENSG00000145777	TSLP	-0.999375	1.61498e-05	0.00011189
chr5	110399355	110399877	FoundIn3repsPeak_100722	Intergenic	ENSG00000145777	TSLP	-0.872498	0.00082432	0.0034672
chr5	110408069	110409559	FoundIn3repsPeak_100723	promoter-TSS (NM_138551)	ENSG00000145777	TSLP	-0.833932	1.56061e-07	1.80606e-06
chr5	110418744	110420455	FoundIn3repsPeak_100725	Intergenic	ENSG00000134987	WDR36	-0.538747	0.00180673	0.00679834
chr5	110427565	110428967	FoundIn3repsPeak_100726	exon (NM_139281, exon 1 of 23)	ENSG00000134987	WDR36	-1.05675	3.6927e-12	1.12734e-10
chr5	110468371	110469482	FoundIn3repsPeak_100728	Intergenic	ENSG00000134987	WDR36	-1.0866	3.63241e-08	4.87117e-07
chr5	110470719	110471536	FoundIn3repsPeak_100729	Intergenic	ENSG00000134987	WDR36	-1.07853	0.0113336	0.0319417
chr5	110493699	110494217	FoundIn3repsPeak_100734	Intergenic	ENSG00000152495	CAMK4	-1.17089	0.000933987	0.00385977
chr5	110495460	110496002	FoundIn3repsPeak_100735	Intergenic	ENSG00000152495	CAMK4	-0.855816	0.00371188	0.0125433
chr5	110517868	110518878	FoundIn3repsPeak_100739	Intergenic	ENSG00000152495	CAMK4	-0.552276	0.00964549	0.0279429
chr5	110533027	110533775	FoundIn3repsPeak_100740	Intergenic	ENSG00000152495	CAMK4	-1.04278	0.00120047	0.00478078
chr5	110558984	110560612	FoundIn3repsPeak_100743	promoter-TSS (NM_001323377)	ENSG00000152495	CAMK4	-0.945237	2.40241e-08	3.34561e-07
chr5	110571032	110572725	FoundIn3repsPeak_100744	intron (NM_001323374, intron 2 of 11)	ENSG00000152495	CAMK4	-1.33848	2.10747e-08	2.97642e-07
chr5	110578669	110579434	FoundIn3repsPeak_100745	intron (NM_001323374, intron 2 of 11)	ENSG00000152495	CAMK4	-0.723256	0.0138604	0.0377953
chr5	110614422	110615404	FoundIn3repsPeak_100746	intron (NM_001323374, intron 2 of 11)	ENSG00000152495	CAMK4	-1.24304	1.18079e-09	2.16771e-08
chr5	110637522	110638756	FoundIn3repsPeak_100747	intron (NM_001323374, intron 2 of 11)	ENSG00000152495	CAMK4	-0.486656	0.00201608	0.00747514
chr5	110672805	110674797	FoundIn3repsPeak_100749	intron (NM_001323374, intron 2 of 11)	ENSG00000152495	CAMK4	-0.805156	0.00012528	0.000676759
chr5	110681364	110682021	FoundIn3repsPeak_100750	intron (NM_001323376, intron 2 of 8)	ENSG00000152495	CAMK4	-1.12876	0.00181125	0.00681327
chr5	110682387	110683118	FoundIn3repsPeak_100751	intron (NM_001323376, intron 2 of 8)	ENSG00000152495	CAMK4	-0.598427	0.00850791	0.0252002
chr5	110699779	110701135	FoundIn3repsPeak_100753	intron (NM_001323376, intron 2 of 8)	ENSG00000152495	CAMK4	-0.998305	0.00484629	0.0157061
chr5	110750689	110751255	FoundIn3repsPeak_100759	intron (NM_001323374, intron 6 of 11)	ENSG00000246859	STARD4-AS1	-0.612688	0.0130804	0.0359793
chr5	110762205	110763931	FoundIn3repsPeak_100760	intron (NM_001323374, intron 6 of 11)	ENSG00000246859	STARD4-AS1	-0.533256	0.000149472	0.000789429
chr5	110791049	110792391	FoundIn3repsPeak_100764	intron (NM_001323374, intron 8 of 11)	ENSG00000246859	STARD4-AS1	-0.619425	0.00650323	0.020106
chr5	110796762	110798157	FoundIn3repsPeak_100765	intron (NM_001323374, intron 8 of 11)	ENSG00000246859	STARD4-AS1	-1.0883	3.18226e-07	3.42491e-06
chr5	110815603	110816433	FoundIn3repsPeak_100768	intron (NM_001323374, intron 10 of 11)	ENSG00000246859	STARD4-AS1	-1.05919	0.00490688	0.0158757
chr5	110819818	110820462	FoundIn3repsPeak_100769	exon (NM_001323377, exon 10 of 10)	ENSG00000246859	STARD4-AS1	-1.53272	1.59347e-06	1.43565e-05
chr1	184942303	184943961	FoundIn3repsPeak_10077	intron (NM_052966, intron 1 of 13)	ENSG00000135842	FAM129A	-0.762927	2.9204e-07	3.17685e-06
chr5	110847416	110849224	FoundIn3repsPeak_100772	promoter-TSS (NM_139164)	ENSG00000164211	STARD4	-1.13831	2.95632e-25	6.77204e-23
chr5	110865902	110866890	FoundIn3repsPeak_100773	intron (NR_040093, intron 1 of 6)	ENSG00000164211	STARD4	-2.52176	6.27029e-47	1.20652e-43
chr5	110883946	110886923	FoundIn3repsPeak_100775	intron (NR_040093, intron 1 of 6)	ENSG00000164211	STARD4	-0.841176	1.61e-09	2.87492e-08
chr1	184950979	184951743	FoundIn3repsPeak_10078	Intergenic	ENSG00000135842	FAM129A	-0.597886	0.00242359	0.00875621
chr5	111006530	111007269	FoundIn3repsPeak_100782	intron (NR_040093, intron 2 of 6)	ENSG00000134986	NREP	-1.35303	4.8364e-06	3.84983e-05
chr5	111009430	111010040	FoundIn3repsPeak_100783	intron (NR_040093, intron 2 of 6)	ENSG00000134986	NREP	-1.05098	0.000876476	0.00365564
chr5	111016157	111017783	FoundIn3repsPeak_100784	intron (NR_040093, intron 2 of 6)	ENSG00000134986	NREP	-0.800213	0.000348026	0.00164798
chr5	111021563	111022095	FoundIn3repsPeak_100785	intron (NR_040093, intron 2 of 6)	ENSG00000134986	NREP	-1.98205	6.69915e-11	1.58359e-09
chr5	111027116	111027642	FoundIn3repsPeak_100786	intron (NR_040093, intron 2 of 6)	ENSG00000134986	NREP	-0.929006	0.00888467	0.0261146
chr5	111032908	111034926	FoundIn3repsPeak_100787	intron (NR_040093, intron 2 of 6)	ENSG00000134986	NREP	-0.810923	5.12176e-05	0.000309121
chr5	111092527	111094048	FoundIn3repsPeak_100791	promoter-TSS (NM_004772)	ENSG00000134986	NREP	-1.7008	4.29636e-17	3.10289e-15
chr5	111099629	111100152	FoundIn3repsPeak_100792	intron (NM_001142474, intron 2 of 3)	ENSG00000134986	NREP	-1.05418	7.80162e-05	0.000446437
chr5	111109981	111111107	FoundIn3repsPeak_100795	intron (NM_001142474, intron 2 of 3)	ENSG00000134986	NREP	-0.763956	0.00536352	0.0171204
chr5	111115069	111115765	FoundIn3repsPeak_100796	intron (NM_001142474, intron 2 of 3)	ENSG00000134986	NREP	-1.16907	0.00158774	0.0060836
chr5	111189930	111190441	FoundIn3repsPeak_100800	intron (NM_001142474, intron 2 of 3)	ENSG00000250095	NREP-AS1	-1.41117	0.000330841	0.00157752
chr5	111223512	111224416	FoundIn3repsPeak_100803	intron (NM_001142474, intron 2 of 3)	ENSG00000250095	NREP-AS1	-1.22519	0.00031706	0.00152048
chr5	111482335	111483318	FoundIn3repsPeak_100815	intron (NM_001347887, intron 22 of 23)		EPB41L4A-AS1	-1.52027	1.72186e-15	9.56775e-14
chr5	111495906	111497204	FoundIn3repsPeak_100816	promoter-TSS (NR_002922)		EPB41L4A-AS1	-1.44213	1.88205e-24	3.90599e-22
chr5	111501830	111503149	FoundIn3repsPeak_100817	intron (NR_144931, intron 22 of 22)	ENSG00000238363	SNORA13	-0.802519	0.000485664	0.00219604
chr5	111510385	111511163	FoundIn3repsPeak_100819	intron (NR_144931, intron 18 of 22)	ENSG00000238363	SNORA13	-1.09896	7.83772e-06	5.90032e-05
chr5	111521817	111522556	FoundIn3repsPeak_100821	intron (NR_144931, intron 17 of 22)	ENSG00000238363	SNORA13	-1.39142	5.08564e-05	0.000307161
chr5	111527292	111528256	FoundIn3repsPeak_100822	intron (NR_144931, intron 17 of 22)	ENSG00000238363	SNORA13	-0.956797	0.0003452	0.00163661
chr5	111755016	111756437	FoundIn3repsPeak_100843	promoter-TSS (NM_001347887)	ENSG00000278921	EPB41L4A-AS2	-0.650814	2.66493e-07	2.92303e-06
chr5	111826893	111827416	FoundIn3repsPeak_100849	Intergenic	ENSG00000278921	EPB41L4A-AS2	-1.23136	3.0574e-05	0.000195923
chr5	111865130	111866142	FoundIn3repsPeak_100855	Intergenic		LOC102467214	-0.76138	3.50903e-06	2.89857e-05
chr5	111883518	111884761	FoundIn3repsPeak_100857	Intergenic		LOC102467214	-1.03568	1.018e-10	2.31735e-09
chr5	111922130	111922939	FoundIn3repsPeak_100862	Intergenic		LOC102467214	-0.599426	0.000310619	0.00149385
chr5	112030391	112031698	FoundIn3repsPeak_100870	Intergenic	ENSG00000134982	APC	-0.601841	4.94965e-05	0.000299983
chr5	112042248	112043967	FoundIn3repsPeak_100872	promoter-TSS (NM_001127511)	ENSG00000134982	APC	-0.32548	0.00697522	0.0213095
chr5	112073000	112074423	FoundIn3repsPeak_100873	intron (NM_000038, intron 1 of 15)	ENSG00000134982	APC	-0.69037	2.86916e-07	3.1254e-06
chr5	112077980	112078708	FoundIn3repsPeak_100874	intron (NM_001127510, intron 2 of 16)	ENSG00000134982	APC	-1.60003	2.5345e-10	5.35077e-09
chr5	112183608	112184780	FoundIn3repsPeak_100878	Intergenic	ENSG00000153037	SRP19	-0.516623	0.00605039	0.0189263
chr5	112196451	112197467	FoundIn3repsPeak_100879	promoter-TSS (NM_001204196)	ENSG00000153037	SRP19	-0.566591	8.09519e-05	0.000460731
chr5	112214383	112215554	FoundIn3repsPeak_100880	intron (NM_005669, intron 4 of 4)	ENSG00000153037	SRP19	-0.746299	0.00017287	0.000895716
chr5	112256335	112258564	FoundIn3repsPeak_100886	intron (NM_005669, intron 1 of 4)	ENSG00000129625	REEP5	-0.522708	0.00041997	0.00193862
chr5	112259122	112260120	FoundIn3repsPeak_100887	Intergenic	ENSG00000129625	REEP5	-0.53651	0.00505799	0.016295
chr5	112309470	112310076	FoundIn3repsPeak_100893	Intergenic	ENSG00000172795	DCP2	-0.74267	0.000108091	0.000594178
chr5	112311744	112313124	FoundIn3repsPeak_100894	promoter-TSS (NR_038352)	ENSG00000172795	DCP2	-0.478498	9.73381e-06	7.1499e-05
chr5	112378135	112379783	FoundIn3repsPeak_100899	intron (NM_001085377, intron 17 of 18)	ENSG00000172795	DCP2	-0.825034	3.83362e-08	5.10996e-07
chr5	112382726	112384405	FoundIn3repsPeak_100900	intron (NM_001085377, intron 16 of 18)	ENSG00000172795	DCP2	-0.768218	8.60118e-07	8.31552e-06
chr5	112388790	112389834	FoundIn3repsPeak_100901	intron (NM_001085377, intron 15 of 18)	ENSG00000172795	DCP2	-0.880947	0.000938733	0.00387708
chr5	112409034	112410142	FoundIn3repsPeak_100904	intron (NM_001085377, intron 11 of 18)	ENSG00000172795	DCP2	-0.494483	0.0114961	0.0323146
chr1	185120267	185120844	FoundIn3repsPeak_10091	intron (NM_030934, intron 2 of 14)	ENSG00000121486	TRMT1L	-1.94616	4.36009e-08	5.74183e-07
chr1	185125195	185127272	FoundIn3repsPeak_10092	promoter-TSS (NM_017673)	ENSG00000121486	TRMT1L	-0.588953	0.000758836	0.00322622
chr5	112714552	112715066	FoundIn3repsPeak_100928	intron (NM_001085377, intron 2 of 18)	ENSG00000212122	TSSK1B	-0.700285	0.00829683	0.024677
chr5	112809709	112810584	FoundIn3repsPeak_100936	intron (NM_001085377, intron 1 of 18)	ENSG00000171444	MCC	-1.39755	1.57651e-20	1.9269e-18
chr1	185144654	185145411	FoundIn3repsPeak_10094	intron (NM_001105518, intron 5 of 18)	ENSG00000116668	SWT1	-0.796593	0.002975	0.0104124
chr5	112848870	112850628	FoundIn3repsPeak_100941	exon (NM_022828, exon 1 of 30)	ENSG00000047188	YTHDC2	-0.860371	4.83949e-08	6.31205e-07
chr5	112941837	112942723	FoundIn3repsPeak_100944	Intergenic	ENSG00000047188	YTHDC2	-0.614959	1.14429e-05	8.25051e-05
chr5	113140443	113141288	FoundIn3repsPeak_100966	Intergenic	ENSG00000047188	YTHDC2	-1.0553	0.00242731	0.00876708
chr5	113390771	113391369	FoundIn3repsPeak_100971	Intergenic	ENSG00000080709	KCNN2	-1.32263	0.000370399	0.00173773
chr5	113436797	113437340	FoundIn3repsPeak_100974	Intergenic	ENSG00000080709	KCNN2	-0.825655	0.00957505	0.0277765
chr5	113488628	113489791	FoundIn3repsPeak_100975	Intergenic	ENSG00000080709	KCNN2	-0.978772	0.000161336	0.00084408
chr5	113544386	113544918	FoundIn3repsPeak_100977	Intergenic	ENSG00000080709	KCNN2	-0.775037	0.0179403	0.0467368
chr5	113630593	113631292	FoundIn3repsPeak_100979	Intergenic	ENSG00000080709	KCNN2	-0.476404	0.00431986	0.0142605
chr5	114191172	114191884	FoundIn3repsPeak_100991	Intergenic		LOC101927078	-0.865145	0.0144344	0.0390907
chr5	114433511	114434472	FoundIn3repsPeak_100997	Intergenic	ENSG00000152503	TRIM36	-0.96836	7.08425e-06	5.39068e-05
chr5	114464144	114465080	FoundIn3repsPeak_101000	intron (NM_001300759, intron 9 of 9)	ENSG00000152503	TRIM36	-0.814024	0.00420687	0.013948
chr5	114504598	114506435	FoundIn3repsPeak_101004	5_ UTR (NM_001300759, exon 1 of 10)	ENSG00000152503	TRIM36	-0.846564	2.69391e-12	8.42281e-11
chr5	114513167	114515309	FoundIn3repsPeak_101005	intron (NM_001017398, intron 1 of 1)	ENSG00000152503	TRIM36	-0.941347	0.000195924	0.000999566
chr5	114538163	114539409	FoundIn3repsPeak_101009	Intergenic	ENSG00000152503	TRIM36	-1.20766	1.84882e-05	0.000125903
chr1	185177234	185177827	FoundIn3repsPeak_10101	intron (NM_001105518, intron 13 of 18)	ENSG00000116668	SWT1	-0.880375	0.0160037	0.0425797
chr5	114579497	114580292	FoundIn3repsPeak_101010	intron (NM_005023, intron 2 of 8)	ENSG00000164219	PGGT1B	-0.759788	0.00684768	0.0209836
chr5	114581586	114582788	FoundIn3repsPeak_101011	intron (NM_005023, intron 2 of 8)	ENSG00000164219	PGGT1B	-0.554156	0.00534555	0.0170752
chr5	114597232	114599011	FoundIn3repsPeak_101012	intron (NM_005023, intron 1 of 8)	ENSG00000164219	PGGT1B	-0.925108	1.95185e-08	2.77643e-07
chr5	114631419	114632816	FoundIn3repsPeak_101015	promoter-TSS (NM_152549)	ENSG00000164221	CCDC112	-0.728278	1.93581e-12	6.22885e-11
chr5	114634396	114634995	FoundIn3repsPeak_101016	Intergenic	ENSG00000164221	CCDC112	-1.04973	1.12234e-07	1.34623e-06
chr5	114645184	114645918	FoundIn3repsPeak_101017	Intergenic	ENSG00000164221	CCDC112	-1.03373	0.000830482	0.00348952
chr1	185207462	185208035	FoundIn3repsPeak_10102	intron (NM_001105518, intron 16 of 18)	ENSG00000116679	IVNS1ABP	-1.25608	0.00515175	0.0165475
chr5	114664994	114665881	FoundIn3repsPeak_101020	Intergenic	ENSG00000164221	CCDC112	-0.725265	4.42654e-07	4.60169e-06
chr1	185210204	185210803	FoundIn3repsPeak_10103	intron (NM_001105518, intron 16 of 18)	ENSG00000116679	IVNS1ABP	-0.879845	0.00229702	0.00836129
chr5	114715122	114715739	FoundIn3repsPeak_101031	Intergenic	ENSG00000164221	CCDC112	-0.964177	0.0141953	0.0385477
chr5	114841913	114842673	FoundIn3repsPeak_101046	Intergenic	ENSG00000145780	FEM1C	-1.1599	0.010611	0.0302449
chr5	114848424	114849611	FoundIn3repsPeak_101048	Intergenic	ENSG00000145780	FEM1C	-0.658947	0.00476131	0.015475
chr1	185218223	185219633	FoundIn3repsPeak_10105	intron (NM_001105518, intron 16 of 18)	ENSG00000116679	IVNS1ABP	-0.582783	0.00262021	0.00934725
chr5	114879316	114881191	FoundIn3repsPeak_101050	5_ UTR (NM_020177, exon 1 of 3)	ENSG00000145780	FEM1C	-0.834191	7.83253e-09	1.21528e-07
chr5	114937372	114938881	FoundIn3repsPeak_101057	promoter-TSS (NM_021649)	ENSG00000243414	TICAM2	-1.1198	7.27854e-13	2.54377e-11
chr5	114959132	114959684	FoundIn3repsPeak_101059	intron (NM_001164468, intron 1 of 3)	ENSG00000251201	TMED7-TICAM2	-1.26556	2.3891e-08	3.32914e-07
chr1	185226135	185227126	FoundIn3repsPeak_10106	intron (NM_001105518, intron 16 of 18)	ENSG00000116679	IVNS1ABP	-0.371312	0.0124584	0.0345672
chr5	114961049	114962544	FoundIn3repsPeak_101060	promoter-TSS (NM_181836)	ENSG00000251201	TMED7-TICAM2	-0.907945	8.83097e-19	8.35301e-17
chr5	114970283	114970833	FoundIn3repsPeak_101061	Intergenic	ENSG00000251201	TMED7-TICAM2	-1.39993	2.71936e-08	3.73152e-07
chr5	115051622	115052155	FoundIn3repsPeak_101067	Intergenic		LOC102467217	-0.892146	0.00189298	0.00708212
chr5	115105898	115106858	FoundIn3repsPeak_101069	Intergenic	ENSG00000129596	CDO1	-0.684745	0.000111338	0.000609613
chr1	185232305	185233489	FoundIn3repsPeak_10107	intron (NM_001105518, intron 16 of 18)	ENSG00000116679	IVNS1ABP	-0.698893	0.00200205	0.00743095
chr5	115131270	115131834	FoundIn3repsPeak_101074	Intergenic	ENSG00000129596	CDO1	-1.06948	0.00164102	0.0062607
chr5	115174595	115175170	FoundIn3repsPeak_101078	intron (NM_004707, intron 1 of 3)	ENSG00000177879	AP3S1	-0.978305	2.70061e-05	0.000175354
chr5	115176772	115178425	FoundIn3repsPeak_101079	promoter-TSS (NR_033362)	ENSG00000145782	ATG12	-0.689541	6.41869e-07	6.41712e-06
chr5	115264635	115265198	FoundIn3repsPeak_101086	Intergenic	ENSG00000172901	LVRN	-0.716947	0.00210882	0.00776733
chr1	185253289	185254606	FoundIn3repsPeak_10110	intron (NM_001105518, intron 18 of 18)	ENSG00000116679	IVNS1ABP	-0.847648	4.70444e-10	9.36776e-09
chr5	115419619	115421403	FoundIn3repsPeak_101107	promoter-TSS (NM_016144)	ENSG00000145781	COMMD10	-1.1066	1.51061e-21	2.10412e-19
chr5	115480408	115482154	FoundIn3repsPeak_101111	intron (NM_001308080, intron 5 of 6)	ENSG00000145781	COMMD10	-0.668718	0.00301199	0.0105173
chr5	115520381	115521295	FoundIn3repsPeak_101114	intron (NM_001308080, intron 5 of 6)	ENSG00000145781	COMMD10	-0.968776	0.00393487	0.0131831
chr5	115573538	115574076	FoundIn3repsPeak_101119	intron (NM_001308080, intron 5 of 6)		LOC101927190	-1.57418	5.28452e-07	5.39233e-06
chr1	185284718	185287413	FoundIn3repsPeak_10112	intron (NM_006469, intron 1 of 14)	ENSG00000116679	IVNS1ABP	-0.789879	5.65622e-09	9.04492e-08
chr5	115620535	115621493	FoundIn3repsPeak_101120	intron (NM_001308080, intron 5 of 6)		LOC101927190	-1.99939	6.42054e-07	6.41809e-06
chr5	115640323	115641027	FoundIn3repsPeak_101123	Intergenic		LOC101927190	-0.956712	0.0146149	0.0394914
chr5	115681489	115682039	FoundIn3repsPeak_101126	Intergenic		LOC101927190	-0.666001	0.00113633	0.00456352
chr5	115709913	115710536	FoundIn3repsPeak_101131	promoter-TSS (NR_104675)		LOC101927190	-0.62062	0.00972706	0.0281371
chr5	115724193	115725055	FoundIn3repsPeak_101134	Intergenic		LOC101927190	-0.909859	0.00861818	0.0254696
chr5	115729427	115730656	FoundIn3repsPeak_101135	Intergenic		LOC101927190	-0.857319	0.00401967	0.0134271
chr1	185303028	185303761	FoundIn3repsPeak_10114	intron (NR_038424, intron 2 of 3)	ENSG00000261024	GS1-279B7.1	-0.709634	0.00501024	0.0161605
chr5	115800151	115801096	FoundIn3repsPeak_101142	intron (NR_109879, intron 2 of 2)	ENSG00000248445	SEMA6A-AS1	-1.11628	0.000467813	0.00212667
chr5	115836514	115837048	FoundIn3repsPeak_101149	intron (NM_001300780, intron 3 of 19)	ENSG00000248445	SEMA6A-AS1	-0.874475	0.00460351	0.0150445
chr5	115894718	115895682	FoundIn3repsPeak_101158	intron (NM_001300780, intron 1 of 19)	ENSG00000092421	SEMA6A	-0.484917	0.0164983	0.043647
chr5	115910259	115910971	FoundIn3repsPeak_101160	promoter-TSS (NM_020796)	ENSG00000092421	SEMA6A	-1.19843	0.000527169	0.00235611
chr5	115911450	115912510	FoundIn3repsPeak_101161	Intergenic	ENSG00000092421	SEMA6A	-0.476636	0.0150927	0.0405635
chr5	116057917	116058820	FoundIn3repsPeak_101171	Intergenic		LOC102467223	-1.16458	0.000129323	0.000695724
chr5	116060594	116062226	FoundIn3repsPeak_101172	Intergenic		LOC102467223	-0.615485	0.014496	0.0392256
chr5	116146048	116147012	FoundIn3repsPeak_101178	Intergenic		LOC102467223	-0.906901	0.00364433	0.0123498
chr1	185334704	185336781	FoundIn3repsPeak_10118	Intergenic	ENSG00000261024	GS1-279B7.1	-0.747266	6.58835e-06	5.05269e-05
chr5	116325660	116326528	FoundIn3repsPeak_101191	Intergenic		LOC102467223	-1.16604	0.00178874	0.00673933
chr5	116718078	116719376	FoundIn3repsPeak_101199	Intergenic		LINC00992	-0.648351	0.0108959	0.0309098
chr5	116789926	116791695	FoundIn3repsPeak_101202	intron (NR_046089, intron 2 of 5)		LINC00992	-1.02326	1.01143e-08	1.53226e-07
chr5	116868022	116869983	FoundIn3repsPeak_101204	intron (NR_046089, intron 3 of 5)		LINC00992	-0.509219	0.000851261	0.00356449
chr1	185352885	185353614	FoundIn3repsPeak_10121	Intergenic	ENSG00000261024	GS1-279B7.1	-0.580061	0.000400545	0.00186094
chr5	117239196	117240408	FoundIn3repsPeak_101213	intron (NR_104997, intron 1 of 2)		LINC02147	-1.12096	1.84443e-05	0.000125642
chr1	185356896	185358586	FoundIn3repsPeak_10122	Intergenic	ENSG00000261024	GS1-279B7.1	-0.942355	1.58869e-08	2.30439e-07
chr5	117922158	117922851	FoundIn3repsPeak_101227	Intergenic	ENSG00000249128	LOC102467225	-1.18634	0.00804382	0.0240408
chr5	117935675	117936318	FoundIn3repsPeak_101229	intron (NR_104998, intron 1 of 4)	ENSG00000249128	LOC102467225	-1.0051	0.00666928	0.0205322
chr1	185368278	185368908	FoundIn3repsPeak_10123	Intergenic	ENSG00000261024	GS1-279B7.1	-1.30777	9.54307e-05	0.000533155
chr5	117992799	117993775	FoundIn3repsPeak_101232	Intergenic	ENSG00000249128	LOC102467225	-0.510198	0.0173361	0.0454769
chr5	118001956	118002909	FoundIn3repsPeak_101233	Intergenic	ENSG00000249128	LOC102467225	-0.707202	0.00327566	0.0112809
chr5	118127223	118128392	FoundIn3repsPeak_101239	Intergenic	ENSG00000283498	MIR1244-2	-0.904227	1.65548e-08	2.39148e-07
chr5	118169195	118170318	FoundIn3repsPeak_101242	Intergenic	ENSG00000283498	MIR1244-2	-0.972654	0.000524357	0.00234595
chr5	118187395	118187938	FoundIn3repsPeak_101245	intron (NM_173666, intron 4 of 5)	ENSG00000283498	MIR1244-2	-0.89141	0.000732986	0.00313204
chr5	118193198	118194109	FoundIn3repsPeak_101246	intron (NM_173666, intron 4 of 5)	ENSG00000283498	MIR1244-2	-1.20748	2.02809e-05	0.000136545
chr5	118230343	118230870	FoundIn3repsPeak_101250	intron (NM_173666, intron 4 of 5)	ENSG00000283498	MIR1244-2	-0.810778	0.00987389	0.0284968
chr5	118234491	118236019	FoundIn3repsPeak_101252	intron (NM_173666, intron 4 of 5)	ENSG00000283498	MIR1244-2	-0.858678	0.000282878	0.00137785
chr5	118244674	118245703	FoundIn3repsPeak_101253	intron (NM_173666, intron 4 of 5)	ENSG00000283498	MIR1244-2	-0.858134	0.00101215	0.00413446
chr5	118253863	118254732	FoundIn3repsPeak_101254	intron (NM_173666, intron 4 of 5)	ENSG00000283498	MIR1244-2	-0.863222	0.000277703	0.00135583
chr5	118264844	118265360	FoundIn3repsPeak_101256	intron (NM_173666, intron 3 of 5)	ENSG00000283498	MIR1244-2	-0.634858	0.0122811	0.0341569
chr1	185371926	185372649	FoundIn3repsPeak_10126	Intergenic	ENSG00000261024	GS1-279B7.1	-0.56098	0.0166861	0.0440504
chr5	118323433	118324997	FoundIn3repsPeak_101265	promoter-TSS (NM_001308081)	ENSG00000169570	DTWD2	-0.909901	9.59619e-23	1.56104e-20
chr5	118325371	118326233	FoundIn3repsPeak_101266	Intergenic	ENSG00000169570	DTWD2	-1.38572	5.77426e-07	5.8403e-06
chr5	118366171	118366963	FoundIn3repsPeak_101269	intron (NR_134250, intron 1 of 2)	ENSG00000249494	LOC105379143	-0.720828	0.00812525	0.0242454
chr5	118395446	118396155	FoundIn3repsPeak_101274	intron (NR_134250, intron 1 of 2)	ENSG00000249494	LOC105379143	-1.36042	3.91982e-17	2.8539e-15
chr5	118398841	118399889	FoundIn3repsPeak_101275	intron (NR_134250, intron 1 of 2)	ENSG00000249494	LOC105379143	-0.942977	3.48359e-07	3.71325e-06
chr5	118405670	118407756	FoundIn3repsPeak_101276	promoter-TSS (NM_001290322)	ENSG00000172869	DMXL1	-0.740559	5.61157e-18	4.68012e-16
chr5	118414811	118416059	FoundIn3repsPeak_101278	intron (NM_005509, intron 1 of 42)	ENSG00000172869	DMXL1	-0.443948	0.00369254	0.0124871
chr5	118456889	118457858	FoundIn3repsPeak_101279	intron (NM_005509, intron 9 of 42)	ENSG00000264536	MIR5706	-0.52468	0.0124598	0.0345704
chr5	118603507	118605465	FoundIn3repsPeak_101285	promoter-TSS (NM_001286817)	ENSG00000145779	TNFAIP8	-0.867048	2.87428e-15	1.52901e-13
chr5	118635115	118636198	FoundIn3repsPeak_101288	intron (NM_001077654, intron 1 of 1)	ENSG00000145779	TNFAIP8	-0.528784	0.00480927	0.0156046
chr5	118650615	118652185	FoundIn3repsPeak_101291	intron (NM_001077654, intron 1 of 1)	ENSG00000145779	TNFAIP8	-0.444005	0.0112804	0.0318175
chr5	118656564	118658325	FoundIn3repsPeak_101293	intron (NM_001286815, intron 2 of 2)	ENSG00000145779	TNFAIP8	-0.303866	0.010357	0.0296389
chr5	118665980	118667027	FoundIn3repsPeak_101295	intron (NM_001286815, intron 2 of 2)	ENSG00000145779	TNFAIP8	-0.456441	0.000585868	0.00257917
chr5	118675556	118677118	FoundIn3repsPeak_101298	intron (NM_001286814, intron 1 of 1)	ENSG00000145779	TNFAIP8	-1.06174	2.36208e-08	3.29388e-07
chr1	185399911	185400493	FoundIn3repsPeak_10130	Intergenic	ENSG00000261024	GS1-279B7.1	-0.988831	0.00681875	0.0209139
chr5	118714395	118716398	FoundIn3repsPeak_101303	intron (NM_001286813, intron 2 of 2)	ENSG00000145779	TNFAIP8	-0.535601	0.00117507	0.00469416
chr5	118720766	118721376	FoundIn3repsPeak_101304	intron (NM_001286813, intron 2 of 2)	ENSG00000145779	TNFAIP8	-0.784375	0.0104987	0.0299802
chr5	118722018	118723131	FoundIn3repsPeak_101305	intron (NM_001286813, intron 2 of 2)	ENSG00000145779	TNFAIP8	-0.949343	3.94972e-06	3.21878e-05
chr5	118737826	118739016	FoundIn3repsPeak_101308	Intergenic	ENSG00000145779	TNFAIP8	-1.16279	8.02626e-06	6.02575e-05
chr5	118746859	118748424	FoundIn3repsPeak_101310	Intergenic	ENSG00000133835	HSD17B4	-0.370679	0.0190832	0.0491826
chr5	118752287	118752888	FoundIn3repsPeak_101311	Intergenic	ENSG00000133835	HSD17B4	-1.20333	1.55343e-05	0.000108071
chr5	118753263	118754800	FoundIn3repsPeak_101312	Intergenic	ENSG00000133835	HSD17B4	-1.3135	1.17297e-07	1.39939e-06
chr5	118770843	118771856	FoundIn3repsPeak_101314	Intergenic	ENSG00000133835	HSD17B4	-0.641217	2.971e-06	2.49968e-05
chr5	118787232	118789178	FoundIn3repsPeak_101316	promoter-TSS (NM_000414)	ENSG00000133835	HSD17B4	-1.23215	3.20182e-36	2.22301e-33
chr5	118803899	118804437	FoundIn3repsPeak_101317	intron (NM_001292028, intron 2 of 23)	ENSG00000133835	HSD17B4	-0.966902	0.00315587	0.0109318
chr5	118806468	118806992	FoundIn3repsPeak_101318	intron (NM_001292028, intron 2 of 23)	ENSG00000133835	HSD17B4	-0.922475	0.00341594	0.0116916
chr5	118847925	118848502	FoundIn3repsPeak_101323	intron (NM_001199291, intron 17 of 24)	ENSG00000133835	HSD17B4	-1.0085	0.00644329	0.019956
chr5	118868170	118869610	FoundIn3repsPeak_101325	intron (NM_001199291, intron 23 of 24)	ENSG00000133835	HSD17B4	-1.38047	2.45438e-15	1.32607e-13
chr5	118914503	118915098	FoundIn3repsPeak_101329	Intergenic	ENSG00000164334	FAM170A	-0.814865	1.27545e-05	9.08292e-05
chr5	118995574	118996581	FoundIn3repsPeak_101335	Intergenic	ENSG00000164334	FAM170A	-0.944198	0.00135783	0.00531857
chr5	119025732	119026749	FoundIn3repsPeak_101337	Intergenic	ENSG00000164334	FAM170A	-0.618041	1.94974e-05	0.000131915
chr5	119052928	119053800	FoundIn3repsPeak_101339	Intergenic	ENSG00000164334	FAM170A	-1.3056	0.000163874	0.000855763
chr5	119079581	119080169	FoundIn3repsPeak_101341	Intergenic	ENSG00000164334	FAM170A	-1.0293	0.000119349	0.000647659
chr5	119115366	119117131	FoundIn3repsPeak_101347	Intergenic	ENSG00000164334	FAM170A	-0.531216	8.37722e-05	0.000474976
chr5	119331726	119332711	FoundIn3repsPeak_101360	Intergenic	ENSG00000164334	FAM170A	-0.878721	0.00378985	0.0127684
chr5	119352331	119353710	FoundIn3repsPeak_101361	Intergenic	ENSG00000164334	FAM170A	-0.903469	0.00661439	0.020387
chr5	119365334	119366726	FoundIn3repsPeak_101362	Intergenic	ENSG00000164334	FAM170A	-1.01615	0.00156167	0.00599554
chr5	119391495	119392023	FoundIn3repsPeak_101364	Intergenic	ENSG00000184838	PRR16	-1.22405	0.000632989	0.00275973
chr5	119467761	119468963	FoundIn3repsPeak_101367	Intergenic	ENSG00000184838	PRR16	-0.400826	0.0151564	0.0407079
chr5	119475668	119476464	FoundIn3repsPeak_101368	Intergenic	ENSG00000184838	PRR16	-1.92208	6.50215e-07	6.49037e-06
chr5	119535232	119535913	FoundIn3repsPeak_101372	Intergenic	ENSG00000184838	PRR16	-1.29529	0.000210707	0.00106587
chr5	119563958	119565611	FoundIn3repsPeak_101375	Intergenic	ENSG00000184838	PRR16	-0.585612	0.000548868	0.00244037
chr5	119571947	119572525	FoundIn3repsPeak_101376	Intergenic	ENSG00000184838	PRR16	-1.12623	0.000168174	0.0008753
chr5	119681528	119682124	FoundIn3repsPeak_101381	Intergenic	ENSG00000184838	PRR16	-0.77393	0.012188	0.0339412
chr5	119694347	119695147	FoundIn3repsPeak_101382	Intergenic	ENSG00000184838	PRR16	-0.590856	0.0123256	0.0342601
chr5	119697607	119698569	FoundIn3repsPeak_101383	Intergenic	ENSG00000184838	PRR16	-1.43878	5.8887e-05	0.000349259
chr5	119700514	119701073	FoundIn3repsPeak_101384	Intergenic	ENSG00000184838	PRR16	-0.810902	0.00275523	0.00975117
chr5	119701348	119702511	FoundIn3repsPeak_101385	Intergenic	ENSG00000184838	PRR16	-1.16892	6.41888e-07	6.41712e-06
chr5	119761979	119763135	FoundIn3repsPeak_101388	Intergenic	ENSG00000184838	PRR16	-0.651477	3.10797e-05	0.000198728
chr5	119792940	119794432	FoundIn3repsPeak_101390	Intergenic	ENSG00000184838	PRR16	-0.592991	5.14519e-06	4.06154e-05
chr5	119799444	119802008	FoundIn3repsPeak_101391	promoter-TSS (NM_001308087)	ENSG00000184838	PRR16	-1.26519	2.70784e-21	3.63999e-19
chr5	119847744	119849152	FoundIn3repsPeak_101394	intron (NM_016644, intron 2 of 2)	ENSG00000184838	PRR16	-1.66552	3.5262e-26	9.15133e-24
chr5	119868475	119869028	FoundIn3repsPeak_101395	intron (NM_001308088, intron 1 of 3)	ENSG00000184838	PRR16	-1.93016	2.34856e-08	3.27706e-07
chr5	119874250	119874988	FoundIn3repsPeak_101396	intron (NM_001308088, intron 1 of 3)	ENSG00000184838	PRR16	-1.4025	6.4949e-05	0.000380438
chr5	119890958	119891471	FoundIn3repsPeak_101398	intron (NM_001308088, intron 1 of 3)	ENSG00000184838	PRR16	-1.07077	5.07595e-05	0.000306631
chr5	119912139	119912715	FoundIn3repsPeak_101400	intron (NM_001308088, intron 1 of 3)	ENSG00000184838	PRR16	-0.731035	0.0170996	0.0449711
chr5	119991235	119992182	FoundIn3repsPeak_101402	intron (NM_001308088, intron 3 of 3)	ENSG00000184838	PRR16	-0.729179	0.00577872	0.0182259
chr5	120019783	120021208	FoundIn3repsPeak_101403	intron (NM_001308088, intron 3 of 3)	ENSG00000184838	PRR16	-0.96951	0.000230932	0.00115374
chr5	120034727	120036262	FoundIn3repsPeak_101404	Intergenic	ENSG00000184838	PRR16	-0.416911	0.00998315	0.0287659
chr5	120070726	120071240	FoundIn3repsPeak_101405	Intergenic	ENSG00000184838	PRR16	-1.33306	6.35972e-05	0.000373559
chr5	120117519	120118965	FoundIn3repsPeak_101406	Intergenic	ENSG00000184838	PRR16	-0.843354	0.00480903	0.0156045
chr5	120163383	120164013	FoundIn3repsPeak_101410	Intergenic	ENSG00000184838	PRR16	-1.29626	0.000274131	0.00134111
chr5	120167381	120167995	FoundIn3repsPeak_101411	Intergenic	ENSG00000184838	PRR16	-0.531895	0.00100517	0.00410993
chr5	120191620	120193532	FoundIn3repsPeak_101413	Intergenic	ENSG00000184838	PRR16	-0.749525	8.65915e-05	0.000489149
chr5	120219604	120220220	FoundIn3repsPeak_101416	Intergenic	ENSG00000184838	PRR16	-1.6307	0.000111998	0.000612601
chr5	120294375	120295172	FoundIn3repsPeak_101418	Intergenic		LOC102467226	-0.912709	0.000286349	0.00139254
chr5	120443213	120445026	FoundIn3repsPeak_101428	Intergenic		LOC102467226	-0.702962	0.000144411	0.000766097
chr5	120494105	120495555	FoundIn3repsPeak_101429	Intergenic		LOC102467226	-1.28346	0.000411997	0.00190724
chr5	120615295	120615887	FoundIn3repsPeak_101433	Intergenic		LOC102467226	-1.36567	6.74717e-05	0.00039319
chr5	120628281	120628788	FoundIn3repsPeak_101435	Intergenic		LOC102467226	-1.6045	8.65826e-05	0.000489119
chr5	120713967	120715308	FoundIn3repsPeak_101441	Intergenic		LOC102467226	-1.03235	0.00197473	0.00734534
chr5	120726883	120727893	FoundIn3repsPeak_101442	Intergenic		LOC102467226	-1.00596	0.0036843	0.0124642
chr5	120839058	120839611	FoundIn3repsPeak_101447	Intergenic		LOC102467226	-1.92286	1.67681e-08	2.41943e-07
chr5	120920811	120921728	FoundIn3repsPeak_101448	Intergenic		LOC102467226	-0.829548	0.0015658	0.00600948
chr5	121027009	121028003	FoundIn3repsPeak_101456	Intergenic	ENSG00000181867	FTMT	-1.67467	5.87266e-07	5.93069e-06
chr5	121029579	121030309	FoundIn3repsPeak_101457	Intergenic	ENSG00000181867	FTMT	-1.39406	6.534e-10	1.26249e-08
chr1	185499237	185499979	FoundIn3repsPeak_10146	Intergenic	ENSG00000228309	LINC01350	-0.817511	9.56853e-05	0.000534267
chr5	121081024	121081845	FoundIn3repsPeak_101462	Intergenic	ENSG00000181867	FTMT	-0.670131	0.00687788	0.0210651
chr5	121087288	121088282	FoundIn3repsPeak_101465	Intergenic	ENSG00000181867	FTMT	-1.55432	3.23024e-06	2.69156e-05
chr5	121094066	121094839	FoundIn3repsPeak_101467	Intergenic	ENSG00000181867	FTMT	-1.40317	1.27869e-06	1.17999e-05
chr5	121118755	121119869	FoundIn3repsPeak_101468	Intergenic	ENSG00000181867	FTMT	-0.869393	0.0011973	0.00477012
chr5	121221222	121221800	FoundIn3repsPeak_101473	Intergenic	ENSG00000181867	FTMT	-0.814818	0.01747	0.0457728
chr5	121285429	121286201	FoundIn3repsPeak_101482	Intergenic	ENSG00000151304	SRFBP1	-1.12805	2.1397e-05	0.000143054
chr5	121296853	121298861	FoundIn3repsPeak_101483	intron (NM_152546, intron 1 of 7)	ENSG00000151304	SRFBP1	-0.818178	1.08817e-13	4.39951e-12
chr1	185508318	185509089	FoundIn3repsPeak_10149	Intergenic	ENSG00000228309	LINC01350	-0.652795	0.0168067	0.0443253
chr5	121427603	121428307	FoundIn3repsPeak_101493	Intergenic	ENSG00000113083	LOX	-1.22479	3.59848e-05	0.000226332
chr5	121434586	121435567	FoundIn3repsPeak_101494	Intergenic	ENSG00000113083	LOX	-0.721983	1.49779e-05	0.000104654
chr5	121437342	121438088	FoundIn3repsPeak_101495	Intergenic	ENSG00000113083	LOX	-0.516389	0.0173522	0.045511
chr5	121448363	121449621	FoundIn3repsPeak_101496	Intergenic	ENSG00000164185	ZNF474	-0.939167	4.94164e-20	5.63594e-18
chr5	121457483	121458347	FoundIn3repsPeak_101498	Intergenic	ENSG00000164185	ZNF474	-1.10411	3.21863e-09	5.41165e-08
chr5	121461658	121463199	FoundIn3repsPeak_101499	Intergenic	ENSG00000164185	ZNF474	-1.31739	2.42414e-23	4.2626e-21
chr1	185528866	185529448	FoundIn3repsPeak_10150	intron (NR_110793, intron 3 of 3)	ENSG00000228309	LINC01350	-0.762421	0.00127886	0.00505025
chr5	121464928	121465678	FoundIn3repsPeak_101500	promoter-TSS (NM_207317)	ENSG00000164185	ZNF474	-0.44396	0.00672045	0.0206619
chr5	121485004	121485838	FoundIn3repsPeak_101502	intron (NM_207317, intron 1 of 1)		LOC100505841	-0.689962	0.00391143	0.0131153
chr5	121492336	121492873	FoundIn3repsPeak_101504	Intergenic		LOC100505841	-0.714462	0.00843876	0.0250345
chr5	121505986	121506773	FoundIn3repsPeak_101505	intron (NM_001195535, intron 1 of 2)		LOC100505841	-1.64641	8.12502e-16	4.77897e-14
chr5	121509389	121510373	FoundIn3repsPeak_101506	intron (NM_001195535, intron 1 of 2)		LOC100505841	-1.55209	0.000170696	0.00088627
chr5	121518013	121518782	FoundIn3repsPeak_101508	TTS (NM_001195535)		LOC100505841	-1.26605	0.000180573	0.00093084
chr5	121527650	121529094	FoundIn3repsPeak_101509	Intergenic		LOC100505841	-1.00843	1.56027e-08	2.26879e-07
chr5	121531398	121532173	FoundIn3repsPeak_101510	Intergenic		LOC100505841	-0.557696	0.013512	0.036995
chr5	121633238	121634728	FoundIn3repsPeak_101522	Intergenic	ENSG00000064692	SNCAIP	-0.913114	3.74948e-05	0.000234744
chr5	121647567	121649307	FoundIn3repsPeak_101524	intron (NM_001308107, intron 1 of 8)	ENSG00000064692	SNCAIP	-0.836044	1.84118e-06	1.63218e-05
chr5	121738905	121739833	FoundIn3repsPeak_101531	intron (NM_001308100, intron 4 of 13)	ENSG00000064692	SNCAIP	-1.15901	1.60918e-05	0.000111557
chr5	121750704	121751691	FoundIn3repsPeak_101533	intron (NM_001308109, intron 3 of 7)	ENSG00000064692	SNCAIP	-0.548519	0.0106956	0.0304405
chr5	121756804	121758201	FoundIn3repsPeak_101534	intron (NM_001308109, intron 3 of 7)	ENSG00000064692	SNCAIP	-0.826228	0.00155288	0.00596769
chr5	121793664	121795167	FoundIn3repsPeak_101537	intron (NR_051996, intron 2 of 5)	ENSG00000250328	MGC32805	-0.831311	1.63309e-05	0.000113018
chr1	185564904	185565688	FoundIn3repsPeak_10154	intron (NR_110793, intron 2 of 3)	ENSG00000228309	LINC01350	-0.852461	9.51841e-06	7.00849e-05
chr5	122070785	122071371	FoundIn3repsPeak_101559	Intergenic	ENSG00000251538	LOC101927379	-0.914228	0.00341743	0.0116947
chr5	122088655	122089633	FoundIn3repsPeak_101561	Intergenic	ENSG00000205302	SNX2	-1.46184	6.41364e-05	0.000376481
chr5	122110026	122111931	FoundIn3repsPeak_101563	5_ UTR (NM_001278199, exon 1 of 15)	ENSG00000205302	SNX2	-0.715773	1.79976e-11	4.7965e-10
chr5	122180093	122181989	FoundIn3repsPeak_101566	promoter-TSS (NM_014035)	ENSG00000064652	SNX24	-1.0168	6.71422e-19	6.47358e-17
chr5	122198697	122199796	FoundIn3repsPeak_101567	intron (NM_014035, intron 1 of 6)	ENSG00000064652	SNX24	-0.843952	3.64327e-08	4.88379e-07
chr5	122221202	122222097	FoundIn3repsPeak_101570	intron (NM_014035, intron 1 of 6)	ENSG00000064652	SNX24	-1.01551	3.47751e-05	0.00021942
chr5	122244261	122244829	FoundIn3repsPeak_101572	intron (NM_014035, intron 1 of 6)	ENSG00000064652	SNX24	-1.15784	2.37099e-05	0.000156394
chr5	122335533	122336310	FoundIn3repsPeak_101578	intron (NM_014035, intron 4 of 6)	ENSG00000168938	PPIC	-1.18849	1.29269e-07	1.52734e-06
chr5	122425198	122426651	FoundIn3repsPeak_101583	exon (NM_001136239, exon 2 of 8)	ENSG00000061455	PRDM6	-0.803667	3.29084e-06	2.73664e-05
chr5	122447077	122448265	FoundIn3repsPeak_101587	intron (NM_001136239, intron 3 of 7)	ENSG00000061455	PRDM6	-0.90273	0.000323902	0.0015491
chr5	122577311	122578790	FoundIn3repsPeak_101602	Intergenic	ENSG00000061455	PRDM6	-0.537979	3.08594e-05	0.000197535
chr5	122613832	122615422	FoundIn3repsPeak_101604	Intergenic	ENSG00000168944	CEP120	-0.563754	0.00889262	0.0261312
chr5	122643132	122644519	FoundIn3repsPeak_101605	Intergenic	ENSG00000168944	CEP120	-0.525256	0.000604412	0.00265041
chr5	122758067	122759811	FoundIn3repsPeak_101609	intron (NM_153223, intron 1 of 20)	ENSG00000168944	CEP120	-0.909516	9.79446e-13	3.34749e-11
chr5	122781284	122782478	FoundIn3repsPeak_101612	Intergenic	ENSG00000168944	CEP120	-0.811259	0.00518253	0.0166301
chr5	122789772	122791026	FoundIn3repsPeak_101614	Intergenic	ENSG00000168944	CEP120	-0.632267	0.00117259	0.00468579
chr5	122795597	122797096	FoundIn3repsPeak_101616	Intergenic	ENSG00000168944	CEP120	-0.968131	1.97497e-07	2.23091e-06
chr5	122807010	122808389	FoundIn3repsPeak_101617	Intergenic	ENSG00000151292	CSNK1G3	-1.25368	1.75343e-07	2.00374e-06
chr5	122847147	122849392	FoundIn3repsPeak_101621	intron (NM_001270574, intron 1 of 9)	ENSG00000151292	CSNK1G3	-1.02096	2.56723e-24	5.20766e-22
chr5	122874694	122875333	FoundIn3repsPeak_101623	intron (NM_001270574, intron 1 of 9)	ENSG00000151292	CSNK1G3	-0.90499	0.00298907	0.0104492
chr5	122881172	122881687	FoundIn3repsPeak_101626	exon (NM_001270572, exon 1 of 12)	ENSG00000151292	CSNK1G3	-3.60725	1.43718e-16	9.51247e-15
chr5	122933657	122934575	FoundIn3repsPeak_101629	intron (NM_004384, intron 10 of 11)	ENSG00000151292	CSNK1G3	-0.909294	0.00215502	0.00791543
chr1	185638753	185639963	FoundIn3repsPeak_10163	Intergenic	ENSG00000228309	LINC01350	-0.65502	0.00719911	0.0218977
chr5	122945851	122947473	FoundIn3repsPeak_101630	intron (NM_001031812, intron 12 of 12)	ENSG00000151292	CSNK1G3	-1.00785	1.71805e-05	0.000118205
chr5	122953193	122953811	FoundIn3repsPeak_101631	TTS (NM_001270572)	ENSG00000151292	CSNK1G3	-1.07706	0.00368057	0.0124531
chr5	122971559	122973209	FoundIn3repsPeak_101632	Intergenic	ENSG00000151292	CSNK1G3	-0.536504	0.000903721	0.00375292
chr5	122991615	122992280	FoundIn3repsPeak_101634	Intergenic	ENSG00000151292	CSNK1G3	-0.542583	0.0165782	0.0438223
chr5	123006371	123007181	FoundIn3repsPeak_101636	Intergenic	ENSG00000151292	CSNK1G3	-0.707099	0.00623213	0.0194019
chr5	123066385	123066911	FoundIn3repsPeak_101641	Intergenic	ENSG00000151292	CSNK1G3	-0.81869	0.00636216	0.0197406
chr5	123067846	123069178	FoundIn3repsPeak_101642	Intergenic	ENSG00000151292	CSNK1G3	-0.489969	0.00888029	0.0261057
chr5	123272454	123273566	FoundIn3repsPeak_101646	Intergenic	ENSG00000151292	CSNK1G3	-0.346687	0.0141929	0.0385437
chr1	185650071	185650656	FoundIn3repsPeak_10165	Intergenic	ENSG00000228309	LINC01350	-1.03416	4.89896e-08	6.38097e-07
chr5	123418868	123419621	FoundIn3repsPeak_101650	intron (NR_125774, intron 4 of 5)		LINC01170	-1.06643	0.00255594	0.00915411
chr5	123484226	123485178	FoundIn3repsPeak_101651	intron (NR_125774, intron 4 of 5)		LINC01170	-0.791826	0.000539754	0.00240446
chr5	123787908	123788528	FoundIn3repsPeak_101667	Intergenic		LINC01170	-0.890496	0.00426477	0.0141094
chr5	123795327	123796351	FoundIn3repsPeak_101668	Intergenic		LINC01170	-0.992968	0.00322419	0.0111307
chr5	123834240	123835548	FoundIn3repsPeak_101670	Intergenic		LINC01170	-0.48091	0.00305188	0.0106301
chr5	123852583	123853142	FoundIn3repsPeak_101672	Intergenic		LINC01170	-0.838315	0.00343167	0.0117354
chr5	123885241	123885784	FoundIn3repsPeak_101681	Intergenic		LINC01170	-0.925828	0.00115554	0.00462809
chr5	123919135	123920250	FoundIn3repsPeak_101685	Intergenic		LINC01170	-0.99697	1.06245e-07	1.28115e-06
chr5	123932260	123933290	FoundIn3repsPeak_101687	Intergenic	ENSG00000168916	ZNF608	-0.490094	0.0188056	0.0485963
chr5	123953445	123953966	FoundIn3repsPeak_101691	Intergenic	ENSG00000168916	ZNF608	-2.94851	6.01818e-20	6.789e-18
chr5	123960813	123961583	FoundIn3repsPeak_101693	Intergenic	ENSG00000168916	ZNF608	-0.64338	0.00235834	0.00855514
chr5	123963825	123965679	FoundIn3repsPeak_101694	Intergenic	ENSG00000168916	ZNF608	-0.961865	1.35889e-12	4.5182e-11
chr5	123986958	123988169	FoundIn3repsPeak_101699	intron (NM_020747, intron 2 of 8)	ENSG00000168916	ZNF608	-0.998361	8.68809e-16	5.08793e-14
chr5	123990060	123990612	FoundIn3repsPeak_101700	intron (NM_020747, intron 2 of 8)	ENSG00000168916	ZNF608	-0.566773	0.00477102	0.0155013
chr5	123991233	123992311	FoundIn3repsPeak_101701	intron (NM_020747, intron 2 of 8)	ENSG00000168916	ZNF608	-0.804944	7.3922e-08	9.28458e-07
chr5	123997860	123999322	FoundIn3repsPeak_101703	intron (NM_020747, intron 2 of 8)	ENSG00000168916	ZNF608	-0.768363	9.16804e-06	6.78351e-05
chr5	124014039	124015992	FoundIn3repsPeak_101705	intron (NM_020747, intron 2 of 8)	ENSG00000168916	ZNF608	-1.29258	1.2911e-12	4.30559e-11
chr5	124040853	124043159	FoundIn3repsPeak_101709	intron (NM_020747, intron 1 of 8)	ENSG00000168916	ZNF608	-0.96524	1.68635e-06	1.50953e-05
chr5	124060159	124061309	FoundIn3repsPeak_101712	intron (NM_020747, intron 1 of 8)	ENSG00000168916	ZNF608	-0.516593	0.00579505	0.0182684
chr5	124084346	124084878	FoundIn3repsPeak_101718	Intergenic	ENSG00000168916	ZNF608	-2.19742	1.15598e-11	3.20706e-10
chr5	124141898	124142603	FoundIn3repsPeak_101726	Intergenic	ENSG00000168916	ZNF608	-1.04233	3.28603e-05	0.000208884
chr5	124144297	124145123	FoundIn3repsPeak_101727	Intergenic	ENSG00000168916	ZNF608	-0.79569	0.00457502	0.0149652
chr5	124212648	124213453	FoundIn3repsPeak_101732	Intergenic	ENSG00000168916	ZNF608	-0.818727	0.0035596	0.0121031
chr5	124241970	124243014	FoundIn3repsPeak_101735	Intergenic		LOC101927421	-0.640592	0.00317645	0.0109918
chr5	124282251	124282821	FoundIn3repsPeak_101738	Intergenic		LOC101927421	-1.21484	0.00249151	0.0089593
chr1	185768622	185769149	FoundIn3repsPeak_10175	intron (NM_031935, intron 1 of 106)	ENSG00000143341	HMCN1	-0.798006	0.0028653	0.0100801
chr5	124372863	124373729	FoundIn3repsPeak_101750	intron (NR_109882, intron 1 of 5)		LOC101927421	-0.924721	0.00193165	0.00720798
chr1	185782433	185783599	FoundIn3repsPeak_10176	intron (NM_031935, intron 1 of 106)	ENSG00000143341	HMCN1	-0.68138	0.00636593	0.0197514
chr5	124699886	124700924	FoundIn3repsPeak_101761	intron (NR_109882, intron 5 of 5)	ENSG00000260192	LOC101927460	-0.509615	0.000893195	0.00371502
chr5	125171216	125171719	FoundIn3repsPeak_101764	Intergenic	ENSG00000260192	LOC101927460	-0.917186	0.00708666	0.0216014
chr5	125570170	125570728	FoundIn3repsPeak_101779	Intergenic		LOC101927488	-0.923145	2.08093e-05	0.000139689
chr5	125601016	125601837	FoundIn3repsPeak_101781	Intergenic		LOC101927488	-0.826151	0.00768618	0.0231455
chr5	125623239	125623904	FoundIn3repsPeak_101782	Intergenic		LOC101927488	-0.735471	0.00674035	0.0207155
chr5	125674799	125675343	FoundIn3repsPeak_101788	Intergenic	ENSG00000155324	GRAMD3	-0.939854	0.000825195	0.00347001
chr5	125686870	125687679	FoundIn3repsPeak_101790	Intergenic	ENSG00000155324	GRAMD3	-0.666471	0.00345248	0.0117976
chr5	125689557	125690954	FoundIn3repsPeak_101791	Intergenic	ENSG00000155324	GRAMD3	-1.14817	2.53853e-08	3.51554e-07
chr5	125703259	125704777	FoundIn3repsPeak_101794	intron (NM_001146319, intron 1 of 13)	ENSG00000155324	GRAMD3	-1.13221	1.71307e-05	0.000117874
chr5	125705481	125706942	FoundIn3repsPeak_101795	intron (NM_001146319, intron 1 of 13)	ENSG00000155324	GRAMD3	-1.22733	1.275e-10	2.84847e-09
chr5	125711823	125712840	FoundIn3repsPeak_101796	intron (NM_001146319, intron 1 of 13)	ENSG00000155324	GRAMD3	-0.998204	0.00164798	0.00628263
chr5	125758486	125759737	FoundIn3repsPeak_101798	5_ UTR (NM_001146320, exon 1 of 13)	ENSG00000155324	GRAMD3	-0.872549	2.57589e-05	0.000168288
chr5	125782153	125782944	FoundIn3repsPeak_101801	intron (NM_023927, intron 1 of 13)	ENSG00000155324	GRAMD3	-1.34079	6.44801e-07	6.44194e-06
chr5	125785290	125787102	FoundIn3repsPeak_101802	intron (NM_023927, intron 1 of 13)	ENSG00000155324	GRAMD3	-1.08418	4.63118e-11	1.13561e-09
chr5	125824278	125825532	FoundIn3repsPeak_101804	intron (NM_001146322, intron 13 of 13)	ENSG00000155324	GRAMD3	-1.55274	6.61929e-11	1.56691e-09
chr5	125828490	125829233	FoundIn3repsPeak_101806	3_ UTR (NM_001146319, exon 14 of 14)	ENSG00000155324	GRAMD3	-1.48825	1.12041e-08	1.68034e-07
chr5	125835384	125836068	FoundIn3repsPeak_101807	Intergenic	ENSG00000155324	GRAMD3	-0.825202	0.00142107	0.00552962
chr5	125837083	125837630	FoundIn3repsPeak_101808	Intergenic	ENSG00000155324	GRAMD3	-0.648297	0.00334702	0.0114909
chr5	125849447	125850984	FoundIn3repsPeak_101811	Intergenic	ENSG00000155324	GRAMD3	-0.482185	2.30558e-06	1.99247e-05
chr5	125866820	125868348	FoundIn3repsPeak_101815	Intergenic	ENSG00000164904	ALDH7A1	-1.38018	4.0387e-19	4.01761e-17
chr5	125873200	125873727	FoundIn3repsPeak_101816	Intergenic	ENSG00000164904	ALDH7A1	-0.88782	0.000547387	0.00243443
chr5	125874516	125875341	FoundIn3repsPeak_101817	Intergenic	ENSG00000164904	ALDH7A1	-0.829086	1.19917e-06	1.11469e-05
chr5	125879713	125880495	FoundIn3repsPeak_101818	3_ UTR (NM_001201377, exon 18 of 18)	ENSG00000164904	ALDH7A1	-0.52205	0.00271001	0.00961971
chr5	125905013	125905528	FoundIn3repsPeak_101822	intron (NM_001202404, intron 8 of 15)	ENSG00000164904	ALDH7A1	-0.93065	0.00522102	0.0167353
chr5	125930266	125931361	FoundIn3repsPeak_101825	exon (NM_001182, exon 1 of 18)	ENSG00000164904	ALDH7A1	-0.52969	0.0187021	0.0483742
chr5	125935903	125937562	FoundIn3repsPeak_101826	exon (NM_032177, exon 1 of 5)	ENSG00000164902	PHAX	-0.817467	9.32912e-10	1.75098e-08
chr5	126005727	126006229	FoundIn3repsPeak_101831	Intergenic	ENSG00000196900	TEX43	-0.600732	0.0158597	0.0422607
chr5	126015151	126016646	FoundIn3repsPeak_101834	Intergenic	ENSG00000196900	TEX43	-0.84513	1.75374e-09	3.11056e-08
chr5	126068274	126068839	FoundIn3repsPeak_101838	Intergenic	ENSG00000251072	LOC102723557	-1.05884	0.00633466	0.0196675
chr1	185831342	185832460	FoundIn3repsPeak_10184	intron (NM_031935, intron 2 of 106)	ENSG00000143341	HMCN1	-0.557715	0.0038217	0.012857
chr5	126081910	126082422	FoundIn3repsPeak_101840	Intergenic	ENSG00000251072	LOC102723557	-0.697315	0.0174917	0.0458155
chr5	126083346	126084292	FoundIn3repsPeak_101841	Intergenic	ENSG00000251072	LOC102723557	-0.891732	2.44826e-09	4.21908e-08
chr5	126088789	126089444	FoundIn3repsPeak_101842	intron (NR_134485, intron 3 of 3)	ENSG00000251072	LOC102723557	-1.01232	4.6283e-05	0.000282529
chr5	126093877	126094671	FoundIn3repsPeak_101844	intron (NR_134485, intron 2 of 3)	ENSG00000251072	LOC102723557	-0.633741	0.0181464	0.0471743
chr5	126111989	126114356	FoundIn3repsPeak_101845	promoter-TSS (NR_134485)	ENSG00000113368	LMNB1	-0.680488	1.03688e-08	1.56623e-07
chr1	185832882	185833430	FoundIn3repsPeak_10185	intron (NM_031935, intron 2 of 106)	ENSG00000143341	HMCN1	-1.24361	0.00247047	0.00889743
chr5	126199031	126200459	FoundIn3repsPeak_101853	Intergenic	ENSG00000113368	LMNB1	-0.658828	0.00412673	0.0137258
chr5	126210421	126211723	FoundIn3repsPeak_101854	intron (NM_178450, intron 4 of 4)	ENSG00000113368	LMNB1	-1.76009	2.96191e-05	0.000190565
chr5	126219208	126220774	FoundIn3repsPeak_101855	intron (NM_178450, intron 3 of 4)	ENSG00000113368	LMNB1	-0.831021	3.59504e-09	5.97295e-08
chr5	126256697	126258102	FoundIn3repsPeak_101858	intron (NM_178450, intron 1 of 4)	ENSG00000173926	2003-03-01	-0.681828	0.00128817	0.00508326
chr5	126282879	126284219	FoundIn3repsPeak_101859	intron (NM_178450, intron 1 of 4)	ENSG00000173926	2003-03-01	-0.717866	0.000433685	0.00199373
chr5	126306364	126307762	FoundIn3repsPeak_101862	intron (NM_178450, intron 1 of 4)	ENSG00000173926	2003-03-01	-0.642002	3.36767e-05	0.000213289
chr5	126311949	126313084	FoundIn3repsPeak_101863	intron (NM_178450, intron 1 of 4)	ENSG00000173926	2003-03-01	-0.905272	1.88599e-05	0.000128117
chr5	126333687	126334730	FoundIn3repsPeak_101865	intron (NM_178450, intron 1 of 4)	ENSG00000173926	2003-03-01	-0.713517	6.72749e-05	0.000392203
chr5	126343622	126344667	FoundIn3repsPeak_101866	intron (NM_178450, intron 1 of 4)	ENSG00000173926	2003-03-01	-1.84354	3.34688e-08	4.5184e-07
chr5	126364368	126365018	FoundIn3repsPeak_101871	intron (NM_178450, intron 1 of 4)	ENSG00000173926	2003-03-01	-0.473565	0.00810391	0.0241925
chr5	126365098	126367170	FoundIn3repsPeak_101872	5_ UTR (NM_178450, exon 1 of 5)	ENSG00000173926	2003-03-01	-0.834901	1.78401e-13	6.91095e-12
chr5	126408400	126409456	FoundIn3repsPeak_101874	intron (NM_001164478, intron 1 of 4)	ENSG00000164241	C5orf63	-0.921667	6.72645e-06	5.14454e-05
chr1	185855588	185856508	FoundIn3repsPeak_10188	intron (NM_031935, intron 4 of 106)	ENSG00000143341	HMCN1	-0.785864	0.0115514	0.0324493
chr5	126478439	126479878	FoundIn3repsPeak_101880	Intergenic	ENSG00000164241	C5orf63	-0.828408	0.0014586	0.00566062
chr5	126564227	126565788	FoundIn3repsPeak_101889	Intergenic	ENSG00000145794	MEGF10	-0.476371	0.00429881	0.0142025
chr1	185861444	185863011	FoundIn3repsPeak_10189	intron (NM_031935, intron 4 of 106)	ENSG00000143341	HMCN1	-0.775363	0.0015823	0.00606569
chr5	126641980	126642605	FoundIn3repsPeak_101894	intron (NM_032446, intron 2 of 25)	ENSG00000145794	MEGF10	-0.946849	0.00348221	0.0118823
chr5	126648848	126650250	FoundIn3repsPeak_101895	intron (NM_032446, intron 2 of 25)	ENSG00000145794	MEGF10	-1.047	4.11858e-07	4.31371e-06
chr5	126709538	126710199	FoundIn3repsPeak_101899	intron (NM_001308121, intron 5 of 13)	ENSG00000145794	MEGF10	-0.956328	0.000676233	0.00292038
chr5	126828335	126829141	FoundIn3repsPeak_101911	Intergenic	ENSG00000164244	PRRC1	-1.32531	6.86472e-10	1.32128e-08
chr5	126841941	126843753	FoundIn3repsPeak_101913	Intergenic	ENSG00000164244	PRRC1	-0.619104	0.00110776	0.0044669
chr5	126852717	126854345	FoundIn3repsPeak_101914	intron (NM_001286808, intron 1 of 9)	ENSG00000164244	PRRC1	-1.05557	1.3676e-22	2.17481e-20
chr5	126899762	126900336	FoundIn3repsPeak_101921	Intergenic	ENSG00000164244	PRRC1	-1.56829	9.4199e-14	3.84982e-12
chr5	126904942	126906672	FoundIn3repsPeak_101922	Intergenic	ENSG00000164244	PRRC1	-0.431131	0.000925325	0.00382832
chr5	126924824	126925698	FoundIn3repsPeak_101925	Intergenic	ENSG00000205279	CTXN3	-1.02412	0.00276619	0.00978432
chr1	185901871	185902471	FoundIn3repsPeak_10193	intron (NM_031935, intron 10 of 106)	ENSG00000143341	HMCN1	-0.800758	0.010171	0.0292073
chr5	127037586	127038122	FoundIn3repsPeak_101938	Intergenic	ENSG00000230561	CCDC192	-0.93352	0.00103272	0.00420597
chr5	127056035	127058217	FoundIn3repsPeak_101941	intron (NM_001317938, intron 2 of 6)	ENSG00000230561	CCDC192	-0.417862	0.00859909	0.0254262
chr5	127074665	127076098	FoundIn3repsPeak_101943	intron (NM_001317938, intron 2 of 6)	ENSG00000230561	CCDC192	-1.14365	5.34013e-21	6.92279e-19
chr5	127087829	127089146	FoundIn3repsPeak_101945	intron (NM_001317938, intron 2 of 6)	ENSG00000230561	CCDC192	-1.45206	6.57983e-22	9.55019e-20
chr5	127093144	127093680	FoundIn3repsPeak_101946	intron (NM_001317938, intron 3 of 6)	ENSG00000230561	CCDC192	-0.796725	0.0068227	0.0209237
chr5	127131291	127132004	FoundIn3repsPeak_101950	intron (NM_001317938, intron 3 of 6)	ENSG00000230561	CCDC192	-0.83792	0.00378516	0.0127548
chr5	127149372	127150334	FoundIn3repsPeak_101951	intron (NM_001317938, intron 5 of 6)	ENSG00000230561	CCDC192	-1.45031	3.13322e-05	0.000200172
chr5	127158214	127158847	FoundIn3repsPeak_101952	intron (NM_001317938, intron 5 of 6)	ENSG00000230561	CCDC192	-1.24549	0.000946856	0.00390457
chr5	127210872	127212391	FoundIn3repsPeak_101958	intron (NM_001317938, intron 6 of 6)	ENSG00000230561	CCDC192	-0.548506	0.00319453	0.0110441
chr5	127234161	127234839	FoundIn3repsPeak_101962	intron (NM_001317938, intron 6 of 6)	ENSG00000245937	LINC01184	-0.943186	0.0094838	0.0275528
chr5	127244688	127245255	FoundIn3repsPeak_101963	intron (NM_001317938, intron 6 of 6)	ENSG00000245937	LINC01184	-1.41667	1.92727e-11	5.11306e-10
chr5	127294956	127295686	FoundIn3repsPeak_101968	Intergenic	ENSG00000245937	LINC01184	-0.742626	0.006455	0.019984
chr5	127311585	127313329	FoundIn3repsPeak_101971	Intergenic	ENSG00000245937	LINC01184	-0.671061	0.00119612	0.0047661
chr5	127417161	127417677	FoundIn3repsPeak_101981	intron (NR_015360, intron 1 of 2)	ENSG00000245937	LINC01184	-0.905153	2.22279e-05	0.0001479
chr5	127417716	127418264	FoundIn3repsPeak_101982	intron (NR_015360, intron 1 of 2)	ENSG00000245937	LINC01184	-0.555952	0.00202669	0.00750814
chr5	127418294	127421059	FoundIn3repsPeak_101983	promoter-TSS (NR_015360)	ENSG00000064651	SLC12A2	-0.774672	9.16271e-11	2.10427e-09
chr5	127427756	127428287	FoundIn3repsPeak_101984	intron (NR_046207, intron 1 of 26)	ENSG00000064651	SLC12A2	-1.34758	0.000561803	0.0024877
chr5	127534652	127535334	FoundIn3repsPeak_101989	Intergenic	ENSG00000064651	SLC12A2	-0.716624	0.000176279	0.000911249
chr1	185956551	185957355	FoundIn3repsPeak_10199	intron (NM_031935, intron 20 of 106)	ENSG00000143341	HMCN1	-0.764031	0.00286764	0.0100872
chr5	127536601	127537723	FoundIn3repsPeak_101990	Intergenic	ENSG00000064651	SLC12A2	-1.05829	1.38754e-11	3.78017e-10
chr5	127548413	127549438	FoundIn3repsPeak_101991	Intergenic	ENSG00000064651	SLC12A2	-0.60804	0.00613568	0.0191508
chr5	127605412	127606433	FoundIn3repsPeak_101996	intron (NM_001999, intron 62 of 64)	ENSG00000064651	SLC12A2	-0.700308	0.00225751	0.00823838
chr5	127634767	127635278	FoundIn3repsPeak_101999	intron (NM_001999, intron 48 of 64)	ENSG00000064651	SLC12A2	-0.490115	0.00288737	0.0101484
chr5	127839081	127840385	FoundIn3repsPeak_102008	intron (NM_001999, intron 5 of 64)	ENSG00000138829	FBN2	-0.566272	0.00178214	0.00671802
chr5	127947899	127948545	FoundIn3repsPeak_102011	Intergenic	ENSG00000138829	FBN2	-1.27049	0.00056639	0.002505
chr5	128010250	128011007	FoundIn3repsPeak_102012	Intergenic	ENSG00000138829	FBN2	-0.825769	0.00676008	0.0207672
chr5	128135083	128135993	FoundIn3repsPeak_102015	Intergenic	ENSG00000113396	SLC27A6	-0.552886	0.0173228	0.0454471
chr1	185991285	185991853	FoundIn3repsPeak_10202	intron (NM_031935, intron 35 of 106)	ENSG00000116690	PRG4	-1.01766	0.00173728	0.00657191
chr5	128240710	128241712	FoundIn3repsPeak_102020	Intergenic	ENSG00000113396	SLC27A6	-0.732369	0.000500248	0.00225283
chr5	128268538	128269095	FoundIn3repsPeak_102025	Intergenic	ENSG00000113396	SLC27A6	-0.564148	0.00200027	0.00742601
chr5	128300441	128302572	FoundIn3repsPeak_102028	5_ UTR (NM_001017372, exon 1 of 10)	ENSG00000113396	SLC27A6	-0.676854	6.83865e-10	1.31664e-08
chr5	128338096	128338882	FoundIn3repsPeak_102033	intron (NM_014031, intron 5 of 10)	ENSG00000113396	SLC27A6	-1.20055	1.5645e-05	0.000108751
chr5	128414076	128414877	FoundIn3repsPeak_102045	Intergenic	ENSG00000066583	ISOC1	-1.51565	1.91843e-12	6.17737e-11
chr5	128417572	128419897	FoundIn3repsPeak_102047	Intergenic	ENSG00000066583	ISOC1	-1.32327	5.21631e-30	2.00156e-27
chr5	128429591	128431740	FoundIn3repsPeak_102048	exon (NM_016048, exon 1 of 5)	ENSG00000066583	ISOC1	-1.20613	9.30543e-38	7.24495e-35
chr5	128431977	128432770	FoundIn3repsPeak_102049	intron (NM_016048, intron 1 of 4)	ENSG00000264563	MIR4633	-1.98085	6.00559e-35	3.7106e-32
chr1	186015145	186017010	FoundIn3repsPeak_10205	intron (NM_031935, intron 41 of 106)	ENSG00000116690	PRG4	-0.871726	2.52244e-05	0.000165162
chr5	128453597	128454541	FoundIn3repsPeak_102051	Intergenic	ENSG00000264563	MIR4633	-0.82131	0.00115516	0.00462688
chr5	128455263	128455875	FoundIn3repsPeak_102052	Intergenic	ENSG00000264563	MIR4633	-0.743279	0.00661842	0.0203967
chr5	128461212	128461949	FoundIn3repsPeak_102053	Intergenic	ENSG00000264563	MIR4633	-1.03923	8.92978e-05	0.000502708
chr5	128461977	128463046	FoundIn3repsPeak_102054	Intergenic	ENSG00000264563	MIR4633	-0.531339	0.00372441	0.0125809
chr5	128471011	128471775	FoundIn3repsPeak_102055	Intergenic	ENSG00000264563	MIR4633	-1.05877	1.90319e-07	2.1587e-06
chr5	128478176	128479084	FoundIn3repsPeak_102056	Intergenic	ENSG00000264563	MIR4633	-1.01612	0.00578288	0.0182364
chr1	186023058	186023599	FoundIn3repsPeak_10206	intron (NM_031935, intron 44 of 106)	ENSG00000116690	PRG4	-1.01519	0.00207755	0.00766936
chr5	128795450	128797612	FoundIn3repsPeak_102064	promoter-TSS (NR_125748)	ENSG00000249421	ADAMTS19-AS1	-0.98262	2.45848e-07	2.71783e-06
chr5	128939318	128940289	FoundIn3repsPeak_102066	intron (NM_133638, intron 8 of 22)	ENSG00000249421	ADAMTS19-AS1	-0.822883	0.00694588	0.0212391
chr5	129103269	129104251	FoundIn3repsPeak_102070	Intergenic	ENSG00000186367	KIAA1024L	-1.01509	8.18315e-09	1.26357e-07
chr5	129188172	129188928	FoundIn3repsPeak_102073	Intergenic	ENSG00000198108	CHSY3	-1.04543	8.00448e-06	6.01276e-05
chr5	129239426	129241583	FoundIn3repsPeak_102074	promoter-TSS (NM_175856)	ENSG00000198108	CHSY3	-1.45869	7.06894e-15	3.5005e-13
chr5	129266025	129266726	FoundIn3repsPeak_102075	intron (NM_175856, intron 2 of 2)	ENSG00000198108	CHSY3	-0.874756	0.0181975	0.0472835
chr5	129388670	129389681	FoundIn3repsPeak_102079	intron (NM_175856, intron 2 of 2)	ENSG00000198108	CHSY3	-1.81521	5.16638e-05	0.000311451
chr5	129414287	129415027	FoundIn3repsPeak_102081	intron (NM_175856, intron 2 of 2)	ENSG00000198108	CHSY3	-1.53854	0.000109778	0.000602297
chr5	129612379	129613304	FoundIn3repsPeak_102086	Intergenic	ENSG00000198108	CHSY3	-0.899296	0.000549492	0.0024425
chr1	186051258	186051932	FoundIn3repsPeak_10209	intron (NM_031935, intron 56 of 106)	ENSG00000116690	PRG4	-2.0565	9.65874e-25	2.06831e-22
chr5	129924585	129925561	FoundIn3repsPeak_102094	Intergenic	ENSG00000169567	HINT1	-0.877197	0.00679506	0.0208551
chr5	130067654	130068572	FoundIn3repsPeak_102097	Intergenic	ENSG00000169567	HINT1	-0.501208	0.000848869	0.00355613
chr5	130132484	130133513	FoundIn3repsPeak_102100	Intergenic	ENSG00000169567	HINT1	-0.91098	0.0102172	0.02931
chr5	130153204	130154660	FoundIn3repsPeak_102101	Intergenic	ENSG00000169567	HINT1	-0.776569	2.13645e-06	1.86256e-05
chr5	130160349	130161233	FoundIn3repsPeak_102102	Intergenic	ENSG00000169567	HINT1	-0.804462	0.0017273	0.00653858
chr5	130175727	130176437	FoundIn3repsPeak_102104	Intergenic	ENSG00000169567	HINT1	-0.910714	0.00598545	0.0187619
chr5	130185991	130187126	FoundIn3repsPeak_102105	Intergenic	ENSG00000169567	HINT1	-0.9694	0.00940823	0.0273675
chr5	130206507	130207612	FoundIn3repsPeak_102106	Intergenic	ENSG00000169567	HINT1	-0.650669	0.000517062	0.00231755
chr5	130221346	130222699	FoundIn3repsPeak_102107	Intergenic	ENSG00000169567	HINT1	-0.652739	0.0126343	0.0349623
chr5	130224552	130225882	FoundIn3repsPeak_102108	Intergenic	ENSG00000169567	HINT1	-0.613585	0.00588328	0.0184954
chr5	130232793	130234253	FoundIn3repsPeak_102109	Intergenic	ENSG00000169567	HINT1	-1.00065	7.49975e-22	1.0862e-19
chr5	130258591	130259910	FoundIn3repsPeak_102111	Intergenic	ENSG00000169567	HINT1	-0.385943	0.0157024	0.0419061
chr5	130285808	130286722	FoundIn3repsPeak_102113	Intergenic	ENSG00000169567	HINT1	-0.593587	0.0171431	0.0450661
chr5	130322573	130324026	FoundIn3repsPeak_102115	Intergenic	ENSG00000169567	HINT1	-0.602867	0.00399097	0.0133428
chr5	130330172	130332171	FoundIn3repsPeak_102117	Intergenic	ENSG00000169567	HINT1	-0.752765	9.22259e-08	1.1296e-06
chr5	130332370	130333376	FoundIn3repsPeak_102118	Intergenic	ENSG00000169567	HINT1	-0.882047	1.50102e-08	2.19138e-07
chr5	130341167	130342456	FoundIn3repsPeak_102119	Intergenic	ENSG00000169567	HINT1	-0.570078	0.0017869	0.00673371
chr1	186081325	186081913	FoundIn3repsPeak_10212	intron (NM_031935, intron 71 of 106)	ENSG00000116690	PRG4	-0.624298	1.59553e-05	0.000110708
chr5	130405708	130407043	FoundIn3repsPeak_102123	Intergenic	ENSG00000169567	HINT1	-0.572728	0.013632	0.0372781
chr5	130473719	130474836	FoundIn3repsPeak_102129	Intergenic	ENSG00000169567	HINT1	-0.9161	1.31055e-11	3.58856e-10
chr1	186091901	186092715	FoundIn3repsPeak_10213	exon (NM_031935, exon 81 of 107)	ENSG00000116690	PRG4	-1.49495	0.00274591	0.00972576
chr5	130491322	130493024	FoundIn3repsPeak_102131	Intergenic	ENSG00000169567	HINT1	-0.479525	0.00972828	0.0281392
chr5	130499924	130501543	FoundIn3repsPeak_102132	intron (NM_005340, intron 1 of 2)	ENSG00000169567	HINT1	-1.02391	6.09258e-18	5.05935e-16
chr5	130503803	130504360	FoundIn3repsPeak_102133	Intergenic	ENSG00000186687	LYRM7	-0.476248	0.00192984	0.00720203
chr5	130506154	130507543	FoundIn3repsPeak_102134	intron (NR_121658, intron 1 of 2)	ENSG00000186687	LYRM7	-0.798643	2.2885e-13	8.68786e-12
chr5	130514990	130516612	FoundIn3repsPeak_102136	exon (NM_001293735, exon 2 of 4)	ENSG00000186687	LYRM7	-0.445715	0.014118	0.0383796
chr5	130517945	130518718	FoundIn3repsPeak_102137	intron (NM_001293735, intron 3 of 3)	ENSG00000186687	LYRM7	-1.4318	0.000103086	0.000569851
chr5	130566036	130566599	FoundIn3repsPeak_102141	Intergenic	ENSG00000158985	CDC42SE2	-0.93235	0.0102066	0.029287
chr5	130598453	130600737	FoundIn3repsPeak_102144	promoter-TSS (NM_001038702)	ENSG00000158985	CDC42SE2	-0.735437	5.39227e-14	2.30425e-12
chr5	130647420	130649063	FoundIn3repsPeak_102153	intron (NM_001038702, intron 1 of 4)	ENSG00000158985	CDC42SE2	-0.408017	0.0001656	0.000863603
chr5	130708792	130709732	FoundIn3repsPeak_102158	intron (NM_020240, intron 3 of 5)	ENSG00000158985	CDC42SE2	-1.9489	1.24299e-28	4.12371e-26
chr1	186124449	186125418	FoundIn3repsPeak_10216	intron (NM_031935, intron 97 of 106)	ENSG00000116690	PRG4	-0.657488	0.00909376	0.0266131
chr5	130718026	130718555	FoundIn3repsPeak_102160	intron (NM_020240, intron 3 of 5)	ENSG00000158985	CDC42SE2	-1.13045	1.22393e-13	4.90638e-12
chr5	130718624	130719158	FoundIn3repsPeak_102161	intron (NM_020240, intron 3 of 5)	ENSG00000158985	CDC42SE2	-1.29814	1.79372e-07	2.04505e-06
chr5	130752868	130753455	FoundIn3repsPeak_102164	Intergenic	ENSG00000158985	CDC42SE2	-0.77397	0.0145248	0.0392887
chr5	130864252	130865203	FoundIn3repsPeak_102168	intron (NM_001164390, intron 6 of 17)	ENSG00000158987	RAPGEF6	-1.07445	2.04941e-05	0.000137814
chr5	130899085	130900278	FoundIn3repsPeak_102171	intron (NM_001164390, intron 4 of 17)	ENSG00000158987	RAPGEF6	-1.15245	2.73049e-06	2.31627e-05
chr5	130970247	130971485	FoundIn3repsPeak_102177	promoter-TSS (NM_001164386)	ENSG00000158987	RAPGEF6	-0.407558	0.000198238	0.00101023
chr5	131082700	131084274	FoundIn3repsPeak_102180	intron (NM_001346114, intron 1 of 16)	ENSG00000217128	FNIP1	-0.748862	1.7428e-05	0.000119638
chr5	131104972	131106154	FoundIn3repsPeak_102184	intron (NM_001346114, intron 1 of 16)	ENSG00000217128	FNIP1	-1.06482	0.00263002	0.00937724
chr5	131131814	131133581	FoundIn3repsPeak_102187	promoter-TSS (NM_133372)	ENSG00000217128	FNIP1	-0.361574	0.000865897	0.0036179
chr5	131295051	131296130	FoundIn3repsPeak_102195	intron (NM_001205250, intron 19 of 20)	ENSG00000239642	MEIKIN	-0.772747	0.00612852	0.0191302
chr5	131329715	131330986	FoundIn3repsPeak_102198	intron (NM_001205250, intron 1 of 20)	ENSG00000164398	ACSL6	-0.786283	1.16523e-09	2.14177e-08
chr5	131433725	131434345	FoundIn3repsPeak_102217	Intergenic	ENSG00000164400	CSF2	-0.842063	4.77571e-06	3.80872e-05
chr5	131513287	131513939	FoundIn3repsPeak_102221	Intergenic	ENSG00000237714	P4HA2-AS1	-0.701834	0.000970636	0.00398834
chr5	131613598	131614585	FoundIn3repsPeak_102233	Intergenic	ENSG00000197208	SLC22A4	-1.19216	7.4863e-08	9.39226e-07
chr5	131704740	131706835	FoundIn3repsPeak_102243	promoter-TSS (NR_110997)	ENSG00000233006	LOC553103	-0.386778	0.00401668	0.0134185
chr5	131849482	131850682	FoundIn3repsPeak_102262	Intergenic	ENSG00000125347	IRF1	-0.436605	0.00460581	0.0150502
chr5	131892018	131893651	FoundIn3repsPeak_102264	5_ UTR (NM_005732, exon 1 of 25)	ENSG00000113522	RAD50	-0.494452	4.61705e-05	0.000281931
chr5	131894038	131894736	FoundIn3repsPeak_102265	intron (NM_005732, intron 1 of 24)	ENSG00000113522	RAD50	-0.529607	0.00328738	0.0113152
chr5	132001896	132002673	FoundIn3repsPeak_102268	Intergenic	ENSG00000113520	IL4	-0.864653	0.00784131	0.0235306
chr5	132109507	132110210	FoundIn3repsPeak_102271	intron (NM_001098813, intron 1 of 9)	ENSG00000164402	2008-09-01	-1.09985	1.69739e-06	1.51851e-05
chr5	132165155	132166878	FoundIn3repsPeak_102276	intron (NM_001172700, intron 1 of 9)	ENSG00000164403	SHROOM1	-0.645251	5.59765e-05	0.000333923
chr1	186251426	186252663	FoundIn3repsPeak_10229	Intergenic	ENSG00000116690	PRG4	-0.624784	0.015027	0.0404176
chr1	186257319	186258366	FoundIn3repsPeak_10230	Intergenic	ENSG00000116690	PRG4	-1.09979	9.06023e-05	0.000508946
chr5	132918878	132919755	FoundIn3repsPeak_102305	intron (NM_015082, intron 2 of 15)	ENSG00000053108	FSTL4	-0.661546	1.336e-05	9.45962e-05
chr5	134471414	134471945	FoundIn3repsPeak_102373	intron (NM_001277348, intron 2 of 5)	ENSG00000249082	C5orf66-AS1	-0.972945	0.00293799	0.0103003
chr1	186343353	186345477	FoundIn3repsPeak_10242	promoter-TSS (NM_001164245)	ENSG00000047410	TPR	-0.678991	1.23623e-15	7.03473e-14
chr5	135415785	135416640	FoundIn3repsPeak_102436	promoter-TSS (NR_030583)	ENSG00000270123	VTRNA2-1	-0.463584	0.00986706	0.0284801
chr5	135709543	135710054	FoundIn3repsPeak_102455	Intergenic	ENSG00000069018	TRPC7	-0.95707	0.0013505	0.00529459
chr5	135760091	135761030	FoundIn3repsPeak_102456	Intergenic	ENSG00000069018	TRPC7	-0.856902	0.00117949	0.00470877
chr5	135801997	135803172	FoundIn3repsPeak_102459	Intergenic	ENSG00000069018	TRPC7	-1.34501	3.53258e-14	1.55241e-12
chr1	186373549	186374067	FoundIn3repsPeak_10246	intron (NM_001164246, intron 10 of 12)	ENSG00000262180	OCLM	-1.55593	2.89618e-08	3.94926e-07
chr1	186378125	186378629	FoundIn3repsPeak_10247	intron (NM_001164246, intron 11 of 12)	ENSG00000262180	OCLM	-0.81264	0.0124423	0.0345322
chr5	136104622	136105332	FoundIn3repsPeak_102477	Intergenic		LOC105379192	-0.945328	0.00854984	0.0253041
chr5	136105457	136106646	FoundIn3repsPeak_102478	Intergenic		LOC105379192	-1.13409	5.39266e-05	0.000323413
chr1	186384488	186385241	FoundIn3repsPeak_10248	intron (NM_001164246, intron 11 of 12)	ENSG00000262180	OCLM	-0.874	0.00551204	0.0175176
chr5	136352595	136353168	FoundIn3repsPeak_102481	intron (NM_004598, intron 6 of 10)		LOC105379192	-0.945935	0.00778949	0.0233991
chr5	136385329	136386557	FoundIn3repsPeak_102483	intron (NM_004598, intron 6 of 10)		LOC105379192	-0.519978	0.00985018	0.0284399
chr5	136410751	136411532	FoundIn3repsPeak_102484	intron (NM_004598, intron 5 of 10)		LOC105379192	-1.52321	5.10996e-08	6.63975e-07
chr5	136555835	136556621	FoundIn3repsPeak_102486	intron (NM_004598, intron 3 of 10)		LOC105379192	-0.470658	0.00873163	0.0257457
chr5	136679954	136680902	FoundIn3repsPeak_102488	intron (NM_004598, intron 2 of 10)	ENSG00000152377	SPOCK1	-0.800521	0.0051441	0.0165277
chr5	136834581	136835382	FoundIn3repsPeak_102490	promoter-TSS (NM_004598)	ENSG00000152377	SPOCK1	-0.739084	0.00076934	0.00326418
chr5	137089547	137091009	FoundIn3repsPeak_102500	promoter-TSS (NM_006805)	ENSG00000177733	HNRNPA0	-0.343902	0.0019892	0.0073902
chr5	137304091	137305056	FoundIn3repsPeak_102507	intron (NM_001101800, intron 10 of 21)		LOC100130172	-0.695981	3.27169e-08	4.42132e-07
chr5	137330505	137331154	FoundIn3repsPeak_102508	intron (NM_001101800, intron 7 of 21)		LOC100130172	-1.56277	5.72267e-09	9.13707e-08
chr1	186393495	186394842	FoundIn3repsPeak_10251	Intergenic	ENSG00000229739	LOC102724919	-0.594399	0.00301692	0.0105299
chr5	137333447	137334052	FoundIn3repsPeak_102510	intron (NM_001101800, intron 7 of 21)		LOC100130172	-1.06272	0.000395799	0.00184188
chr5	138346340	138347240	FoundIn3repsPeak_102560	intron (NM_001037633, intron 8 of 10)	ENSG00000044115	CTNNA1	-0.525158	0.00409791	0.0136492
chr5	138854244	138855657	FoundIn3repsPeak_102584	TTS (NM_001301738)	ENSG00000184584	TMEM173	-0.680059	1.84073e-05	0.000125437
chr5	138861179	138862658	FoundIn3repsPeak_102586	promoter-TSS (NM_001301738)	ENSG00000184584	TMEM173	-0.429337	0.00272803	0.00967652
chr5	139154548	139155570	FoundIn3repsPeak_102617	Intergenic	ENSG00000146005	PSD2	-0.49428	0.00409682	0.0136466
chr5	139595701	139597994	FoundIn3repsPeak_102649	intron (NM_032412, intron 2 of 2)	ENSG00000120306	CYSTM1	-0.605697	1.94792e-05	0.000131811
chr1	186456989	186457698	FoundIn3repsPeak_10265	Intergenic	ENSG00000116703	PDC	-0.69161	0.011738	0.0328881
chr5	139926262	139928300	FoundIn3repsPeak_102671	promoter-TSS (NM_003732)	ENSG00000243056	EIF4EBP3	-0.948531	1.18165e-13	4.7454e-12
chr5	139936370	139937579	FoundIn3repsPeak_102673	promoter-TSS (NR_045587)	ENSG00000213523	SRA1	-0.909533	6.53894e-08	8.30503e-07
chr5	139943502	139944876	FoundIn3repsPeak_102674	promoter-TSS (NM_133173)	ENSG00000113108	APBB3	-0.919037	5.41027e-17	3.84551e-15
chr5	140018292	140019969	FoundIn3repsPeak_102682	exon (NM_001300980, exon 1 of 12)	ENSG00000113119	TMCO6	-0.613601	8.20124e-07	7.9689e-06
chr5	140026556	140028119	FoundIn3repsPeak_102683	promoter-TSS (NR_033697)	ENSG00000131495	NDUFA2	-0.869115	4.95437e-12	1.47386e-10
chr5	140043754	140045255	FoundIn3repsPeak_102684	exon (NM_017706, exon 1 of 7)	ENSG00000120314	WDR55	-0.941751	1.86899e-18	1.67269e-16
chr5	140058267	140059128	FoundIn3repsPeak_102686	exon (NM_001258040, exon 4 of 12)	ENSG00000256453	DND1	-1.08041	0.00298582	0.0104403
chr5	140070146	140071792	FoundIn3repsPeak_102687	promoter-TSS (NM_001278731)	ENSG00000112855	HARS2	-1.02902	1.7067e-16	1.11484e-14
chr5	140079388	140081235	FoundIn3repsPeak_102688	intron (NM_144723, intron 1 of 5)	ENSG00000146007	ZMAT2	-0.969737	4.84043e-10	9.62372e-09
chr5	140090044	140091208	FoundIn3repsPeak_102689	promoter-TSS (NR_026703)	ENSG00000199990	VTRNA1-1	-1.13313	1.87186e-36	1.35987e-33
chr5	140097702	140099213	FoundIn3repsPeak_102690	promoter-TSS (NR_026704)	ENSG00000202111	VTRNA1-2	-0.918656	1.47283e-25	3.48647e-23
chr5	140104906	140106589	FoundIn3repsPeak_102692	promoter-TSS (NR_026705)	ENSG00000202515	VTRNA1-3	-1.17604	4.45924e-40	4.32106e-37
chr5	140113871	140114403	FoundIn3repsPeak_102693	Intergenic	ENSG00000202515	VTRNA1-3	-0.78225	0.000236414	0.00117777
chr5	140165470	140165970	FoundIn3repsPeak_102694	promoter-TSS (NM_018900)	ENSG00000204970	PCDHA1	-2.12726	2.71249e-11	6.96443e-10
chr5	140167606	140168186	FoundIn3repsPeak_102695	exon (NM_018900, exon 1 of 4)	ENSG00000204970	PCDHA1	-1.02701	0.000281109	0.00137077
chr5	140174101	140175278	FoundIn3repsPeak_102696	exon (NM_031496, exon 1 of 2)	ENSG00000204969	PCDHA2	-1.68238	2.50677e-12	7.90366e-11
chr5	140175458	140175997	FoundIn3repsPeak_102697	exon (NM_031496, exon 1 of 2)	ENSG00000204969	PCDHA2	-1.39546	0.000151137	0.000797255
chr5	140186276	140187720	FoundIn3repsPeak_102698	exon (NM_018907, exon 1 of 4)	ENSG00000204967	PCDHA4	-1.33645	2.68485e-09	4.58748e-08
chr5	140201100	140202041	FoundIn3repsPeak_102699	exon (NM_018908, exon 1 of 4)	ENSG00000204965	PCDHA5	-1.61723	2.08513e-11	5.49507e-10
chr5	140207230	140208602	FoundIn3repsPeak_102700	exon (NM_018909, exon 1 of 4)	ENSG00000081842	PCDHA6	-1.37472	1.65046e-12	5.39706e-11
chr5	140214120	140214620	FoundIn3repsPeak_102701	exon (NM_018910, exon 1 of 4)	ENSG00000204963	PCDHA7	-2.07509	2.17836e-13	8.30485e-12
chr5	140220502	140221851	FoundIn3repsPeak_102702	exon (NM_031856, exon 1 of 1)	ENSG00000204962	PCDHA8	-1.26207	1.33001e-08	1.96321e-07
chr5	140227888	140229020	FoundIn3repsPeak_102703	exon (NM_014005, exon 1 of 1)	ENSG00000204961	PCDHA9	-1.96957	8.56551e-17	5.9074e-15
chr5	140235186	140236332	FoundIn3repsPeak_102704	exon (NM_018901, exon 1 of 4)	ENSG00000250120	PCDHA10	-0.982329	1.74944e-05	0.000120027
chr5	140248836	140249368	FoundIn3repsPeak_102706	exon (NM_018902, exon 1 of 4)	ENSG00000249158	PCDHA11	-1.2522	3.17265e-07	3.41703e-06
chr5	140305362	140307947	FoundIn3repsPeak_102708	exon (NM_018898, exon 1 of 4)	ENSG00000248383	PCDHAC1	-0.901926	5.4036e-07	5.50092e-06
chr5	140345871	140348838	FoundIn3repsPeak_102709	exon (NM_018899, exon 1 of 4)	ENSG00000243232	PCDHAC2	-1.00161	1.80791e-08	2.58945e-07
chr1	186538797	186539660	FoundIn3repsPeak_10271	Intergenic	ENSG00000116703	PDC	-0.982428	0.00150927	0.00582426
chr5	140420357	140421260	FoundIn3repsPeak_102710	Intergenic	ENSG00000171815	PCDHB1	-1.19386	6.0697e-06	4.69719e-05
chr5	140473931	140474648	FoundIn3repsPeak_102712	promoter-TSS (NM_018936)	ENSG00000112852	PCDHB2	-0.969252	0.00352854	0.0120144
chr5	140475385	140476012	FoundIn3repsPeak_102713	exon (NM_018936, exon 1 of 1)	ENSG00000112852	PCDHB2	-1.03498	2.71549e-06	2.30485e-05
chr5	140476038	140476780	FoundIn3repsPeak_102714	exon (NM_018936, exon 1 of 1)	ENSG00000112852	PCDHB2	-0.612558	0.00921916	0.0269168
chr5	140479786	140480460	FoundIn3repsPeak_102715	5_ UTR (NM_018937, exon 1 of 1)	ENSG00000113205	PCDHB3	-2.34976	3.81847e-11	9.50863e-10
chr5	140481351	140482438	FoundIn3repsPeak_102716	exon (NM_018937, exon 1 of 1)	ENSG00000113205	PCDHB3	-1.24798	9.82062e-09	1.49145e-07
chr5	140514472	140515253	FoundIn3repsPeak_102718	promoter-TSS (NM_015669)	ENSG00000113209	PCDHB5	-0.820888	0.000425253	0.00195945
chr5	140515606	140517425	FoundIn3repsPeak_102719	exon (NM_015669, exon 1 of 1)	ENSG00000113209	PCDHB5	-0.777269	0.000169305	0.000880095
chr5	140529310	140530274	FoundIn3repsPeak_102720	5_ UTR (NM_001303145, exon 1 of 2)	ENSG00000113211	PCDHB6	-0.755022	0.00151957	0.00585726
chr5	140530947	140532213	FoundIn3repsPeak_102721	exon (NM_001303145, exon 2 of 2)	ENSG00000113211	PCDHB6	-1.1187	2.41662e-07	2.6755e-06
chr5	140535071	140535629	FoundIn3repsPeak_102722	promoter-TSS (NR_001280)	ENSG00000255622	PCDHB17P	-1.23778	0.00164868	0.00628513
chr5	140536597	140537915	FoundIn3repsPeak_102723	non-coding (NR_001280, exon 1 of 1)	ENSG00000255622	PCDHB17P	-1.02655	7.35411e-05	0.000423673
chr5	140551858	140552658	FoundIn3repsPeak_102724	promoter-TSS (NM_018940)	ENSG00000113212	PCDHB7	-0.946238	0.00871419	0.0257039
chr5	140557046	140558173	FoundIn3repsPeak_102726	5_ UTR (NM_019120, exon 1 of 1)	ENSG00000120322	PCDHB8	-0.946872	1.01897e-08	1.54228e-07
chr5	140558657	140559464	FoundIn3repsPeak_102727	exon (NM_019120, exon 1 of 1)	ENSG00000120322	PCDHB8	-0.840755	0.00209361	0.00771888
chr5	140561584	140562157	FoundIn3repsPeak_102728	5_ UTR (NM_020957, exon 1 of 1)	ENSG00000272674	PCDHB16	-0.91898	0.000606138	0.00265694
chr5	140566392	140566952	FoundIn3repsPeak_102729	promoter-TSS (NM_019119)	ENSG00000177839	PCDHB9	-1.06061	0.00111681	0.00449772
chr5	140567981	140569376	FoundIn3repsPeak_102730	exon (NM_019119, exon 2 of 2)	ENSG00000177839	PCDHB9	-0.874695	0.000188417	0.000966208
chr5	140571374	140572540	FoundIn3repsPeak_102731	promoter-TSS (NM_018930)	ENSG00000120324	PCDHB10	-0.808245	0.0136312	0.0372767
chr5	140573099	140574599	FoundIn3repsPeak_102732	exon (NM_018930, exon 1 of 1)	ENSG00000120324	PCDHB10	-0.823594	2.16858e-05	0.000144694
chr5	140580438	140581855	FoundIn3repsPeak_102733	exon (NM_018931, exon 1 of 1)	ENSG00000197479	PCDHB11	-0.880288	4.91436e-07	5.05251e-06
chr5	140587988	140588530	FoundIn3repsPeak_102734	promoter-TSS (NM_018932)	ENSG00000120328	PCDHB12	-1.34924	2.51131e-07	2.77168e-06
chr5	140593119	140594077	FoundIn3repsPeak_102735	5_ UTR (NM_018933, exon 1 of 1)	ENSG00000187372	PCDHB13	-0.998215	4.29766e-09	7.03444e-08
chr5	140594799	140595944	FoundIn3repsPeak_102736	exon (NM_018933, exon 1 of 1)	ENSG00000187372	PCDHB13	-1.25143	5.66886e-10	1.10869e-08
chr5	140603803	140605521	FoundIn3repsPeak_102738	exon (NM_018934, exon 1 of 1)	ENSG00000120327	PCDHB14	-0.798326	0.00191935	0.00716845
chr5	140615926	140616720	FoundIn3repsPeak_102739	non-coding (NR_001281, exon 1 of 1)	ENSG00000146001	PCDHB18P	-1.09892	0.000486539	0.00219925
chr5	140620598	140621626	FoundIn3repsPeak_102740	non-coding (NR_001282, exon 1 of 1)		PCDHB19P	-0.715279	0.00130289	0.00513278
chr5	140626261	140627412	FoundIn3repsPeak_102741	exon (NM_018935, exon 1 of 1)	ENSG00000113248	PCDHB15	-0.835452	0.00019111	0.000977972
chr5	140699593	140701134	FoundIn3repsPeak_102744	promoter-TSS (NM_005642)	ENSG00000178913	TAF7	-1.08332	4.50546e-14	1.95005e-12
chr5	140705463	140706494	FoundIn3repsPeak_102745	Intergenic	ENSG00000204956	PCDHGA1	-2.41799	1.82112e-41	1.93143e-38
chr5	140709746	140710688	FoundIn3repsPeak_102746	promoter-TSS (NM_018912)	ENSG00000204956	PCDHGA1	-1.87793	4.58655e-17	3.29305e-15
chr5	140713541	140714358	FoundIn3repsPeak_102747	intron (NM_018912, intron 1 of 3)	ENSG00000204956	PCDHGA1	-0.788179	2.23398e-06	1.93773e-05
chr5	140723094	140724115	FoundIn3repsPeak_102749	promoter-TSS (NM_032011)	ENSG00000254245	PCDHGA3	-1.56401	2.64432e-10	5.56084e-09
chr5	140729303	140730321	FoundIn3repsPeak_102750	promoter-TSS (NM_018922)	ENSG00000254221	PCDHGB1	-0.860146	0.000359256	0.00169241
chr5	140736349	140737048	FoundIn3repsPeak_102751	exon (NM_018917, exon 1 of 4)	ENSG00000262576	PCDHGA4	-0.531445	0.0164769	0.0435989
chr5	140739290	140740013	FoundIn3repsPeak_102752	promoter-TSS (NM_018923)	ENSG00000253910	PCDHGB2	-1.27923	0.0013522	0.00530012
chr5	140753150	140753683	FoundIn3repsPeak_102755	promoter-TSS (NM_018919)	ENSG00000253731	PCDHGA6	-1.42137	2.01731e-05	0.000135906
chr5	140761745	140763359	FoundIn3repsPeak_102757	exon (NM_018920, exon 1 of 4)	ENSG00000253537	PCDHGA7	-0.629709	0.0163669	0.0433633
chr5	140766907	140767490	FoundIn3repsPeak_102758	promoter-TSS (NM_003736)	ENSG00000253953	PCDHGB4	-1.45942	4.12003e-11	1.01936e-09
chr5	140777201	140777749	FoundIn3repsPeak_102760	promoter-TSS (NM_018925)	ENSG00000276547	PCDHGB5	-1.36415	2.44917e-09	4.22011e-08
chr5	140782029	140782983	FoundIn3repsPeak_102761	promoter-TSS (NM_032089)	ENSG00000261934	PCDHGA9	-0.810096	0.000408498	0.0018926
chr5	140787265	140787780	FoundIn3repsPeak_102762	promoter-TSS (NM_032100)	ENSG00000253305	PCDHGB6	-1.34907	2.72963e-07	2.98766e-06
chr5	140792244	140793005	FoundIn3repsPeak_102763	promoter-TSS (NM_032090)	ENSG00000253846	PCDHGA10	-0.953466	1.04851e-05	7.6289e-05
chr5	140796895	140797830	FoundIn3repsPeak_102764	5_ UTR (NM_032101, exon 1 of 1)	ENSG00000254122	PCDHGB7	-1.43208	1.27332e-07	1.5067e-06
chr5	140800297	140800854	FoundIn3repsPeak_102765	promoter-TSS (NM_018914)	ENSG00000253873	PCDHGA11	-1.75813	5.77353e-07	5.84e-06
chr5	140802103	140803194	FoundIn3repsPeak_102766	exon (NM_018914, exon 1 of 4)	ENSG00000253873	PCDHGA11	-0.588214	0.00625338	0.0194591
chr5	140809752	140810611	FoundIn3repsPeak_102767	promoter-TSS (NM_003735)	ENSG00000253159	PCDHGA12	-1.02802	4.07765e-06	3.31022e-05
chr5	140863872	140864922	FoundIn3repsPeak_102772	promoter-TSS (NM_032406)	ENSG00000242419	PCDHGC4	-0.721518	0.00598781	0.0187667
chr5	140874474	140875580	FoundIn3repsPeak_102774	intron (NM_018926, intron 2 of 3)	ENSG00000240764	PCDHGC5	-0.927319	0.000270752	0.00132675
chr5	140891112	140892387	FoundIn3repsPeak_102775	3_ UTR (NM_032088, exon 4 of 4)	ENSG00000240764	PCDHGC5	-0.87164	2.95648e-06	2.48995e-05
chr5	140903995	140905179	FoundIn3repsPeak_102777	intron (NM_001079812, intron 25 of 26)	ENSG00000246422	LOC100505658	-1.12987	1.70177e-07	1.95244e-06
chr5	140937115	140938266	FoundIn3repsPeak_102780	promoter-TSS (NR_038333)	ENSG00000246422	LOC100505658	-0.86206	0.000512201	0.00229851
chr5	140940311	140940831	FoundIn3repsPeak_102781	intron (NR_038333, intron 1 of 2)	ENSG00000246422	LOC100505658	-1.43484	1.6249e-07	1.87334e-06
chr5	140943554	140944442	FoundIn3repsPeak_102782	non-coding (NR_038333, exon 3 of 3)	ENSG00000246422	LOC100505658	-1.55265	1.51737e-16	1.00137e-14
chr5	140984904	140985990	FoundIn3repsPeak_102786	intron (NM_001314007, intron 1 of 28)	ENSG00000131504	DIAPH1	-0.96221	9.331e-10	1.75098e-08
chr5	140997551	140999322	FoundIn3repsPeak_102788	exon (NM_005219, exon 1 of 28)	ENSG00000131504	DIAPH1	-0.545877	3.13141e-08	4.2441e-07
chr5	141015589	141018076	FoundIn3repsPeak_102789	promoter-TSS (NM_003883)	ENSG00000164620	RELL2	-0.703051	7.5626e-10	1.44568e-08
chr5	141029825	141031311	FoundIn3repsPeak_102791	intron (NM_033449, intron 2 of 19)	ENSG00000197948	FCHSD1	-0.856108	1.37401e-08	2.02246e-07
chr5	141048981	141049546	FoundIn3repsPeak_102794	intron (NM_022481, intron 16 of 32)	ENSG00000120318	ARAP3	-1.26205	0.00456167	0.0149284
chr5	141086957	141088351	FoundIn3repsPeak_102799	Intergenic	ENSG00000120318	ARAP3	-0.99056	0.00131671	0.00517916
chr5	141122837	141123375	FoundIn3repsPeak_102802	Intergenic	ENSG00000120318	ARAP3	-0.862276	0.0119795	0.0334686
chr5	141196254	141196774	FoundIn3repsPeak_102808	Intergenic	ENSG00000156453	PCDH1	-0.800826	0.0087402	0.0257625
chr1	186691745	186692579	FoundIn3repsPeak_10281	Intergenic	ENSG00000273129	PACERR	-0.698096	0.00505673	0.0162924
chr5	141228428	141230318	FoundIn3repsPeak_102811	Intergenic	ENSG00000156453	PCDH1	-0.434925	0.00113911	0.00457262
chr5	141255377	141256205	FoundIn3repsPeak_102813	intron (NM_002587, intron 1 of 2)	ENSG00000156453	PCDH1	-1.1273	5.08469e-10	1.00569e-08
chr5	141257543	141259225	FoundIn3repsPeak_102814	promoter-TSS (NM_032420)	ENSG00000156453	PCDH1	-0.337352	0.0102231	0.0293237
chr5	141302626	141303981	FoundIn3repsPeak_102821	promoter-TSS (NM_001142603)	ENSG00000081791	KIAA0141	-0.473458	0.00088769	0.00369555
chr5	141348069	141349373	FoundIn3repsPeak_102825	promoter-TSS (NM_183401)	ENSG00000013561	RNF14	-0.427613	0.00162123	0.00619696
chr5	141349784	141350595	FoundIn3repsPeak_102826	intron (NM_183401, intron 1 of 8)	ENSG00000013561	RNF14	-0.913343	5.52543e-08	7.1287e-07
chr5	141391515	141393161	FoundIn3repsPeak_102827	intron (NM_005471, intron 1 of 6)	ENSG00000113552	GNPDA1	-0.545566	5.59347e-05	0.000333718
chr5	141404159	141405429	FoundIn3repsPeak_102829	Intergenic	ENSG00000113552	GNPDA1	-0.490824	0.00331808	0.0114063
chr5	141411836	141413528	FoundIn3repsPeak_102830	Intergenic	ENSG00000113552	GNPDA1	-0.600211	0.00826613	0.0245988
chr5	141524776	141525342	FoundIn3repsPeak_102839	intron (NM_030571, intron 7 of 7)	ENSG00000131507	NDFIP1	-0.79429	0.00628555	0.019543
chr5	141566336	141567019	FoundIn3repsPeak_102841	Intergenic	ENSG00000131507	NDFIP1	-0.641027	0.00482698	0.0156556
chr5	141700589	141701331	FoundIn3repsPeak_102849	intron (NM_030964, intron 1 of 2)	ENSG00000187678	SPRY4	-0.719213	0.000200074	0.00101839
chr5	141704037	141706388	FoundIn3repsPeak_102850	promoter-TSS (NM_001127496)	ENSG00000231185	LOC101926941	-0.763199	5.33548e-09	8.58809e-08
chr5	141736107	141737255	FoundIn3repsPeak_102852	intron (NR_120664, intron 3 of 3)	ENSG00000231185	LOC101926941	-0.41157	0.0185425	0.0480122
chr5	141744016	141744544	FoundIn3repsPeak_102854	intron (NR_120664, intron 3 of 3)	ENSG00000231185	LOC101926941	-0.70903	0.00139658	0.00544849
chr5	142092580	142093400	FoundIn3repsPeak_102871	Intergenic	ENSG00000113578	FGF1	-0.91763	8.80521e-08	1.08429e-06
chr5	142149117	142150797	FoundIn3repsPeak_102875	promoter-TSS (NM_001135608)	ENSG00000145819	ARHGAP26	-0.868228	9.23451e-10	1.73404e-08
chr5	142224656	142226405	FoundIn3repsPeak_102878	intron (NM_015071, intron 1 of 22)	ENSG00000226272	ARHGAP26-AS1	-0.860449	0.00266963	0.00949837
chr5	142232210	142233096	FoundIn3repsPeak_102879	intron (NM_015071, intron 1 of 22)	ENSG00000226272	ARHGAP26-AS1	-1.75762	2.37601e-10	5.04623e-09
chr5	142246246	142247256	FoundIn3repsPeak_102880	intron (NR_046680, intron 2 of 5)	ENSG00000226272	ARHGAP26-AS1	-0.985939	7.56243e-07	7.41721e-06
chr5	142268002	142269152	FoundIn3repsPeak_102883	intron (NM_015071, intron 5 of 22)	ENSG00000226272	ARHGAP26-AS1	-0.825109	0.00097614	0.00400668
chr5	142295307	142295820	FoundIn3repsPeak_102885	intron (NM_015071, intron 10 of 22)	ENSG00000226272	ARHGAP26-AS1	-0.848573	0.00677752	0.0208098
chr5	142382544	142383296	FoundIn3repsPeak_102892	intron (NM_015071, intron 11 of 22)	ENSG00000226272	ARHGAP26-AS1	-1.21975	6.13624e-06	4.74378e-05
chr5	142393473	142394086	FoundIn3repsPeak_102893	intron (NM_015071, intron 12 of 22)	ENSG00000226272	ARHGAP26-AS1	-0.555047	0.0178419	0.0465301
chr5	142405585	142406787	FoundIn3repsPeak_102896	intron (NM_015071, intron 12 of 22)	ENSG00000226272	ARHGAP26-AS1	-0.700262	0.00468329	0.0152601
chr5	142430150	142431799	FoundIn3repsPeak_102898	intron (NM_015071, intron 14 of 22)	ENSG00000230789	ARHGAP26-IT1	-0.725545	0.00944075	0.0274478
chr5	142458435	142459890	FoundIn3repsPeak_102900	intron (NM_015071, intron 17 of 22)	ENSG00000230789	ARHGAP26-IT1	-0.968711	0.00265594	0.00945616
chr5	142468127	142468693	FoundIn3repsPeak_102901	intron (NM_015071, intron 17 of 22)	ENSG00000230789	ARHGAP26-IT1	-0.595987	0.00554112	0.0175935
chr5	142473591	142474555	FoundIn3repsPeak_102903	intron (NM_015071, intron 17 of 22)	ENSG00000230789	ARHGAP26-IT1	-0.4422	0.0115361	0.0324134
chr5	142518213	142518836	FoundIn3repsPeak_102907	intron (NM_015071, intron 19 of 22)	ENSG00000230789	ARHGAP26-IT1	-0.754519	0.00226556	0.00826329
chr5	142548998	142550015	FoundIn3repsPeak_102910	intron (NM_015071, intron 20 of 22)	ENSG00000230789	ARHGAP26-IT1	-1.03855	0.000533086	0.002379
chr5	142585951	142586673	FoundIn3repsPeak_102915	intron (NM_015071, intron 20 of 22)	ENSG00000230789	ARHGAP26-IT1	-1.48061	1.77981e-09	3.14975e-08
chr1	186886152	186887329	FoundIn3repsPeak_10292	intron (NM_024420, intron 7 of 17)	ENSG00000116711	PLA2G4A	-0.525697	0.0046553	0.0151832
chr5	142625292	142626314	FoundIn3repsPeak_102924	Intergenic	ENSG00000230789	ARHGAP26-IT1	-0.949979	9.5356e-14	3.89088e-12
chr5	142630349	142631222	FoundIn3repsPeak_102926	Intergenic	ENSG00000230789	ARHGAP26-IT1	-0.875865	7.27479e-05	0.000419713
chr5	142637739	142638933	FoundIn3repsPeak_102928	Intergenic	ENSG00000230789	ARHGAP26-IT1	-0.670367	0.00175097	0.00661737
chr5	142696193	142697246	FoundIn3repsPeak_102930	intron (NM_001204265, intron 2 of 6)	ENSG00000113580	NR3C1	-1.00942	0.0142259	0.0386176
chr5	142735231	142735790	FoundIn3repsPeak_102935	intron (NM_001204265, intron 2 of 6)	ENSG00000113580	NR3C1	-0.877464	0.00220558	0.00807383
chr5	142764372	142765022	FoundIn3repsPeak_102937	intron (NM_001204265, intron 2 of 6)	ENSG00000113580	NR3C1	-0.584794	0.00566128	0.0179163
chr5	142781922	142785255	FoundIn3repsPeak_102938	promoter-TSS (NM_000176)	ENSG00000113580	NR3C1	-1.11699	1.07659e-18	9.98681e-17
chr5	142822336	142823420	FoundIn3repsPeak_102943	Intergenic	ENSG00000113580	NR3C1	-1.06361	7.20514e-05	0.000416302
chr5	142878867	142879751	FoundIn3repsPeak_102952	Intergenic	ENSG00000113580	NR3C1	-0.601241	0.011143	0.0314948
chr5	142941850	142942783	FoundIn3repsPeak_102957	Intergenic	ENSG00000266478	MIR5197	-0.87807	0.00554008	0.017591
chr5	142953886	142954718	FoundIn3repsPeak_102958	Intergenic	ENSG00000266478	MIR5197	-1.24028	3.12177e-05	0.000199554
chr5	142962276	142963618	FoundIn3repsPeak_102959	Intergenic	ENSG00000266478	MIR5197	-0.629907	0.0027661	0.00978425
chr5	142965223	142966593	FoundIn3repsPeak_102960	Intergenic	ENSG00000266478	MIR5197	-1.59978	9.3418e-19	8.80528e-17
chr5	142975344	142976318	FoundIn3repsPeak_102962	Intergenic	ENSG00000266478	MIR5197	-0.846804	0.000460948	0.00210043
chr5	143009292	143010274	FoundIn3repsPeak_102965	Intergenic	ENSG00000266478	MIR5197	-1.66168	1.8187e-05	0.000124153
chr5	143032689	143033618	FoundIn3repsPeak_102967	Intergenic	ENSG00000266478	MIR5197	-0.798558	0.00562572	0.017823
chr5	143078068	143079519	FoundIn3repsPeak_102971	Intergenic	ENSG00000266478	MIR5197	-0.85518	8.44851e-05	0.000478615
chr5	143092109	143092687	FoundIn3repsPeak_102972	Intergenic	ENSG00000266478	MIR5197	-1.16865	0.000902614	0.00374921
chr5	143099566	143100667	FoundIn3repsPeak_102974	Intergenic	ENSG00000266478	MIR5197	-0.91556	0.000664216	0.00287789
chr5	143146307	143147342	FoundIn3repsPeak_102978	Intergenic	ENSG00000158497	HMHB1	-0.71752	0.00387838	0.0130236
chr5	143154751	143155301	FoundIn3repsPeak_102979	Intergenic	ENSG00000158497	HMHB1	-1.47788	5.11221e-05	0.000308614
chr5	143191544	143192871	FoundIn3repsPeak_102983	intron (NM_021182, intron 1 of 1)	ENSG00000158497	HMHB1	-0.815544	0.000954218	0.00393084
chr5	143204363	143205362	FoundIn3repsPeak_102984	Intergenic	ENSG00000158497	HMHB1	-1.61195	4.31161e-17	3.11058e-15
chr5	143207717	143208746	FoundIn3repsPeak_102985	Intergenic	ENSG00000158497	HMHB1	-0.802427	0.00638288	0.0197959
chr5	143221823	143222774	FoundIn3repsPeak_102986	Intergenic	ENSG00000158497	HMHB1	-1.64512	3.90394e-07	4.11611e-06
chr5	143239675	143240245	FoundIn3repsPeak_102988	Intergenic	ENSG00000158497	HMHB1	-1.47118	2.47926e-06	2.1274e-05
chr5	143269552	143270490	FoundIn3repsPeak_102989	Intergenic	ENSG00000158497	HMHB1	-1.0596	0.000569225	0.00251552
chr5	143310755	143311534	FoundIn3repsPeak_102995	Intergenic	ENSG00000158497	HMHB1	-0.650845	0.00682172	0.020922
chr5	143319526	143320566	FoundIn3repsPeak_102996	Intergenic	ENSG00000158497	HMHB1	-0.740083	0.00661356	0.0203849
chr5	143371135	143372454	FoundIn3repsPeak_102998	Intergenic	ENSG00000145817	YIPF5	-1.38599	5.52628e-05	0.000330258
chr1	186954933	186955528	FoundIn3repsPeak_10300	intron (NM_024420, intron 17 of 17)		LINC01036	-1.16131	9.50724e-06	7.00103e-05
chr5	143485568	143486758	FoundIn3repsPeak_103005	Intergenic	ENSG00000145817	YIPF5	-1.30003	9.69021e-06	7.12564e-05
chr5	143498294	143499003	FoundIn3repsPeak_103007	Intergenic	ENSG00000145817	YIPF5	-1.13512	0.000598059	0.00262494
chr5	143518877	143519649	FoundIn3repsPeak_103010	Intergenic	ENSG00000145817	YIPF5	-0.795759	0.00231087	0.0084042
chr5	143521553	143522987	FoundIn3repsPeak_103011	Intergenic	ENSG00000145817	YIPF5	-0.830898	2.98368e-06	2.50941e-05
chr5	143549511	143550922	FoundIn3repsPeak_103013	promoter-TSS (NM_030799)	ENSG00000145817	YIPF5	-1.73835	4.39327e-58	1.8492e-54
chr5	143562763	143563316	FoundIn3repsPeak_103015	intron (NM_020768, intron 2 of 3)	ENSG00000183775	KCTD16	-1.91746	2.65455e-09	4.54145e-08
chr5	143570998	143572056	FoundIn3repsPeak_103017	intron (NM_020768, intron 2 of 3)	ENSG00000183775	KCTD16	-0.665913	0.000950906	0.00391911
chr5	143576119	143576648	FoundIn3repsPeak_103019	intron (NM_020768, intron 2 of 3)	ENSG00000183775	KCTD16	-1.10642	4.93075e-05	0.000298919
chr5	143583234	143584169	FoundIn3repsPeak_103021	intron (NM_020768, intron 2 of 3)	ENSG00000183775	KCTD16	-1.12689	7.53581e-07	7.39757e-06
chr5	143696764	143697666	FoundIn3repsPeak_103026	intron (NM_020768, intron 3 of 3)	ENSG00000183775	KCTD16	-0.995689	0.00307539	0.0106979
chr5	143738402	143739487	FoundIn3repsPeak_103028	intron (NM_020768, intron 3 of 3)	ENSG00000183775	KCTD16	-0.778103	0.00693034	0.0211976
chr5	144731070	144731764	FoundIn3repsPeak_103052	Intergenic	ENSG00000186314	PRELID2	-1.2013	7.52317e-06	5.69056e-05
chr5	144943628	144944209	FoundIn3repsPeak_103066	Intergenic	ENSG00000186314	PRELID2	-1.06231	0.00198266	0.00736974
chr5	144952218	144952853	FoundIn3repsPeak_103069	Intergenic	ENSG00000186314	PRELID2	-1.03693	0.00150393	0.00580759
chr1	187041380	187043156	FoundIn3repsPeak_10307	Intergenic		LINC01036	-0.805042	5.90784e-07	5.96332e-06
chr5	145003102	145003812	FoundIn3repsPeak_103074	Intergenic	ENSG00000186314	PRELID2	-0.989972	0.00149824	0.0057876
chr5	145061075	145061617	FoundIn3repsPeak_103079	Intergenic	ENSG00000186314	PRELID2	-1.36838	4.73007e-17	3.38707e-15
chr1	187043682	187044263	FoundIn3repsPeak_10308	Intergenic		LINC01036	-1.41552	9.81702e-08	1.19372e-06
chr5	145076521	145077613	FoundIn3repsPeak_103082	Intergenic	ENSG00000186314	PRELID2	-1.2143	1.4988e-08	2.18909e-07
chr5	145106096	145107089	FoundIn3repsPeak_103085	Intergenic	ENSG00000186314	PRELID2	-0.654817	0.00703927	0.0214715
chr5	145119734	145120272	FoundIn3repsPeak_103087	Intergenic	ENSG00000186314	PRELID2	-0.979171	0.00755317	0.0228118
chr5	145122467	145124282	FoundIn3repsPeak_103088	Intergenic	ENSG00000186314	PRELID2	-0.498218	0.000210954	0.00106683
chr5	145145616	145147094	FoundIn3repsPeak_103089	intron (NM_205846, intron 5 of 6)	ENSG00000186314	PRELID2	-0.562126	0.00672653	0.0206759
chr5	145171293	145171988	FoundIn3repsPeak_103092	intron (NM_205846, intron 5 of 6)	ENSG00000186314	PRELID2	-0.874096	0.00671735	0.0206552
chr5	145186051	145187000	FoundIn3repsPeak_103094	intron (NM_205846, intron 4 of 6)	ENSG00000186314	PRELID2	-0.728801	0.00199582	0.00741253
chr5	145205136	145205947	FoundIn3repsPeak_103097	intron (NM_205846, intron 1 of 6)	ENSG00000186314	PRELID2	-1.01791	8.07091e-05	0.000459563
chr5	145206355	145207589	FoundIn3repsPeak_103098	intron (NM_138492, intron 1 of 7)	ENSG00000186314	PRELID2	-2.12573	3.00288e-22	4.5548e-20
chr5	145212915	145213511	FoundIn3repsPeak_103099	intron (NM_138492, intron 1 of 7)	ENSG00000186314	PRELID2	-2.46023	4.13058e-24	8.0632e-22
chr5	145214068	145216098	FoundIn3repsPeak_103100	promoter-TSS (NM_138492)	ENSG00000186314	PRELID2	-0.87816	8.27167e-16	4.85462e-14
chr5	145234163	145235205	FoundIn3repsPeak_103103	Intergenic	ENSG00000204928	GRXCR2	-1.38335	2.16181e-22	3.33158e-20
chr5	145238496	145239931	FoundIn3repsPeak_103104	TTS (NM_001080516)	ENSG00000204928	GRXCR2	-1.06775	2.21648e-12	7.06614e-11
chr5	145251833	145252679	FoundIn3repsPeak_103105	exon (NM_001080516, exon 1 of 3)	ENSG00000204928	GRXCR2	-0.870776	0.0027037	0.00959956
chr5	145266711	145267246	FoundIn3repsPeak_103107	Intergenic	ENSG00000204928	GRXCR2	-1.30239	1.18888e-08	1.77473e-07
chr5	145282633	145283384	FoundIn3repsPeak_103110	Intergenic	ENSG00000204928	GRXCR2	-1.37597	1.26838e-11	3.48587e-10
chr5	145290667	145291919	FoundIn3repsPeak_103111	Intergenic	ENSG00000156463	SH3RF2	-0.69964	0.000825065	0.00346974
chr5	145314430	145314983	FoundIn3repsPeak_103113	Intergenic	ENSG00000156463	SH3RF2	-0.612863	0.00525954	0.0168411
chr5	145315869	145317454	FoundIn3repsPeak_103114	intron (NM_152550, intron 1 of 9)	ENSG00000156463	SH3RF2	-0.575142	0.0132145	0.0362975
chr5	145328072	145328574	FoundIn3repsPeak_103118	intron (NM_152550, intron 2 of 9)	ENSG00000156463	SH3RF2	-1.01072	0.0155509	0.0415917
chr5	145385920	145387285	FoundIn3repsPeak_103124	intron (NM_152550, intron 4 of 9)	ENSG00000156463	SH3RF2	-0.537749	0.00499462	0.016119
chr5	145407086	145407841	FoundIn3repsPeak_103125	intron (NM_152550, intron 5 of 9)	ENSG00000173261	PLAC8L1	-1.719	2.46266e-08	3.42245e-07
chr5	145413609	145414138	FoundIn3repsPeak_103126	intron (NM_152550, intron 5 of 9)	ENSG00000173261	PLAC8L1	-0.976302	0.000863025	0.00360792
chr5	145420106	145421454	FoundIn3repsPeak_103127	intron (NM_152550, intron 5 of 9)	ENSG00000173261	PLAC8L1	-1.16594	8.78127e-15	4.28077e-13
chr5	145421872	145423162	FoundIn3repsPeak_103128	intron (NM_152550, intron 5 of 9)	ENSG00000173261	PLAC8L1	-1.22452	1.71359e-10	3.74506e-09
chr5	145428889	145430024	FoundIn3repsPeak_103129	intron (NM_152550, intron 7 of 9)	ENSG00000173261	PLAC8L1	-1.12501	5.58177e-11	1.34495e-09
chr5	145432294	145432826	FoundIn3repsPeak_103130	intron (NM_152550, intron 7 of 9)	ENSG00000173261	PLAC8L1	-0.800661	0.000238658	0.00118732
chr5	145459066	145459587	FoundIn3repsPeak_103134	Intergenic	ENSG00000173261	PLAC8L1	-1.1688	2.29528e-06	1.98458e-05
chr5	145472769	145473735	FoundIn3repsPeak_103135	intron (NM_001029869, intron 2 of 3)	ENSG00000173261	PLAC8L1	-0.76195	0.00408183	0.0136037
chr5	145479210	145479952	FoundIn3repsPeak_103136	intron (NM_001029869, intron 1 of 3)	ENSG00000173261	PLAC8L1	-0.818917	0.00929063	0.0270883
chr5	145490530	145491450	FoundIn3repsPeak_103138	Intergenic	ENSG00000173261	PLAC8L1	-1.33827	1.7683e-07	2.01913e-06
chr5	145491738	145492491	FoundIn3repsPeak_103139	TTS (NM_001317964)	ENSG00000173261	PLAC8L1	-0.767171	0.00199835	0.00741967
chr5	145561313	145563016	FoundIn3repsPeak_103141	5_ UTR (NM_001317964, exon 1 of 31)	ENSG00000133706	LARS	-0.915089	8.98273e-18	7.24931e-16
chr5	145582312	145583817	FoundIn3repsPeak_103142	promoter-TSS (NM_018989)	ENSG00000091009	RBM27	-0.683846	2.92389e-12	9.06393e-11
chr5	145588647	145589170	FoundIn3repsPeak_103143	intron (NM_018989, intron 1 of 20)	ENSG00000091009	RBM27	-0.935556	0.000464483	0.0021141
chr5	145592607	145593534	FoundIn3repsPeak_103144	intron (NM_018989, intron 1 of 20)	ENSG00000091009	RBM27	-1.18872	2.37447e-05	0.0001566
chr5	145670898	145671707	FoundIn3repsPeak_103146	Intergenic	ENSG00000091010	POU4F3	-0.847494	0.00302552	0.0105552
chr5	145687871	145688753	FoundIn3repsPeak_103148	Intergenic	ENSG00000091010	POU4F3	-0.842534	0.0059843	0.0187591
chr5	145720018	145721097	FoundIn3repsPeak_103152	TTS (NM_002700)	ENSG00000091010	POU4F3	-0.843276	1.74193e-05	0.000119591
chr5	145826333	145828070	FoundIn3repsPeak_103164	intron (NM_001040006, intron 1 of 20)	ENSG00000113649	TCERG1	-0.646739	6.07961e-13	2.15552e-11
chr5	145912788	145913537	FoundIn3repsPeak_103171	Intergenic	ENSG00000173250	GPR151	-1.39739	1.73152e-15	9.61351e-14
chr5	145921493	145922466	FoundIn3repsPeak_103172	Intergenic	ENSG00000173250	GPR151	-1.23956	6.95069e-17	4.87101e-15
chr5	145945017	145946032	FoundIn3repsPeak_103175	Intergenic	ENSG00000173250	GPR151	-0.778205	5.33022e-11	1.28987e-09
chr5	145974599	145975152	FoundIn3repsPeak_103177	intron (NM_181675, intron 8 of 9)	ENSG00000173250	GPR151	-0.777593	0.00916453	0.0267887
chr5	145988521	145989901	FoundIn3repsPeak_103179	intron (NM_181675, intron 7 of 9)	ENSG00000173250	GPR151	-0.649892	0.000374351	0.00175444
chr5	146000691	146001600	FoundIn3repsPeak_103180	intron (NM_181675, intron 7 of 9)	ENSG00000173250	GPR151	-1.40865	1.22699e-06	1.13781e-05
chr5	146013081	146013812	FoundIn3repsPeak_103183	intron (NM_181675, intron 7 of 9)	ENSG00000173250	GPR151	-1.28456	3.08772e-06	2.58689e-05
chr5	146024872	146025752	FoundIn3repsPeak_103185	intron (NM_181675, intron 6 of 9)	ENSG00000173250	GPR151	-0.773886	0.00200588	0.00744284
chr5	146032916	146034824	FoundIn3repsPeak_103186	intron (NM_181675, intron 5 of 9)	ENSG00000173250	GPR151	-0.553302	0.00198136	0.00736552
chr5	146041615	146042136	FoundIn3repsPeak_103187	intron (NM_181675, intron 5 of 9)	ENSG00000173250	GPR151	-0.847044	0.00172558	0.00653347
chr5	146073552	146074079	FoundIn3repsPeak_103189	intron (NM_181675, intron 4 of 9)	ENSG00000173250	GPR151	-1.60545	2.60175e-06	2.21951e-05
chr5	146085706	146087016	FoundIn3repsPeak_103190	intron (NM_001271899, intron 2 of 9)	ENSG00000156475	PPP2R2B	-0.440469	0.0136526	0.0373269
chr5	146158730	146159505	FoundIn3repsPeak_103191	intron (NM_001271899, intron 2 of 9)	ENSG00000156475	PPP2R2B	-0.940683	0.0117625	0.0329484
chr5	146273512	146274475	FoundIn3repsPeak_103194	intron (NM_001271900, intron 2 of 10)	ENSG00000156475	PPP2R2B	-0.646036	0.00847877	0.0251277
chr5	146326672	146327281	FoundIn3repsPeak_103196	intron (NM_001271900, intron 2 of 10)	ENSG00000249553	PPP2R2B-IT1	-1.11251	0.00289878	0.0101822
chr5	146345134	146346497	FoundIn3repsPeak_103198	intron (NM_001271900, intron 2 of 10)	ENSG00000249553	PPP2R2B-IT1	-1.254	1.07235e-17	8.55673e-16
chr1	187318073	187319146	FoundIn3repsPeak_10320	intron (NR_126347, intron 3 of 3)	ENSG00000231599	LINC01037	-0.457944	0.00574656	0.0181418
chr5	146407405	146408452	FoundIn3repsPeak_103200	intron (NM_001271900, intron 2 of 10)	ENSG00000156475	PPP2R2B	-0.724394	0.0156549	0.041805
chr5	146546956	146547594	FoundIn3repsPeak_103204	Intergenic	ENSG00000169302	STK32A	-1.03188	0.00302316	0.0105478
chr5	146567707	146569067	FoundIn3repsPeak_103206	Intergenic	ENSG00000169302	STK32A	-1.23776	1.48724e-12	4.89782e-11
chr5	146608519	146609489	FoundIn3repsPeak_103209	Intergenic	ENSG00000169302	STK32A	-0.502339	0.0045429	0.0148768
chr5	146609860	146610573	FoundIn3repsPeak_103210	Intergenic	ENSG00000169302	STK32A	-0.644822	0.00589884	0.0185327
chr5	146684481	146685226	FoundIn3repsPeak_103215	intron (NM_001287740, intron 4 of 13)	ENSG00000169302	STK32A	-0.585248	0.00803582	0.0240222
chr5	146771227	146771875	FoundIn3repsPeak_103217	3_ UTR (NM_001197294, exon 14 of 14)	ENSG00000113657	DPYSL3	-1.15779	0.00425049	0.0140676
chr5	146832249	146834450	FoundIn3repsPeak_103221	promoter-TSS (NM_001387)	ENSG00000113657	DPYSL3	-0.639979	5.37904e-06	4.21894e-05
chr5	146880855	146881572	FoundIn3repsPeak_103224	intron (NM_001197294, intron 1 of 13)	ENSG00000113657	DPYSL3	-0.90332	0.00155633	0.00597926
chr5	147100642	147101483	FoundIn3repsPeak_103237	intron (NM_001270941, intron 1 of 21)	ENSG00000176049	JAKMIP2	-0.692987	4.01213e-06	3.26433e-05
chr5	147120330	147120876	FoundIn3repsPeak_103238	intron (NM_001270941, intron 1 of 21)	ENSG00000176049	JAKMIP2	-1.06598	0.00350764	0.0119539
chr1	187342763	187343577	FoundIn3repsPeak_10324	Intergenic	ENSG00000231599	LINC01037	-1.17619	0.000100134	0.000555651
chr5	147236838	147237577	FoundIn3repsPeak_103244	Intergenic	ENSG00000164266	SPINK1	-0.633238	0.00975025	0.0281925
chr5	147251449	147252135	FoundIn3repsPeak_103246	Intergenic	ENSG00000164265	SCGB3A2	-0.862491	1.9979e-05	0.000134781
chr5	147329193	147329751	FoundIn3repsPeak_103254	Intergenic	ENSG00000178776	C5orf46	-0.905351	7.0746e-05	0.000409585
chr5	147558710	147559468	FoundIn3repsPeak_103265	Intergenic	ENSG00000196800	SPINK14	-0.93952	0.0049011	0.0158608
chr5	147574321	147575006	FoundIn3repsPeak_103266	Intergenic	ENSG00000178172	SPINK6	-1.20102	5.50871e-06	4.30786e-05
chr5	147592629	147593543	FoundIn3repsPeak_103268	intron (NM_205841, intron 2 of 3)	ENSG00000178172	SPINK6	-0.678874	0.0036253	0.0122967
chr5	147685580	147686470	FoundIn3repsPeak_103275	intron (NR_105057, intron 3 of 4)	ENSG00000145879	SPINK7	-1.17371	0.000241973	0.00120239
chr5	147698927	147700537	FoundIn3repsPeak_103276	intron (NR_105057, intron 2 of 4)	ENSG00000145879	SPINK7	-0.758039	1.45787e-07	1.69895e-06
chr5	147722459	147724115	FoundIn3repsPeak_103277	intron (NR_105057, intron 2 of 4)	ENSG00000204909	SPINK9	-0.891311	0.00441414	0.0145286
chr5	147754203	147754790	FoundIn3repsPeak_103278	intron (NR_105057, intron 2 of 4)	ENSG00000247199	LOC102546294	-0.982444	1.1316e-06	1.05832e-05
chr5	147762736	147764370	FoundIn3repsPeak_103279	promoter-TSS (NR_105057)	ENSG00000145868	FBXO38	-1.71693	3.11397e-37	2.36966e-34
chr5	147777146	147778826	FoundIn3repsPeak_103282	intron (NM_030793, intron 2 of 21)	ENSG00000145868	FBXO38	-1.13207	2.80941e-06	2.37708e-05
chr5	147806992	147807739	FoundIn3repsPeak_103284	intron (NM_030793, intron 15 of 21)	ENSG00000145868	FBXO38	-1.03624	0.0145502	0.0393512
chr5	147823366	147824185	FoundIn3repsPeak_103287	Intergenic	ENSG00000145868	FBXO38	-0.965859	1.33305e-05	9.44215e-05
chr5	147836796	147837348	FoundIn3repsPeak_103289	intron (NM_001040169, intron 5 of 5)	ENSG00000145868	FBXO38	-1.40492	1.97148e-06	1.734e-05
chr5	147861710	147863100	FoundIn3repsPeak_103293	non-coding (NR_104445, exon 8 of 8)	ENSG00000145868	FBXO38	-1.03659	5.21879e-10	1.02979e-08
chr5	147870241	147871984	FoundIn3repsPeak_103294	intron (NR_104445, intron 6 of 7)	ENSG00000145868	FBXO38	-1.44424	1.8064e-08	2.58757e-07
chr5	147922220	147923468	FoundIn3repsPeak_103298	intron (NM_001040169, intron 3 of 5)	ENSG00000164270	HTR4	-0.59632	0.00912882	0.0266942
chr5	147928783	147929307	FoundIn3repsPeak_103299	intron (NM_001040169, intron 2 of 5)	ENSG00000164270	HTR4	-1.5727	0.000796639	0.00336527
chr5	147952345	147954551	FoundIn3repsPeak_103300	intron (NM_001040169, intron 1 of 5)	ENSG00000164270	HTR4	-0.454285	0.00491165	0.0158889
chr5	147965237	147965989	FoundIn3repsPeak_103301	intron (NM_001040169, intron 1 of 5)	ENSG00000164270	HTR4	-0.930868	0.002133	0.00784416
chr5	147975953	147977507	FoundIn3repsPeak_103302	intron (NM_001040169, intron 1 of 5)	ENSG00000164270	HTR4	-0.967905	0.000211598	0.00106965
chr5	148006475	148007293	FoundIn3repsPeak_103307	intron (NM_001040169, intron 1 of 5)	ENSG00000164270	HTR4	-1.67274	5.53838e-06	4.32854e-05
chr5	148011799	148013041	FoundIn3repsPeak_103308	intron (NM_001040169, intron 1 of 5)	ENSG00000164270	HTR4	-0.599855	0.0194126	0.0498836
chr5	148018241	148019360	FoundIn3repsPeak_103309	intron (NR_104445, intron 1 of 7)	ENSG00000164270	HTR4	-1.1935	2.0839e-23	3.70949e-21
chr5	148033838	148034529	FoundIn3repsPeak_103310	promoter-TSS (NM_000870)	ENSG00000164270	HTR4	-1.39103	0.000116831	0.000635539
chr5	148038899	148040675	FoundIn3repsPeak_103311	Intergenic	ENSG00000164270	HTR4	-0.950829	2.62267e-06	2.23523e-05
chr5	148061497	148063119	FoundIn3repsPeak_103315	Intergenic	ENSG00000164270	HTR4	-1.65801	1.5967e-51	4.30127e-48
chr5	148066925	148067695	FoundIn3repsPeak_103316	Intergenic	ENSG00000164270	HTR4	-1.62843	3.267e-33	1.699e-30
chr5	148081661	148082185	FoundIn3repsPeak_103318	Intergenic	ENSG00000164270	HTR4	-1.14516	0.00079692	0.00336604
chr5	148108679	148109198	FoundIn3repsPeak_103323	Intergenic	ENSG00000164270	HTR4	-1.42947	0.00038034	0.00177897
chr5	148110202	148111232	FoundIn3repsPeak_103324	Intergenic	ENSG00000164270	HTR4	-1.53736	9.91916e-10	1.84949e-08
chr5	148111695	148112715	FoundIn3repsPeak_103325	Intergenic	ENSG00000164270	HTR4	-1.16611	1.19464e-05	8.57497e-05
chr5	148113100	148113840	FoundIn3repsPeak_103326	Intergenic	ENSG00000164270	HTR4	-1.15315	2.11106e-06	1.84304e-05
chr5	148120361	148121688	FoundIn3repsPeak_103328	Intergenic	ENSG00000169252	ADRB2	-0.804704	0.00338246	0.0115927
chr5	148124803	148125312	FoundIn3repsPeak_103329	Intergenic	ENSG00000169252	ADRB2	-1.20211	0.0001152	0.000627694
chr5	148126287	148127942	FoundIn3repsPeak_103330	Intergenic	ENSG00000169252	ADRB2	-0.554156	4.73165e-05	0.000288041
chr5	148199898	148200815	FoundIn3repsPeak_103342	Intergenic	ENSG00000169252	ADRB2	-1.43263	1.10336e-08	1.65753e-07
chr5	148205180	148207042	FoundIn3repsPeak_103343	promoter-TSS (NM_000024)	ENSG00000169252	ADRB2	-0.573107	0.00167609	0.00637372
chr1	187566596	187568009	FoundIn3repsPeak_10335	Intergenic	ENSG00000231599	LINC01037	-0.54222	7.44323e-05	0.000428053
chr5	148277293	148278451	FoundIn3repsPeak_103350	Intergenic	ENSG00000169252	ADRB2	-1.06278	0.000619849	0.0027092
chr5	148336909	148337784	FoundIn3repsPeak_103354	Intergenic	ENSG00000169247	SH3TC2	-1.52996	1.74503e-07	1.9951e-06
chr5	148377679	148378792	FoundIn3repsPeak_103359	3_ UTR (NM_024577, exon 17 of 17)	ENSG00000169247	SH3TC2	-0.767486	0.0147605	0.0398202
chr5	148414733	148415734	FoundIn3repsPeak_103365	intron (NM_024577, intron 8 of 16)	ENSG00000169247	SH3TC2	-1.01124	2.0238e-06	1.77549e-05
chr5	148417122	148417646	FoundIn3repsPeak_103366	intron (NM_024577, intron 8 of 16)	ENSG00000169247	SH3TC2	-0.758421	0.0156405	0.0417748
chr5	148428346	148429493	FoundIn3repsPeak_103369	intron (NM_024577, intron 2 of 16)	ENSG00000169247	SH3TC2	-0.863365	1.68357e-06	1.50785e-05
chr5	148448198	148449235	FoundIn3repsPeak_103372	intron (NR_122044, intron 2 of 2)	ENSG00000250072	LOC255187	-0.53417	0.0103151	0.0295365
chr5	148493702	148495491	FoundIn3repsPeak_103375	Intergenic	ENSG00000173210	ABLIM3	-0.663226	0.00021947	0.00110397
chr5	148507517	148508283	FoundIn3repsPeak_103378	Intergenic	ENSG00000173210	ABLIM3	-0.705743	0.0032623	0.0112431
chr1	187635637	187636677	FoundIn3repsPeak_10338	Intergenic	ENSG00000231599	LINC01037	-0.792743	0.0124243	0.0344919
chr5	148520538	148522299	FoundIn3repsPeak_103380	5_ UTR (NM_001301028, exon 1 of 19)	ENSG00000173210	ABLIM3	-0.601165	0.00448166	0.0147102
chr5	148567013	148567753	FoundIn3repsPeak_103385	intron (NM_014945, intron 3 of 23)	ENSG00000173210	ABLIM3	-0.515058	0.00778762	0.0233955
chr5	148617177	148617733	FoundIn3repsPeak_103393	intron (NM_014945, intron 11 of 23)	ENSG00000157510	AFAP1L1	-0.928716	0.00871289	0.0257017
chr5	148643717	148645152	FoundIn3repsPeak_103395	Intergenic	ENSG00000157510	AFAP1L1	-0.886823	0.00147056	0.00569719
chr5	148648423	148649029	FoundIn3repsPeak_103396	Intergenic	ENSG00000157510	AFAP1L1	-0.781454	0.00349491	0.0119187
chr5	148700020	148701299	FoundIn3repsPeak_103401	intron (NM_001146337, intron 14 of 17)	ENSG00000164284	GRPEL2	-1.09789	1.19585e-11	3.30676e-10
chr5	148724250	148725744	FoundIn3repsPeak_103402	promoter-TSS (NM_152407)	ENSG00000164284	GRPEL2	-0.651692	5.26092e-08	6.82141e-07
chr5	148736818	148738402	FoundIn3repsPeak_103403	promoter-TSS (NM_001301054)	ENSG00000145882	PCYOX1L	-0.75611	1.62181e-08	2.34863e-07
chr5	148746898	148747601	FoundIn3repsPeak_103406	intron (NM_024028, intron 5 of 5)	ENSG00000145882	PCYOX1L	-0.733501	0.000473171	0.00214714
chr5	148750631	148751417	FoundIn3repsPeak_103407	Intergenic	ENSG00000127743	IL17B	-0.975824	1.3897e-05	9.7981e-05
chr5	148802121	148802801	FoundIn3repsPeak_103414	intron (NR_105060, intron 2 of 4)	ENSG00000249669	MIR143	-0.917384	0.00683573	0.0209556
chr5	148808097	148808736	FoundIn3repsPeak_103415	promoter-TSS (NR_029684)	ENSG00000249669	MIR143	-0.642444	0.00957518	0.0277765
chr5	148819176	148819913	FoundIn3repsPeak_103418	Intergenic	ENSG00000276365	MIR145	-1.07532	7.6759e-05	0.000439972
chr5	148825053	148825981	FoundIn3repsPeak_103420	Intergenic	ENSG00000276365	MIR145	-0.444549	0.00551081	0.0175142
chr5	148828770	148829550	FoundIn3repsPeak_103421	Intergenic	ENSG00000276365	MIR145	-1.11029	8.80935e-07	8.49422e-06
chr5	148850817	148851733	FoundIn3repsPeak_103426	Intergenic	ENSG00000276365	MIR145	-0.931328	0.00197744	0.0073532
chr5	148930063	148931710	FoundIn3repsPeak_103432	promoter-TSS (NM_001271742)	ENSG00000113712	CSNK1A1	-0.65553	2.54625e-09	4.37118e-08
chr5	149011370	149012771	FoundIn3repsPeak_103440	3_ UTR (NM_001001669, exon 13 of 13)	ENSG00000183111	ARHGEF37	-0.360053	0.0166184	0.0439124
chr5	149020802	149021306	FoundIn3repsPeak_103441	Intergenic	ENSG00000183111	ARHGEF37	-0.755878	0.0175799	0.0459972
chr5	149046782	149047584	FoundIn3repsPeak_103447	Intergenic	ENSG00000155846	PPARGC1B	-0.751107	0.00612308	0.0191146
chr5	149109299	149112537	FoundIn3repsPeak_103449	intron (NM_133263, intron 1 of 11)	ENSG00000155846	PPARGC1B	-0.505857	0.00063352	0.00276176
chr5	149185280	149186293	FoundIn3repsPeak_103457	intron (NM_001172699, intron 1 of 10)	ENSG00000155846	PPARGC1B	-0.653107	2.13199e-05	0.00014264
chr5	149309631	149310884	FoundIn3repsPeak_103466	TTS (NR_110534)		LOC644762	-1.31431	1.34348e-06	1.23394e-05
chr5	149319100	149320361	FoundIn3repsPeak_103467	intron (NM_000440, intron 1 of 21)	ENSG00000132915	PDE6A	-0.429097	0.0183547	0.0476119
chr5	149378936	149381699	FoundIn3repsPeak_103472	promoter-TSS (NM_001243253)	ENSG00000164296	TIGD6	-0.489647	5.45236e-05	0.00032642
chr5	149405949	149406887	FoundIn3repsPeak_103474	exon (NM_014983, exon 8 of 20)	ENSG00000164296	TIGD6	-0.987182	1.40519e-08	2.06513e-07
chr5	149429271	149430294	FoundIn3repsPeak_103476	intron (NM_014983, intron 18 of 19)	ENSG00000182578	CSF1R	-0.415292	0.00879377	0.0258932
chr5	149580148	149581067	FoundIn3repsPeak_103493	intron (NM_014228, intron 5 of 13)	ENSG00000011083	SLC6A7	-1.13531	0.00101829	0.0041564
chr5	149729947	149730769	FoundIn3repsPeak_103507	Intergenic	ENSG00000070814	TCOF1	-0.589093	0.0190341	0.0490822
chr5	149736415	149738032	FoundIn3repsPeak_103508	promoter-TSS (NM_001135245)	ENSG00000070814	TCOF1	-0.437042	0.000728828	0.00311644
chr5	149828013	149829964	FoundIn3repsPeak_103518	intron (NM_005617, intron 1 of 4)	ENSG00000164587	RPS14	-0.347432	0.0165168	0.0436892
chr5	149837863	149839098	FoundIn3repsPeak_103519	Intergenic	ENSG00000164587	RPS14	-0.417275	0.0107259	0.0305119
chr1	187949576	187950889	FoundIn3repsPeak_10352	Intergenic	ENSG00000231599	LINC01037	-0.959602	0.00263901	0.00940436
chr5	149840732	149841313	FoundIn3repsPeak_103521	Intergenic	ENSG00000164587	RPS14	-1.52545	6.72013e-07	6.68237e-06
chr5	149856835	149857623	FoundIn3repsPeak_103523	intron (NR_105061, intron 2 of 2)	ENSG00000254333	NDST1-AS1	-0.566891	0.0117548	0.0329304
chr5	149861044	149862965	FoundIn3repsPeak_103524	intron (NR_105061, intron 2 of 2)	ENSG00000254333	NDST1-AS1	-0.641781	0.000304956	0.00147039
chr5	149878624	149879758	FoundIn3repsPeak_103527	intron (NM_001301063, intron 1 of 13)	ENSG00000070614	NDST1	-1.13807	2.83349e-10	5.92167e-09
chr5	149892856	149893756	FoundIn3repsPeak_103530	intron (NM_001543, intron 1 of 14)	ENSG00000070614	NDST1	-0.857956	0.000106328	0.000585584
chr5	149896834	149897656	FoundIn3repsPeak_103532	intron (NM_001543, intron 1 of 14)	ENSG00000070614	NDST1	-0.705226	0.00121651	0.00483722
chr5	149924198	149924786	FoundIn3repsPeak_103536	intron (NM_001543, intron 10 of 14)	ENSG00000070614	NDST1	-0.837853	0.000736172	0.00314316
chr5	150079915	150081216	FoundIn3repsPeak_103555	5_ UTR (NM_018047, exon 1 of 11)	ENSG00000086589	RBM22	-0.662827	3.08132e-07	3.33252e-06
chr5	150113994	150115061	FoundIn3repsPeak_103557	intron (NM_016221, intron 4 of 12)	ENSG00000132912	DCTN4	-0.357165	0.00914536	0.0267368
chr5	150137673	150139019	FoundIn3repsPeak_103559	promoter-TSS (NM_001135644)	ENSG00000132912	DCTN4	-0.56509	1.85821e-06	1.64576e-05
chr5	150142856	150144440	FoundIn3repsPeak_103560	Intergenic	ENSG00000132912	DCTN4	-0.35349	0.0131721	0.0361983
chr5	150157765	150159172	FoundIn3repsPeak_103562	5_ UTR (NM_032947, exon 1 of 2)	ENSG00000256235	SMIM3	-0.590026	0.000113043	0.00061744
chr5	150180117	150181611	FoundIn3repsPeak_103565	Intergenic	ENSG00000256235	SMIM3	-1.58066	3.24496e-13	1.2034e-11
chr5	150226521	150227539	FoundIn3repsPeak_103567	intron (NM_001346557, intron 1 of 3)	ENSG00000237693	IRGM	-0.603336	0.00107579	0.00435781
chr5	150283694	150285074	FoundIn3repsPeak_103569	5_ UTR (NM_001172831, exon 1 of 7)	ENSG00000145908	ZNF300	-1.70974	5.47994e-18	4.57884e-16
chr5	150325414	150326821	FoundIn3repsPeak_103570	promoter-TSS (NR_026867)		ZNF300P1	-2.94535	5.65103e-32	2.5978e-29
chr5	150395314	150396653	FoundIn3repsPeak_103575	Intergenic	ENSG00000211445	GPX3	-1.32455	1.58688e-16	1.04112e-14
chr5	150401873	150403751	FoundIn3repsPeak_103576	intron (NM_001329790, intron 2 of 5)	ENSG00000211445	GPX3	-0.520831	5.61317e-05	0.000334715
chr5	150427292	150427831	FoundIn3repsPeak_103578	intron (NM_001252385, intron 8 of 17)	ENSG00000145901	TNIP1	-0.706536	0.00800341	0.0239392
chr5	150459888	150461204	FoundIn3repsPeak_103583	promoter-TSS (NM_006058)	ENSG00000145901	TNIP1	-0.700599	5.27141e-07	5.38111e-06
chr5	150479583	150481456	FoundIn3repsPeak_103586	3_ UTR (NM_001155, exon 26 of 26)	ENSG00000145901	TNIP1	-0.408951	0.00393942	0.0131964
chr5	150494743	150495513	FoundIn3repsPeak_103588	intron (NM_001193544, intron 19 of 24)	ENSG00000197043	ANXA6	-0.62018	0.0177055	0.0462512
chr5	150602458	150603984	FoundIn3repsPeak_103603	intron (NM_015621, intron 1 of 8)	ENSG00000198624	CCDC69	-0.36462	0.0182053	0.047299
chr5	150631788	150633300	FoundIn3repsPeak_103607	promoter-TSS (NM_001167607)	ENSG00000196743	GM2A	-0.892065	8.30458e-16	4.87182e-14
chr5	150663835	150664419	FoundIn3repsPeak_103609	intron (NM_181774, intron 7 of 9)	ENSG00000186334	SLC36A3	-0.804342	0.0129602	0.0357048
chr5	150667643	150668250	FoundIn3repsPeak_103610	intron (NM_181774, intron 5 of 9)	ENSG00000186334	SLC36A3	-1.20972	0.000186503	0.000957668
chr5	150698677	150699372	FoundIn3repsPeak_103615	intron (NM_181776, intron 9 of 9)	ENSG00000186334	SLC36A3	-1.15361	0.000140907	0.000750108
chr5	150811694	150812264	FoundIn3repsPeak_103623	Intergenic	ENSG00000123643	SLC36A1	-1.71229	4.59852e-06	3.68311e-05
chr5	150826761	150828567	FoundIn3repsPeak_103624	intron (NM_078483, intron 1 of 10)	ENSG00000123643	SLC36A1	-0.619196	9.34102e-06	6.89408e-05
chr5	150843545	150844301	FoundIn3repsPeak_103626	intron (NM_078483, intron 3 of 10)	ENSG00000123643	SLC36A1	-0.970012	0.000959899	0.0039523
chr5	150879812	150881183	FoundIn3repsPeak_103629	Intergenic	ENSG00000276622	MIR6499	-0.785585	4.19824e-05	0.000259463
chr5	150899533	150900303	FoundIn3repsPeak_103631	intron (NM_001447, intron 18 of 22)	ENSG00000276622	MIR6499	-1.39995	5.95011e-05	0.00035242
chr5	151031267	151032290	FoundIn3repsPeak_103642	Intergenic	ENSG00000249035	CTB-113P19.1	-0.444817	0.0114336	0.0321702
chr5	151038013	151039360	FoundIn3repsPeak_103643	Intergenic	ENSG00000249035	CTB-113P19.1	-0.495528	0.0040472	0.0135077
chr5	151043476	151044023	FoundIn3repsPeak_103644	exon (NM_003118, exon 9 of 10)	ENSG00000249035	CTB-113P19.1	-0.800889	0.0123613	0.0343416
chr5	151049727	151050485	FoundIn3repsPeak_103645	intron (NM_001309443, intron 5 of 9)	ENSG00000249035	CTB-113P19.1	-0.794693	0.00103967	0.00423103
chr5	151075823	151076770	FoundIn3repsPeak_103648	Intergenic	ENSG00000113140	SPARC	-0.942426	9.84835e-05	0.000547622
chr5	151134938	151135491	FoundIn3repsPeak_103659	intron (NM_004045, intron 1 of 3)	ENSG00000177556	ATOX1	-1.6049	6.92668e-09	1.08612e-07
chr5	151137018	151138939	FoundIn3repsPeak_103660	intron (NM_004045, intron 1 of 3)	ENSG00000177556	ATOX1	-0.819014	5.53775e-11	1.33482e-09
chr5	151150164	151152128	FoundIn3repsPeak_103661	promoter-TSS (NR_132346)		LOC100652758	-0.914813	6.14947e-26	1.55402e-23
chr5	151159858	151160584	FoundIn3repsPeak_103662	intron (NM_198395, intron 1 of 11)		LOC100652758	-0.876338	1.4188e-06	1.29421e-05
chr5	151204462	151205626	FoundIn3repsPeak_103667	intron (NM_001146040, intron 8 of 8)		LOC100652758	-0.792076	0.000626546	0.00273518
chr5	151243835	151244571	FoundIn3repsPeak_103670	intron (NM_001292000, intron 2 of 7)	ENSG00000145888	GLRA1	-0.687176	0.00464	0.0151421
chr5	151269710	151270217	FoundIn3repsPeak_103672	intron (NM_001292000, intron 1 of 7)	ENSG00000145888	GLRA1	-1.38811	3.83363e-06	3.13613e-05
chr5	151303332	151304834	FoundIn3repsPeak_103676	exon (NM_000171, exon 1 of 9)	ENSG00000145888	GLRA1	-1.38129	1.26777e-14	5.99997e-13
chr5	151337483	151338636	FoundIn3repsPeak_103678	promoter-TSS (NR_109876)	ENSG00000254226	LINC01933	-0.477145	0.0113035	0.0318696
chr5	151344219	151344918	FoundIn3repsPeak_103679	intron (NR_109876, intron 1 of 2)	ENSG00000254226	LINC01933	-1.08556	6.80805e-05	0.000396231
chr5	151418088	151418600	FoundIn3repsPeak_103685	intron (NR_109876, intron 1 of 2)	ENSG00000254226	LINC01933	-0.87052	0.000648602	0.00281877
chr5	151443879	151444612	FoundIn3repsPeak_103686	intron (NR_109876, intron 1 of 2)	ENSG00000254226	LINC01933	-1.568	7.09882e-07	7.01204e-06
chr5	151456280	151457193	FoundIn3repsPeak_103687	intron (NR_109876, intron 1 of 2)	ENSG00000254226	LINC01933	-0.527208	0.00591041	0.0185634
chr5	151462684	151464212	FoundIn3repsPeak_103688	intron (NR_109876, intron 1 of 2)	ENSG00000254226	LINC01933	-1.00244	2.90828e-05	0.000187518
chr5	151482078	151483049	FoundIn3repsPeak_103691	intron (NR_109876, intron 1 of 2)	ENSG00000254226	LINC01933	-0.806793	0.00347288	0.0118556
chr5	151497906	151498524	FoundIn3repsPeak_103692	intron (NR_109876, intron 1 of 2)	ENSG00000254226	LINC01933	-0.724489	0.00958315	0.0277946
chr5	151503960	151505293	FoundIn3repsPeak_103693	intron (NR_109876, intron 1 of 2)	ENSG00000254226	LINC01933	-0.852693	0.000270557	0.00132606
chr5	151521935	151523070	FoundIn3repsPeak_103694	intron (NR_109876, intron 1 of 2)	ENSG00000254226	LINC01933	-1.21956	3.9362e-14	1.71801e-12
chr5	151724855	151725727	FoundIn3repsPeak_103705	Intergenic	ENSG00000132911	NMUR2	-0.457157	0.00527301	0.0168787
chr5	151729169	151729916	FoundIn3repsPeak_103706	Intergenic	ENSG00000132911	NMUR2	-1.07619	2.10185e-05	0.000140869
chr5	151761244	151761871	FoundIn3repsPeak_103707	Intergenic	ENSG00000132911	NMUR2	-0.862223	0.00332771	0.0114342
chr5	151884889	151885766	FoundIn3repsPeak_103710	Intergenic	ENSG00000132911	NMUR2	-0.731224	4.24856e-05	0.0002622
chr5	151893838	151895109	FoundIn3repsPeak_103711	Intergenic	ENSG00000132911	NMUR2	-0.846085	0.000199294	0.00101495
chr5	152147372	152148468	FoundIn3repsPeak_103722	intron (NR_109877, intron 3 of 4)	ENSG00000249484	LINC01470	-0.549246	0.000969077	0.00398266
chr5	152187361	152188414	FoundIn3repsPeak_103724	intron (NR_109877, intron 3 of 4)	ENSG00000249484	LINC01470	-0.622605	0.0178038	0.0464599
chr5	152223731	152224482	FoundIn3repsPeak_103726	intron (NR_109877, intron 2 of 4)	ENSG00000249484	LINC01470	-0.933303	0.0142183	0.0386009
chr5	152455287	152456783	FoundIn3repsPeak_103731	Intergenic	ENSG00000249484	LINC01470	-0.401273	0.0189292	0.0488642
chr5	152600233	152601013	FoundIn3repsPeak_103734	Intergenic	ENSG00000249484	LINC01470	-0.737835	0.00652946	0.02017
chr5	152729497	152730567	FoundIn3repsPeak_103738	Intergenic	ENSG00000155511	GRIA1	-0.80105	0.0077316	0.0232526
chr5	152805883	152807211	FoundIn3repsPeak_103740	Intergenic	ENSG00000155511	GRIA1	-0.872373	0.0115383	0.0324181
chr5	152869188	152871503	FoundIn3repsPeak_103744	promoter-TSS (NM_001258023)	ENSG00000155511	GRIA1	-0.904501	8.18968e-07	7.95882e-06
chr5	152876272	152876979	FoundIn3repsPeak_103745	intron (NM_001258019, intron 2 of 14)	ENSG00000155511	GRIA1	-0.914324	2.22527e-05	0.000148043
chr5	153029440	153030983	FoundIn3repsPeak_103757	intron (NM_001114183, intron 4 of 15)	ENSG00000155511	GRIA1	-0.455939	0.0179325	0.0467222
chr5	153069686	153070763	FoundIn3repsPeak_103763	intron (NM_001114183, intron 8 of 15)	ENSG00000155511	GRIA1	-1.03111	0.000460535	0.00209869
chr5	153102647	153103951	FoundIn3repsPeak_103766	intron (NM_001114183, intron 11 of 15)	ENSG00000155511	GRIA1	-0.423086	0.00755769	0.0228229
chr5	153110081	153110734	FoundIn3repsPeak_103767	intron (NM_001114183, intron 11 of 15)	ENSG00000155511	GRIA1	-0.821722	0.00931348	0.0271417
chr5	153121078	153122348	FoundIn3repsPeak_103768	intron (NM_001114183, intron 11 of 15)	ENSG00000155511	GRIA1	-1.45299	1.2737e-14	6.02382e-13
chr5	153128294	153128845	FoundIn3repsPeak_103769	intron (NM_001114183, intron 11 of 15)	ENSG00000155511	GRIA1	-2.24063	8.61583e-10	1.6283e-08
chr5	153211475	153212224	FoundIn3repsPeak_103779	Intergenic	ENSG00000055147	FAM114A2	-1.44867	1.30859e-29	4.8556e-27
chr5	153328452	153329744	FoundIn3repsPeak_103789	Intergenic	ENSG00000055147	FAM114A2	-0.599089	0.0183631	0.0476272
chr5	153344083	153345088	FoundIn3repsPeak_103791	Intergenic	ENSG00000055147	FAM114A2	-0.929087	5.73189e-07	5.80224e-06
chr5	153353621	153355011	FoundIn3repsPeak_103793	Intergenic	ENSG00000055147	FAM114A2	-0.7697	3.85705e-06	3.15203e-05
chr5	153356152	153356734	FoundIn3repsPeak_103794	Intergenic	ENSG00000055147	FAM114A2	-0.987863	0.000151465	0.000798827
chr5	153359985	153360496	FoundIn3repsPeak_103796	Intergenic	ENSG00000055147	FAM114A2	-0.973603	0.000385682	0.001801
chr5	153367908	153368613	FoundIn3repsPeak_103797	Intergenic	ENSG00000055147	FAM114A2	-1.4125	5.51096e-14	2.35125e-12
chr5	153417580	153419033	FoundIn3repsPeak_103801	promoter-TSS (NM_001135037)	ENSG00000055147	FAM114A2	-1.27025	1.672e-28	5.49284e-26
chr5	153451554	153452543	FoundIn3repsPeak_103803	Intergenic	ENSG00000037749	MFAP3	-0.974539	9.18679e-07	8.8096e-06
chr5	153476496	153477085	FoundIn3repsPeak_103809	Intergenic	ENSG00000037749	MFAP3	-0.821641	0.00756134	0.0228323
chr5	153513098	153513632	FoundIn3repsPeak_103812	Intergenic	ENSG00000164574	GALNT10	-1.22779	9.69735e-06	7.12972e-05
chr5	153558800	153560364	FoundIn3repsPeak_103817	Intergenic	ENSG00000164574	GALNT10	-0.377006	0.016662	0.0439989
chr5	153569366	153570749	FoundIn3repsPeak_103818	promoter-TSS (NM_198321)	ENSG00000164574	GALNT10	-1.03401	2.42677e-12	7.66936e-11
chr5	153576147	153578126	FoundIn3repsPeak_103819	intron (NM_198321, intron 1 of 11)	ENSG00000164574	GALNT10	-1.03102	1.87333e-17	1.44931e-15
chr5	153582116	153583040	FoundIn3repsPeak_103820	intron (NM_198321, intron 1 of 11)	ENSG00000164574	GALNT10	-0.635283	0.000299949	0.00144961
chr5	153652239	153653025	FoundIn3repsPeak_103827	intron (NM_198321, intron 1 of 11)	ENSG00000221430	MIR1294	-0.522993	0.000915153	0.00379253
chr5	153777123	153777686	FoundIn3repsPeak_103840	intron (NR_037897, intron 2 of 2)		SAP30L-AS1	-2.33309	2.24619e-09	3.89729e-08
chr5	153784460	153785241	FoundIn3repsPeak_103841	intron (NM_198321, intron 8 of 11)		SAP30L-AS1	-0.932546	7.13219e-09	1.11549e-07
chr5	153824268	153826779	FoundIn3repsPeak_103843	promoter-TSS (NM_024632)	ENSG00000164576	SAP30L	-0.638217	1.8498e-06	1.63918e-05
chr5	153846931	153848135	FoundIn3repsPeak_103845	Intergenic	ENSG00000113196	HAND1	-0.780455	7.53587e-06	5.69953e-05
chr5	153855722	153856257	FoundIn3repsPeak_103846	intron (NM_004821, intron 1 of 1)	ENSG00000113196	HAND1	-0.881455	0.00769406	0.0231637
chr5	153861531	153862655	FoundIn3repsPeak_103848	Intergenic	ENSG00000113196	HAND1	-0.810944	0.00113106	0.00454598
chr5	153884870	153885618	FoundIn3repsPeak_103851	Intergenic	ENSG00000113196	HAND1	-1.30937	0.000876471	0.00365564
chr5	153900376	153901158	FoundIn3repsPeak_103853	Intergenic	ENSG00000113196	HAND1	-0.752443	0.00187829	0.0070352
chr1	188447960	188448581	FoundIn3repsPeak_10386	Intergenic	ENSG00000231599	LINC01037	-0.734447	0.00935631	0.0272415
chr5	153989375	153990781	FoundIn3repsPeak_103860	Intergenic	ENSG00000264760	MIR3141	-0.541307	0.000801662	0.00338331
chr5	154011273	154011882	FoundIn3repsPeak_103862	Intergenic	ENSG00000264760	MIR3141	-0.703319	0.000926565	0.00383286
chr5	154019665	154020300	FoundIn3repsPeak_103863	Intergenic	ENSG00000264760	MIR3141	-0.602664	0.00111403	0.00448855
chr5	154026724	154027838	FoundIn3repsPeak_103865	Intergenic	ENSG00000221552	MIR1303	-2.37824	1.52232e-38	1.2896e-35
chr5	154028118	154028745	FoundIn3repsPeak_103866	Intergenic	ENSG00000221552	MIR1303	-0.756341	6.44941e-05	0.000378152
chr5	154032905	154034927	FoundIn3repsPeak_103867	Intergenic	ENSG00000221552	MIR1303	-0.464069	0.000326637	0.00156008
chr5	154061855	154063066	FoundIn3repsPeak_103870	Intergenic	ENSG00000221552	MIR1303	-0.330564	0.00153249	0.00589961
chr5	154120089	154121016	FoundIn3repsPeak_103875	intron (NM_015315, intron 1 of 18)	ENSG00000155506	LARP1	-0.722155	0.0070975	0.02163
chr5	154134023	154136248	FoundIn3repsPeak_103877	intron (NM_015315, intron 1 of 18)	ENSG00000155506	LARP1	-0.751866	7.17298e-11	1.6873e-09
chr5	154136273	154137189	FoundIn3repsPeak_103878	intron (NM_015315, intron 1 of 18)	ENSG00000155506	LARP1	-0.497131	0.0022646	0.00826001
chr5	154149126	154149676	FoundIn3repsPeak_103879	intron (NM_015315, intron 1 of 18)	ENSG00000155506	LARP1	-0.888262	0.00210778	0.0077639
chr5	154155404	154156406	FoundIn3repsPeak_103881	intron (NM_015315, intron 1 of 18)	ENSG00000263361	MIR378H	-0.54239	0.0140124	0.0381417
chr5	154213981	154215301	FoundIn3repsPeak_103887	intron (NM_032385, intron 2 of 8)	ENSG00000263361	MIR378H	-0.346728	0.00252497	0.00906174
chr5	154236767	154238671	FoundIn3repsPeak_103891	promoter-TSS (NM_001301083)	ENSG00000155508	CNOT8	-0.490737	4.63172e-07	4.7959e-06
chr5	154316896	154318312	FoundIn3repsPeak_103893	exon (NM_015465, exon 1 of 28)	ENSG00000082516	GEMIN5	-0.789722	2.34111e-10	4.9776e-09
chr5	154319952	154321165	FoundIn3repsPeak_103894	promoter-TSS (NM_001014990)	ENSG00000082515	MRPL22	-0.989209	3.15385e-15	1.66458e-13
chr5	154323055	154323574	FoundIn3repsPeak_103895	intron (NM_001014990, intron 2 of 5)	ENSG00000082515	MRPL22	-1.39427	3.58798e-08	4.81591e-07
[truncated: 21,852 more rows]
