# Supplementary material for: BET inhibition prevents aberrant RUNX1 and ERG transcription in STAG2 mutant leukaemia cells
Source: J Mol Cell Biol. 2020 Jan 3;12(5):397–9. doi: 10.1093/jmcb/mjz114 (PMC7288737; doi:10.1093/jmcb/mjz114)
Supplement: Supplementary_Data4_Superenhancers_mjz114 [file supplementary_data4_superenhancers_mjz114.xlsx]

## Sheet: SE_genes with DE ATAC 
Superenhancer associated genes with differential ATAC sites in STAG2-null-A cells
NearestEnsembl	GeneName	Superenhancers
ENSG00000281376	ABALON	SE_39853
ENSG00000281376	ABALON	SE_13448
ENSG00000103222	ABCC1	SE_13655
ENSG00000091262	ABCC6	SE_13354
ENSG00000204427	ABHD16A	SE_40027
ENSG00000130402	ACTN4	SE_40018
ENSG00000130402	ACTN4	SE_13490
ENSG00000130402	ACTN4	SE_09404
ENSG00000106526	ACTR3C	SE_40060
ENSG00000106526	ACTR3C	SE_13608
ENSG00000182885	ADGRG3	SE_13666
ENSG00000282608	ADORA3	SE_09325
ENSG00000198221	AFDN-AS1	SE_40300
ENSG00000172493	AFF1	SE_09301
ENSG00000134698	AGO4	SE_09442
ENSG00000160216	AGPAT3	SE_40549
ENSG00000004455	AK2	SE_09317
ENSG00000135334	AKIRIN2	SE_09393
ENSG00000105221	AKT2	SE_40286
ENSG00000111275	ALDH2	SE_09863
ENSG00000149925	ALDOA	SE_40203
ENSG00000123505	AMD1	SE_13634
ENSG00000196704	AMZ2	SE_09719
ENSG00000214174	AMZ2P1	SE_09617
ENSG00000101745	ANKRD12	SE_13362
ENSG00000101745	ANKRD12	SE_09486
ENSG00000172932	ANKRD13D	SE_13406
ENSG00000172932	ANKRD13D	SE_09470
ENSG00000236977	ANKRD44-IT1	SE_09155
ENSG00000140350	ANP32A	SE_13917
ENSG00000136250	AOAH	SE_09217
ENSG00000196961	AP2A1	SE_40564
ENSG00000070718	AP3M2	SE_13586
ENSG00000178878	APOLD1	SE_40553
ENSG00000178878	APOLD1	SE_13418
ENSG00000178878	APOLD1	SE_09887
ENSG00000186635	ARAP1	SE_13891
ENSG00000186635	ARAP1	SE_09238
ENSG00000165527	ARF6	SE_13687
ENSG00000165527	ARF6	SE_09576
ENSG00000187951	ARHGAP11B	SE_40141
ENSG00000187951	ARHGAP11B	SE_13524
ENSG00000047648	ARHGAP6	SE_39871
ENSG00000116584	ARHGEF2	SE_40164
ENSG00000116584	ARHGEF2	SE_13504
ENSG00000116584	ARHGEF2	SE_09348
ENSG00000117713	ARID1A	SE_39999
ENSG00000117713	ARID1A	SE_13430
ENSG00000117713	ARID1A	SE_09344
ENSG00000185305	ARL15	SE_40170
ENSG00000228696	ARL17B	SE_10116
ENSG00000143862	ARL8A	SE_13740
ENSG00000163466	ARPC2	SE_13998
ENSG00000141337	ARSG	SE_09251
	AS-PTPRE	SE_09432
ENSG00000188611	ASAH2	SE_39963
	ASAP1-IT1	SE_09147
ENSG00000280543	ASAP1-IT2	SE_09147
	ASB9P1	SE_39970
	ASB9P1	SE_13564
	ASB9P1	SE_09652
ENSG00000116539	ASH1L	SE_40150
ENSG00000116539	ASH1L	SE_13627
ENSG00000108684	ASIC2	SE_39902
ENSG00000170653	ATF7	SE_09913
ENSG00000175224	ATG13	SE_14013
ENSG00000168010	ATG16L2	SE_13957
ENSG00000168010	ATG16L2	SE_09492
ENSG00000197548	ATG7	SE_09346
ENSG00000168874	ATOH8	SE_09507
ENSG00000166710	B2M	SE_13541
ENSG00000166710	B2M	SE_09509
ENSG00000233554	B4GALT1-AS1	SE_09459
ENSG00000118276	B4GALT6	SE_13568
ENSG00000172530	BANP	SE_13794
ENSG00000172530	BANP	SE_09244
ENSG00000087088	BAX	SE_39950
ENSG00000076108	BAZ2A	SE_14006
ENSG00000140379	BCL2A1	SE_09482
ENSG00000099968	BCL2L13	SE_09850
ENSG00000113916	BCL6	SE_09900
ENSG00000183337	BCOR	SE_40189
ENSG00000183337	BCOR	SE_39958
ENSG00000183337	BCOR	SE_13805
ENSG00000167995	BEST1	SE_39895
ENSG00000235831	BHLHE40-AS1	SE_39863
ENSG00000235831	BHLHE40-AS1	SE_13436
ENSG00000235831	BHLHE40-AS1	SE_09727
ENSG00000185963	BICD2	SE_13945
ENSG00000185963	BICD2	SE_09851
ENSG00000186222	BLOC1S4	SE_40324
ENSG00000140299	BNIP2	SE_14046
ENSG00000111801	BTN3A3	SE_09616
ENSG00000169679	BUB1	SE_40418
ENSG00000214688	C10orf105	SE_40299
ENSG00000214688	C10orf105	SE_09212
ENSG00000214688	C10orf105	SE_13733
	C10orf91	SE_09804
ENSG00000111678	C12orf57	SE_13696
ENSG00000111678	C12orf57	SE_09821
ENSG00000100802	C14orf93	SE_40100
	C15orf54	SE_09611
ENSG00000258315	C17orf49	SE_13933
ENSG00000258315	C17orf49	SE_10109
ENSG00000187997	C17orf99	SE_40338
	C18orf65	SE_09211
ENSG00000141452	C18orf8	SE_09888
ENSG00000173728	C1orf100	SE_09694
	C1orf132	SE_13353
	C1orf132	SE_09440
	C20orf203	SE_40127
ENSG00000160221	C21orf33	SE_09453
ENSG00000160298	C21orf58	SE_40452
ENSG00000239605	C2orf61	SE_09141
ENSG00000234511	C5orf58	SE_09249
ENSG00000225940	C5orf67	SE_09937
	C6orf99	SE_40137
ENSG00000270024	C8orf44-SGK3	SE_13830
ENSG00000183784	C9orf66	SE_09184
ENSG00000270419	CAHM	SE_09654
ENSG00000143933	CALM2	SE_13768
ENSG00000178372	CALML5	SE_39952
ENSG00000178372	CALML5	SE_13823
ENSG00000131236	CAP1	SE_39994
ENSG00000131236	CAP1	SE_13580
ENSG00000131236	CAP1	SE_09462
ENSG00000165233	CARD19	SE_09294
ENSG00000137752	CASP1	SE_09938
ENSG00000087589	CASS4	SE_40546
ENSG00000129993	CBFA2T3	SE_39929
ENSG00000159873	CCDC117	SE_09819
ENSG00000160799	CCDC12	SE_13638
ENSG00000160799	CCDC12	SE_10127
ENSG00000160799	CCDC12	SE_40007
ENSG00000175602	CCDC85B	SE_40472
ENSG00000142039	CCDC97	SE_40475
ENSG00000142039	CCDC97	SE_13335
ENSG00000101331	CCM2L	SE_09180
ENSG00000112576	CCND3	SE_39942
ENSG00000129315	CCNT1	SE_13949
ENSG00000163823	CCR1	SE_09580
ENSG00000134061	CD180	SE_09678
ENSG00000178789	CD300LB	SE_09316
ENSG00000116815	CD58	SE_09788
ENSG00000019582	CD74	SE_13751
ENSG00000019582	CD74	SE_09932
ENSG00000125810	CD93	SE_09143
ENSG00000245848	CEBPA	SE_09601
ENSG00000267296	CEBPA-AS1	SE_09601
ENSG00000277449	CEBPB-AS1	SE_40554
ENSG00000149187	CELF1	SE_13639
ENSG00000149187	CELF1	SE_09391
	CELF2-AS1	SE_09167
ENSG00000140488	CELF6	SE_10093
ENSG00000178404	CEP295NL	SE_09297
ENSG00000143418	CERS2	SE_40449
ENSG00000111642	CHD4	SE_40114
ENSG00000255112	CHMP1B	SE_13910
ENSG00000130724	CHMP2A	SE_40465
ENSG00000130724	CHMP2A	SE_13986
ENSG00000141977	CIB3	SE_09640
ENSG00000213719	CLIC1	SE_39855
ENSG00000213719	CLIC1	SE_13347
ENSG00000213719	CLIC1	SE_10094
ENSG00000188603	CLN3	SE_10016
ENSG00000153815	CMIP	SE_09239
ENSG00000169714	CNBP	SE_13703
ENSG00000169714	CNBP	SE_09963
ENSG00000171812	COL8A2	SE_40420
ENSG00000171812	COL8A2	SE_09456
ENSG00000198756	COLGALT2	SE_40435
ENSG00000167549	CORO6	SE_09243
ENSG00000131055	COX4I2	SE_39853
ENSG00000131055	COX4I2	SE_13448
ENSG00000149532	CPSF7	SE_13692
ENSG00000184164	CRELD2	SE_10057
ENSG00000109943	CRTAM	SE_09703
ENSG00000160741	CRTC2	SE_13979
ENSG00000169826	CSGALNACT2	SE_09401
	CTC-338M124	SE_40055
ENSG00000144579	CTDSP1	SE_40412
ENSG00000132792	CTNNBL1	SE_13642
ENSG00000162438	CTRC	SE_09666
ENSG00000101160	CTSZ	SE_40437
ENSG00000168329	CX3CR1	SE_09807
ENSG00000120280	CXorf21	SE_09334
ENSG00000138061	CYP1B1	SE_09578
ENSG00000232973	CYP1B1-AS1	SE_09578
ENSG00000231852	CYP21A2	SE_40049
ENSG00000198077	CYP2A7	SE_40316
	CYP2T1P	SE_40037
ENSG00000100055	CYTH4	SE_09358
ENSG00000115165	CYTIP	SE_13912
ENSG00000115165	CYTIP	SE_09357
ENSG00000003249	DBNDD1	SE_39951
ENSG00000172992	DCAKD	SE_40405
ENSG00000167986	DDB1	SE_40401
ENSG00000175197	DDIT3	SE_39901
ENSG00000175197	DDIT3	SE_13546
ENSG00000123136	DDX39A	SE_09406
ENSG00000234006	DDX39B-AS1	SE_40214
ENSG00000234006	DDX39B-AS1	SE_13725
ENSG00000198231	DDX42	SE_40399
ENSG00000198231	DDX42	SE_13961
ENSG00000162777	DENND2D	SE_09820
ENSG00000182108	DEXI	SE_09716
ENSG00000128191	DGCR8	SE_40166
ENSG00000149091	DGKZ	SE_40544
ENSG00000149091	DGKZ	SE_09768
ENSG00000162496	DHRS3	SE_40400
ENSG00000109016	DHRS7B	SE_09547
ENSG00000204560	DHX16	SE_14027
ENSG00000204560	DHX16	SE_10000
	DLGAP1-AS1	SE_39841
	DLGAP1-AS1	SE_13339
	DLGAP1-AS1	SE_09704
ENSG00000148719	DNAJB12	SE_39845
ENSG00000148719	DNAJB12	SE_09845
ENSG00000148719	DNAJB12	SE_13982
ENSG00000213551	DNAJC9	SE_40149
ENSG00000213551	DNAJC9	SE_13911
ENSG00000134516	DOCK2	SE_09513
ENSG00000146094	DOK3	SE_10004
ENSG00000159625	DRC7	SE_13666
ENSG00000177103	DSCAML1	SE_09450
ENSG00000047579	DTNBP1	SE_09162
ENSG00000047579	DTNBP1	SE_40310
ENSG00000157540	DYRK1A	SE_13410
ENSG00000157540	DYRK1A	SE_40357
ENSG00000157540	DYRK1A	SE_09472
ENSG00000143479	DYRK3	SE_40319
ENSG00000129518	EAPP	SE_40251
ENSG00000129518	EAPP	SE_13482
ENSG00000074266	EED	SE_39879
ENSG00000074266	EED	SE_13706
ENSG00000074266	EED	SE_09452
ENSG00000254772	EEF1G	SE_13407
ENSG00000142634	EFHD2	SE_09666
ENSG00000172889	EGFL7	SE_13534
ENSG00000235947	EGOT	SE_40173
ENSG00000110047	EHD1	SE_40087
ENSG00000110047	EHD1	SE_09896
	EHD4-AS1	SE_09923
ENSG00000161960	EIF4A1	SE_09740
ENSG00000105656	ELL	SE_09318
ENSG00000156030	ELMSAN1	SE_39959
ENSG00000156030	ELMSAN1	SE_09248
ENSG00000156030	ELMSAN1	SE_13333
ENSG00000236810	ELOA-AS1	SE_40122
	EMC3-AS1	SE_40381
ENSG00000142227	EMP3	SE_40378
ENSG00000158636	EMSY	SE_40569
ENSG00000074800	ENO1	SE_40085
ENSG00000074800	ENO1	SE_13582
ENSG00000074800	ENO1	SE_10095
ENSG00000230679	ENO1-AS1	SE_40085
ENSG00000230679	ENO1-AS1	SE_13582
ENSG00000230679	ENO1-AS1	SE_10095
ENSG00000143420	ENSA	SE_40500
ENSG00000143420	ENSA	SE_13478
ENSG00000143420	ENSA	SE_10034
ENSG00000082397	EPB41L3	SE_09818
ENSG00000152223	EPG5	SE_09816
ENSG00000105722	ERF	SE_40516
	ERVK13-1	SE_09517
ENSG00000139083	ETV6	SE_13315
ENSG00000139083	ETV6	SE_09138
ENSG00000182944	EWSR1	SE_13882
ENSG00000158769	F11R	SE_40413
ENSG00000127533	F2RL3	SE_40192
ENSG00000065809	FAM107B	SE_09257
ENSG00000121104	FAM117A	SE_13338
ENSG00000121104	FAM117A	SE_09635
ENSG00000136830	FAM129B	SE_09759
ENSG00000234545	FAM133B	SE_13316
ENSG00000204767	FAM196B	SE_09653
ENSG00000185614	FAM212A	SE_13914
ENSG00000268674	FAM231C	SE_39978
	FAM45BP	SE_09579
ENSG00000197872	FAM49A	SE_13838
ENSG00000197872	FAM49A	SE_09225
	FAM53B-AS1	SE_09159
ENSG00000143409	FAM63A	SE_13955
ENSG00000166797	FAM96A	SE_40578
ENSG00000166797	FAM96A	SE_09897
ENSG00000179115	FARSA	SE_40479
ENSG00000156860	FBRS	SE_13637
ENSG00000197361	FBXL22	SE_09169
ENSG00000230701	FBXW4P1	SE_13341
ENSG00000072694	FCGR2B	SE_13494
ENSG00000203747	FCGR3A	SE_39937
ENSG00000203747	FCGR3A	SE_13488
ENSG00000203747	FCGR3A	SE_09773
ENSG00000162747	FCGR3B	SE_39938
ENSG00000162747	FCGR3B	SE_13494
ENSG00000162747	FCGR3B	SE_09867
ENSG00000137478	FCHSD2	SE_13844
ENSG00000161513	FDXR	SE_40265
ENSG00000168496	FEN1	SE_40194
ENSG00000149781	FERMT3	SE_40110
ENSG00000146192	FGD2	SE_10059
ENSG00000146192	FGD2	SE_40024
ENSG00000000938	FGR	SE_09188
	FLJ32255	SE_40341
	FLJ32255	SE_13392
ENSG00000179743	FLJ37453	SE_39995
ENSG00000179743	FLJ37453	SE_13503
ENSG00000179743	FLJ37453	SE_09659
ENSG00000258920	FOXN3-AS1	SE_09185
ENSG00000165879	FRAT1	SE_10080
ENSG00000181274	FRAT2	SE_10080
ENSG00000087086	FTL	SE_39950
ENSG00000087086	FTL	SE_13994
ENSG00000010361	FUZ	SE_13571
ENSG00000137731	FXYD2	SE_09450
ENSG00000143641	GALNT2	SE_40177
ENSG00000143641	GALNT2	SE_09661
ENSG00000106648	GALNTL5	SE_09822
ENSG00000111640	GAPDH	SE_09914
ENSG00000179348	GATA2	SE_40091
ENSG00000179348	GATA2	SE_13784
ENSG00000167491	GATAD2A	SE_40222
ENSG00000167491	GATAD2A	SE_09215
ENSG00000167491	GATAD2A	SE_13867
ENSG00000130513	GDF15	SE_39909
ENSG00000145990	GFOD1	SE_10050
ENSG00000103365	GGA2	SE_10126
ENSG00000118702	GHRH	SE_09324
ENSG00000121853	GHSR	SE_09145
ENSG00000250571	GLI4	SE_40460
ENSG00000196743	GM2A	SE_09463
ENSG00000060558	GNA15	SE_13481
ENSG00000114353	GNAI2	SE_13800
ENSG00000114353	GNAI2	SE_09475
ENSG00000141404	GNAL	SE_10091
ENSG00000185838	GNB1L	SE_40303
ENSG00000115523	GNLY	SE_09507
ENSG00000204438	GPANK1	SE_40011
ENSG00000159592	GPBP1L1	SE_40031
ENSG00000159592	GPBP1L1	SE_13613
ENSG00000125772	GPCPD1	SE_09377
ENSG00000173264	GPR137	SE_40424
ENSG00000174946	GPR171	SE_13905
ENSG00000181773	GPR3	SE_09416
ENSG00000139572	GPR84	SE_40181
ENSG00000213654	GPSM3	SE_13646
ENSG00000213654	GPSM3	SE_10140
ENSG00000233276	GPX1	SE_13462
ENSG00000177885	GRB2	SE_14041
ENSG00000177885	GRB2	SE_09177
ENSG00000186088	GSAP	SE_09437
ENSG00000111305	GSG1	SE_13738
ENSG00000111305	GSG1	SE_09832
ENSG00000105723	GSK3A	SE_40516
ENSG00000172432	GTPBP2	SE_39849
ENSG00000172432	GTPBP2	SE_13902
	GUCY2EP	SE_40082
ENSG00000162882	HAAO	SE_13340
ENSG00000224157	HCG14	SE_40326
ENSG00000224157	HCG14	SE_13476
ENSG00000228022	HCG20	SE_40555
ENSG00000101336	HCK	SE_09180
ENSG00000126264	HCST	SE_09766
ENSG00000143321	HDGF	SE_40217
ENSG00000143321	HDGF	SE_13669
ENSG00000092148	HECTD1	SE_13764
ENSG00000260339	HEXA-AS1	SE_10093
ENSG00000100084	HIRA	SE_40453
ENSG00000100084	HIRA	SE_40340
ENSG00000196866	HIST1H2AD	SE_40543
ENSG00000277075	HIST1H2AE	SE_40571
ENSG00000275221	HIST1H2AK	SE_39955
ENSG00000275221	HIST1H2AK	SE_13664
ENSG00000274290	HIST1H2BE	SE_40402
ENSG00000274641	HIST1H2BO	SE_40140
ENSG00000158406	HIST1H4H	SE_39857
ENSG00000158406	HIST1H4H	SE_13464
ENSG00000203812	HIST2H2AA3	SE_40022
ENSG00000272196	HIST2H2AA4	SE_40016
ENSG00000184260	HIST2H2AC	SE_40190
ENSG00000270882	HIST2H4A	SE_40427
ENSG00000270276	HIST2H4B	SE_40425
ENSG00000159399	HK2	SE_09207
ENSG00000204257	HLA-DMA	SE_13372
ENSG00000196126	HLA-DRB1	SE_09772
ENSG00000230613	HM13-AS1	SE_09510
ENSG00000256269	HMBS	SE_40029
ENSG00000092199	HNRNPC	SE_14040
ENSG00000169813	HNRNPF	SE_39974
ENSG00000169813	HNRNPF	SE_13492
ENSG00000169813	HNRNPF	SE_09734
ENSG00000169045	HNRNPH1	SE_40295
ENSG00000215271	HOMEZ	SE_40438
ENSG00000095066	HOOK2	SE_40134
ENSG00000095066	HOOK2	SE_13670
ENSG00000095066	HOOK2	SE_09280
ENSG00000230148	HOXB-AS1	SE_40092
ENSG00000230148	HOXB-AS1	SE_13714
ENSG00000120094	HOXB1	SE_40092
ENSG00000120093	HOXB3	SE_40498
ENSG00000182742	HOXB4	SE_40498
ENSG00000120068	HOXB8	SE_39949
ENSG00000170689	HOXB9	SE_39949
ENSG00000113749	HRH2	SE_09445
ENSG00000231948	HS1BP3-IT1	SE_40480
ENSG00000096384	HSP90AB1	SE_40325
ENSG00000204388	HSPA1B	SE_40495
ENSG00000044574	HSPA5	SE_40220
ENSG00000044574	HSPA5	SE_13755
ENSG00000179097	HTR1F	SE_13513
ENSG00000122986	HVCN1	SE_10152
ENSG00000105371	ICAM4	SE_40103
ENSG00000160888	IER2	SE_40104
ENSG00000160888	IER2	SE_13717
ENSG00000160888	IER2	SE_09569
ENSG00000159128	IFNGR2	SE_09780
ENSG00000159128	IFNGR2	SE_09624
ENSG00000159217	IGF2BP1	SE_40473
ENSG00000254709	IGLL5	SE_10122
ENSG00000110324	IL10RA	SE_09216
ENSG00000177663	IL17RA	SE_09551
ENSG00000064102	INTS13	SE_13465
ENSG00000064102	INTS13	SE_10076
ENSG00000140575	IQGAP1	SE_09468
ENSG00000144711	IQSEC1	SE_40161
ENSG00000144711	IQSEC1	SE_09375
ENSG00000168310	IRF2	SE_09158
ENSG00000128604	IRF5	SE_09717
ENSG00000161638	ITGA5	SE_09692
ENSG00000161638	ITGA5	SE_13433
ENSG00000160255	ITGB2	SE_09296
ENSG00000258730	ITPK1-AS1	SE_09265
	ITPKB-IT1	SE_09326
	ITPKB-IT1	SE_13607
ENSG00000009765	IYD	SE_40142
ENSG00000099840	IZUMO4	SE_09532
ENSG00000043143	JADE2	SE_13932
ENSG00000235488	JARID2-AS1	SE_13337
ENSG00000235488	JARID2-AS1	SE_09162
ENSG00000120071	KANSL1	SE_09447
ENSG00000214401	KANSL1-AS1	SE_13432
ENSG00000214401	KANSL1-AS1	SE_09447
ENSG00000189337	KAZN	SE_40109
ENSG00000132510	KDM6B	SE_40200
ENSG00000132510	KDM6B	SE_13663
ENSG00000132510	KDM6B	SE_09335
ENSG00000100364	KIAA0930	SE_10002
ENSG00000084731	KIF3C	SE_09566
ENSG00000231160	KLF3-AS1	SE_13626
ENSG00000067082	KLF6	SE_09469
ENSG00000067082	KLF6	SE_13736
ENSG00000172578	KLHL6	SE_13968
ENSG00000172578	KLHL6	SE_09997
ENSG00000242522	KLHL6-AS1	SE_13968
ENSG00000242522	KLHL6-AS1	SE_09997
ENSG00000167767	KRT80	SE_09476
ENSG00000198728	LDB1	SE_13819
ENSG00000165046	LETM2	SE_13576
ENSG00000165046	LETM2	SE_10139
ENSG00000131981	LGALS3	SE_09388
ENSG00000225329	LHFPL3-AS2	SE_09206
	LIMD1-AS1	SE_13455
ENSG00000215533	LINC00189	SE_09223
	LINC00431	SE_40065
ENSG00000235570	LINC00533	SE_40107
ENSG00000259703	LINC00593	SE_09817
ENSG00000233746	LINC00656	SE_09143
ENSG00000233746	LINC00656	SE_39918
	LINC00677	SE_09890
ENSG00000236383	LINC00854	SE_40535
ENSG00000241163	LINC00877	SE_09530
ENSG00000281005	LINC00921	SE_10088
ENSG00000235387	LINC00961	SE_40515
	LINC00963	SE_13931
	LINC00963	SE_10061
	LINC00963	SE_39967
	LINC01004	SE_09206
	LINC01010	SE_09555
	LINC01011	SE_40030
	LINC01011	SE_13442
	LINC01094	SE_10148
ENSG00000226673	LINC01108	SE_39892
ENSG00000226673	LINC01108	SE_09178
ENSG00000279873	LINC01126	SE_10147
ENSG00000228414	LINC01185	SE_13737
ENSG00000203999	LINC01270	SE_09235
ENSG00000233077	LINC01271	SE_09235
	LINC01272	SE_09235
ENSG00000231742	LINC01273	SE_40548
ENSG00000231742	LINC01273	SE_09939
ENSG00000244578	LINC01391	SE_40235
	LINC01413	SE_40023
	LINC01423	SE_13326
ENSG00000234380	LINC01426	SE_09801
ENSG00000233901	LINC01503	SE_09390
	LINC01507	SE_09340
	LINC01512	SE_39891
	LINC01556	SE_39880
	LINC01556	SE_13677
	LINC01578	SE_09652
ENSG00000245479	LINC01585	SE_40496
ENSG00000214900	LINC01588	SE_09329
	LINC01599	SE_09329
ENSG00000225595	LINC01623	SE_40107
ENSG00000233154	LINC01762	SE_39920
ENSG00000233154	LINC01762	SE_09543
ENSG00000234572	LINC01800	SE_09303
ENSG00000236008	LINC01814	SE_09638
ENSG00000231327	LINC01816	SE_40422
ENSG00000266913	LINC01841	SE_40289
ENSG00000266913	LINC01841	SE_13526
ENSG00000266913	LINC01841	SE_09406
ENSG00000226125	LINC01907	SE_40562
ENSG00000260868	LINC01960	SE_09298
ENSG00000204277	LINC01993	SE_40163
ENSG00000259293	LIPC-AS1	SE_09910
ENSG00000189067	LITAF	SE_10082
ENSG00000160789	LMNA	SE_39944
ENSG00000160789	LMNA	SE_13990
	LOC100130357	SE_13726
	LOC100130520	SE_09316
ENSG00000267882	LOC100131496	SE_39842
ENSG00000267882	LOC100131496	SE_13328
ENSG00000267882	LOC100131496	SE_09835
	LOC100287036	SE_09347
	LOC100419583	SE_13541
	LOC100419583	SE_09509
	LOC100505942	SE_13562
ENSG00000115221	LOC100505984	SE_09538
ENSG00000250116	LOC100506142	SE_09677
ENSG00000255521	LOC100507144	SE_10146
ENSG00000251301	LOC100507195	SE_13536
	LOC100996724	SE_13466
	LOC100996724	SE_09806
	LOC100996724	SE_39856
ENSG00000249241	LOC101060498	SE_13423
	LOC101927053	SE_40552
ENSG00000231119	LOC101927377	SE_39842
ENSG00000231119	LOC101927377	SE_13328
ENSG00000231119	LOC101927377	SE_09835
ENSG00000266100	LOC101927557	SE_13320
ENSG00000231621	LOC101927596	SE_09155
ENSG00000230943	LOC101927686	SE_09754
ENSG00000238005	LOC101927851	SE_09305
ENSG00000238005	LOC101927851	SE_39980
ENSG00000238005	LOC101927851	SE_13412
ENSG00000238005	LOC101927851	SE_09160
ENSG00000238005	LOC101927851	SE_40307
ENSG00000270174	LOC101927950	SE_09605
ENSG00000265778	LOC101927989	SE_09211
	LOC101928093	SE_13477
	LOC101928093	SE_09165
	LOC101928163	SE_09947
	LOC101928429	SE_09572
	LOC101928433	SE_09277
	LOC101929117	SE_09282
ENSG00000280639	LOC101929151	SE_09761
ENSG00000272288	LOC101929243	SE_40408
ENSG00000272288	LOC101929243	SE_13849
	LOC101929679	SE_13920
	LOC101929679	SE_09149
ENSG00000277301	LOC101929698	SE_14018
ENSG00000237686	LOC101929705	SE_39876
ENSG00000237686	LOC101929705	SE_09949
	LOC101929767	SE_40488
	LOC101929767	SE_13510
	LOC102723703	SE_09209
ENSG00000249096	LOC102723766	SE_09158
ENSG00000258137	LOC102724050	SE_13433
	LOC102724297	SE_10105
ENSG00000177553	LOC102724659	SE_39862
ENSG00000177553	LOC102724659	SE_13892
ENSG00000177553	LOC102724659	SE_09721
ENSG00000257084	LOC105369635	SE_13696
ENSG00000257084	LOC105369635	SE_09821
ENSG00000258843	LOC105370489	SE_09791
	LOC105371433	SE_09590
ENSG00000235415	LOC105372672	SE_40005
ENSG00000235415	LOC105372672	SE_13374
ENSG00000235415	LOC105372672	SE_09307
	LOC105373656	SE_40305
	LOC105373656	SE_13334
	LOC105373656	SE_09144
	LOC105373656	SE_40229
ENSG00000237128	LOC105376468	SE_10038
ENSG00000238142	LOC105376805	SE_40019
ENSG00000238142	LOC105376805	SE_13570
	LOC148696	SE_09440
	LOC283710	SE_09548
	LOC285819	SE_09616
ENSG00000231827	LOC343052	SE_10027
ENSG00000243440	LOC388813	SE_40581
	LOC400682	SE_40393
	LOC400682	SE_13693
ENSG00000213923	LOC400927-CSNK1E	SE_13715
ENSG00000227963	LOC440600	SE_40069
ENSG00000227963	LOC440600	SE_13756
ENSG00000227963	LOC440600	SE_10013
ENSG00000215154	LOC652276	SE_13470
ENSG00000231305	LOC653712	SE_09387
	LOC727896	SE_09521
ENSG00000180712	LOC728175	SE_09158
	LOC90784	SE_40416
	LOC90784	SE_09559
	LOC91450	SE_09546
ENSG00000128606	LRRC17	SE_40191
ENSG00000148814	LRRC27	SE_09804
ENSG00000124831	LRRFIP1	SE_13435
ENSG00000124831	LRRFIP1	SE_09199
ENSG00000093167	LRRFIP2	SE_09873
ENSG00000188906	LRRK2	SE_09604
ENSG00000170382	LRRN2	SE_40390
ENSG00000181817	LSM10	SE_39851
ENSG00000181817	LSM10	SE_09252
ENSG00000213316	LTC4S	SE_09413
ENSG00000267697	LUZP6	SE_13727
ENSG00000267697	LUZP6	SE_09893
ENSG00000112799	LY86	SE_09919
ENSG00000124688	MAD2L1BP	SE_39849
ENSG00000124688	MAD2L1BP	SE_13902
ENSG00000204103	MAFB	SE_09564
ENSG00000105695	MAG	SE_40044
	MALAT1	SE_39847
	MALAT1	SE_13317
	MALAT1	SE_09268
ENSG00000111885	MAN1A1	SE_13871
ENSG00000109323	MANBA	SE_09424
ENSG00000095015	MAP3K1	SE_09742
ENSG00000107968	MAP3K8	SE_10037
ENSG00000107968	MAP3K8	SE_09662
ENSG00000084764	MAPRE3	SE_40351
ENSG00000075413	MARK3	SE_09869
	MASCRNA	SE_39847
	MASCRNA	SE_13317
	MASCRNA	SE_09268
ENSG00000168906	MAT2A	SE_40201
ENSG00000168906	MAT2A	SE_13963
ENSG00000103495	MAZ	SE_40306
ENSG00000172197	MBOAT1	SE_09554
ENSG00000180398	MCFD2	SE_09141
ENSG00000143384	MCL1	SE_13457
ENSG00000137337	MDC1	SE_40093
ENSG00000198625	MDM4	SE_40146
ENSG00000198625	MDM4	SE_13597
ENSG00000099917	MED15	SE_40040
ENSG00000099917	MED15	SE_13928
ENSG00000104973	MED25	SE_13571
ENSG00000165055	METTL2B	SE_13840
ENSG00000197006	METTL9	SE_09288
ENSG00000148110	MFSD14B	SE_09948
ENSG00000102858	MGRN1	SE_09588
	MID1IP1-AS1	SE_40573
ENSG00000221176	MIR1207	SE_39910
ENSG00000221176	MIR1207	SE_10019
ENSG00000221264	MIR1284	SE_13661
ENSG00000221264	MIR1284	SE_09191
ENSG00000251862	MIR1343	SE_10146
ENSG00000265206	MIR142	SE_39867
ENSG00000265206	MIR142	SE_13411
ENSG00000265206	MIR142	SE_09498
ENSG00000229719	MIR192	SE_40087
ENSG00000229719	MIR192	SE_09896
ENSG00000210741	MIR196A1	SE_39949
ENSG00000238705	MIR1976	SE_09477
ENSG00000238705	MIR1976	SE_40154
ENSG00000238705	MIR1976	SE_10097
ENSG00000062716	MIR21	SE_13390
ENSG00000062716	MIR21	SE_10048
ENSG00000207980	MIR23A	SE_09582
ENSG00000207980	MIR23A	SE_13342
ENSG00000199075	MIR26A1	SE_13624
ENSG00000199121	MIR26B	SE_40412
ENSG00000265396	MIR3128	SE_13395
ENSG00000265396	MIR3128	SE_40102
ENSG00000264931	MIR3138	SE_09623
ENSG00000265871	MIR3174	SE_09187
ENSG00000264175	MIR3189	SE_39909
ENSG00000211543	MIR320B1	SE_40119
ENSG00000199090	MIR326	SE_09621
ENSG00000199090	MIR326	SE_13386
ENSG00000128191	MIR3618	SE_40166
	MIR3654	SE_13407
	MIR3654	SE_09194
ENSG00000143179	MIR3658	SE_10154
ENSG00000266758	MIR3680-2	SE_40493
ENSG00000266617	MIR3692	SE_40002
ENSG00000263361	MIR378H	SE_13981
ENSG00000263361	MIR378H	SE_09881
ENSG00000264295	MIR3922	SE_09142
ENSG00000199156	MIR422A	SE_40128
	MIR4315-2	SE_10015
ENSG00000264060	MIR4316	SE_09295
ENSG00000223929	MIR4432HG	SE_13371
ENSG00000223929	MIR4432HG	SE_09302
ENSG00000172965	MIR4435-2HG	SE_40090
ENSG00000172965	MIR4435-2HG	SE_13332
ENSG00000172965	MIR4435-2HG	SE_09255
ENSG00000172965	MIR4435-2HG	SE_39850
ENSG00000264583	MIR4487	SE_13558
ENSG00000264583	MIR4487	SE_09161
ENSG00000264741	MIR4505	SE_39959
ENSG00000264741	MIR4505	SE_09248
ENSG00000264741	MIR4505	SE_13333
ENSG00000264386	MIR4513	SE_13668
ENSG00000264386	MIR4513	SE_09355
ENSG00000263527	MIR4526	SE_09602
ENSG00000263676	MIR4632	SE_09154
ENSG00000264357	MIR4648	SE_09575
ENSG00000283609	MIR4662A	SE_10066
ENSG00000263735	MIR4662B	SE_40322
ENSG00000264102	MIR4688	SE_09768
ENSG00000263857	MIR4729	SE_09749
ENSG00000275238	MIR4734	SE_40580
ENSG00000264279	MIR4786	SE_09627
ENSG00000265180	MIR4790	SE_40067
ENSG00000182179	MIR5193	SE_13914
ENSG00000264653	MIR5194	SE_09240
ENSG00000263800	MIR5684	SE_40134
ENSG00000263800	MIR5684	SE_13670
ENSG00000263800	MIR5684	SE_09280
ENSG00000273742	MIR6075	SE_09319
ENSG00000275726	MIR6088	SE_39922
ENSG00000275726	MIR6088	SE_09930
ENSG00000275373	MIR6124	SE_40014
ENSG00000135655	MIR6125	SE_13604
ENSG00000135655	MIR6125	SE_09495
ENSG00000207622	MIR619	SE_09493
ENSG00000207967	MIR620	SE_09407
ENSG00000207719	MIR623	SE_13875
ENSG00000010244	MIR632	SE_40347
ENSG00000010244	MIR632	SE_13807
ENSG00000207821	MIR640	SE_13867
ENSG00000207821	MIR640	SE_09215
ENSG00000090376	MIR6502	SE_09409
ENSG00000275109	MIR6504	SE_40088
ENSG00000275109	MIR6504	SE_13861
ENSG00000166783	MIR6506	SE_40158
ENSG00000177963	MIR6743	SE_40230
ENSG00000278420	MIR6819	SE_09195
ENSG00000276753	MIR6821	SE_10057
ENSG00000276404	MIR6835	SE_40020
ENSG00000276124	MIR6855	SE_39887
ENSG00000276124	MIR6855	SE_13645
ENSG00000276124	MIR6855	SE_09183
ENSG00000276961	MIR7848	SE_09394
ENSG00000277904	MIR7850	SE_09725
ENSG00000277255	MIR7854	SE_09239
ENSG00000110917	MLEC	SE_13985
ENSG00000275023	MLLT6	SE_40580
ENSG00000215914	MMP23A	SE_40542
ENSG00000070444	MNT	SE_40368
ENSG00000070444	MNT	SE_09633
ENSG00000154889	MPPE1	SE_10091
ENSG00000160588	MPZL3	SE_09365
ENSG00000048544	MRPS10	SE_09954
ENSG00000153944	MSI2	SE_13401
ENSG00000188895	MSL1	SE_40006
ENSG00000188895	MSL1	SE_09757
	MST1P2	SE_39978
ENSG00000242114	MTFP1	SE_40432
ENSG00000139505	MTMR6	SE_09916
ENSG00000172732	MUS81	SE_40098
ENSG00000134571	MYBPC3	SE_09161
ENSG00000116990	MYCL	SE_09732
ENSG00000101608	MYL12A	SE_39915
ENSG00000101608	MYL12A	SE_13441
ENSG00000101608	MYL12A	SE_09903
ENSG00000099331	MYO9B	SE_40485
ENSG00000099331	MYO9B	SE_09204
ENSG00000267858	MZF1-AS1	SE_40465
ENSG00000267858	MZF1-AS1	SE_13986
ENSG00000078177	N4BP2	SE_14035
ENSG00000173418	NAA20	SE_10017
ENSG00000271425	NBPF10	SE_09140
ENSG00000272150	NBPF25P	SE_13318
ENSG00000272150	NBPF25P	SE_09140
ENSG00000188554	NBR1	SE_40488
ENSG00000188554	NBR1	SE_13510
ENSG00000100365	NCF4	SE_13641
ENSG00000196498	NCOR2	SE_09620
ENSG00000119408	NEK6	SE_09686
ENSG00000160602	NEK8	SE_40509
ENSG00000119638	NEK9	SE_09622
ENSG00000235568	NFAM1	SE_10106
ENSG00000123405	NFE2	SE_40043
ENSG00000123405	NFE2	SE_13425
ENSG00000100906	NFKBIA	SE_40331
ENSG00000167604	NFKBID	SE_09766
ENSG00000086102	NFX1	SE_13983
ENSG00000066136	NFYC	SE_09912
ENSG00000131669	NINJ1	SE_09294
ENSG00000168256	NKIRAS2	SE_13942
ENSG00000168256	NKIRAS2	SE_09953
ENSG00000197183	NOL4L	SE_14018
ENSG00000148400	NOTCH1	SE_09731
ENSG00000264343	NOTCH2NL	SE_09153
ENSG00000264343	NOTCH2NL	SE_13318
ENSG00000264343	NOTCH2NL	SE_09140
ENSG00000113389	NPR3	SE_13594
ENSG00000126368	NR1D1	SE_40006
ENSG00000126368	NR1D1	SE_09757
ENSG00000078618	NRDC	SE_40186
ENSG00000078618	NRDC	SE_13826
ENSG00000174004	NRROS	SE_13431
ENSG00000174004	NRROS	SE_09200
	NUDT4P1	SE_40196
ENSG00000143552	NUP210L	SE_13980
ENSG00000182613	OR2V2	SE_40017
ENSG00000085840	ORC1	SE_40233
ENSG00000243775	OSTCP1	SE_40070
ENSG00000175591	P2RY2	SE_09800
ENSG00000171631	P2RY6	SE_09800
ENSG00000138617	PARP16	SE_13711
	PARTICL	SE_13963
ENSG00000189223	PAX8-AS1	SE_09945
ENSG00000169564	PCBP1	SE_39916
ENSG00000169564	PCBP1	SE_13572
ENSG00000169564	PCBP1	SE_09986
ENSG00000160299	PCNT	SE_40452
ENSG00000178104	PDE4DIP	SE_39856
ENSG00000178104	PDE4DIP	SE_13466
ENSG00000178104	PDE4DIP	SE_09806
ENSG00000108518	PFN1	SE_13951
ENSG00000087157	PGS1	SE_09402
ENSG00000109118	PHF12	SE_13593
ENSG00000116273	PHF13	SE_40051
ENSG00000119403	PHF19	SE_39875
ENSG00000119403	PHF19	SE_13925
ENSG00000135365	PHF21A	SE_13848
ENSG00000073921	PICALM	SE_09372
ENSG00000073921	PICALM	SE_39879
ENSG00000073921	PICALM	SE_13706
ENSG00000073921	PICALM	SE_09452
ENSG00000060642	PIGV	SE_13430
ENSG00000060642	PIGV	SE_09344
ENSG00000060642	PIGV	SE_39987
ENSG00000060642	PIGV	SE_13729
ENSG00000105851	PIK3CG	SE_13763
ENSG00000085514	PILRA	SE_09366
ENSG00000198355	PIM3	SE_10057
ENSG00000241878	PISD	SE_10007
ENSG00000145287	PLAC8	SE_09915
ENSG00000189129	PLAC9	SE_09671
ENSG00000169499	PLEKHA2	SE_09711
ENSG00000169499	PLEKHA2	SE_09752
ENSG00000090924	PLEKHG2	SE_40503
ENSG00000090924	PLEKHG2	SE_09269
	PLEKHM1P1	SE_10015
ENSG00000039650	PNKP	SE_40008
ENSG00000189266	PNRC2	SE_13452
ENSG00000138621	PPCDC	SE_09632
ENSG00000177380	PPFIA3	SE_40327
ENSG00000108179	PPIF	SE_13540
ENSG00000108179	PPIF	SE_09148
ENSG00000131013	PPIL4	SE_13685
ENSG00000204569	PPP1R10	SE_39971
ENSG00000204569	PPP1R10	SE_13389
ENSG00000087074	PPP1R15A	SE_40239
ENSG00000087074	PPP1R15A	SE_13446
ENSG00000087074	PPP1R15A	SE_09874
ENSG00000158615	PPP1R15B	SE_13620
ENSG00000235194	PPP1R3E	SE_40438
ENSG00000149923	PPP4C	SE_40203
ENSG00000148840	PPRC1	SE_13819
ENSG00000131238	PPT1	SE_09462
	PRKAG2-AS1	SE_09540
ENSG00000163932	PRKCD	SE_09542
ENSG00000067606	PRKCZ	SE_09983
ENSG00000115718	PROC	SE_09644
ENSG00000007062	PROM1	SE_13383
ENSG00000225778	PROSER2-AS1	SE_39993
ENSG00000112739	PRPF4B	SE_13804
ENSG00000125637	PSD4	SE_09945
ENSG00000140368	PSTPIP1	SE_09359
ENSG00000011304	PTBP1	SE_40385
ENSG00000110958	PTGES3	SE_40105
ENSG00000110958	PTGES3	SE_13683
ENSG00000110958	PTGES3	SE_09750
ENSG00000187514	PTMA	SE_40298
ENSG00000187514	PTMA	SE_13474
ENSG00000187514	PTMA	SE_09877
ENSG00000184007	PTP4A2	SE_39960
ENSG00000184007	PTP4A2	SE_13610
ENSG00000184007	PTP4A2	SE_09496
ENSG00000196396	PTPN1	SE_09702
ENSG00000127947	PTPN12	SE_09999
ENSG00000175354	PTPN2	SE_09562
ENSG00000111679	PTPN6	SE_13696
ENSG00000111679	PTPN6	SE_09821
ENSG00000143851	PTPN7	SE_13740
ENSG00000143851	PTPN7	SE_39912
ENSG00000080031	PTPRH	SE_40275
ENSG00000141378	PTRH2	SE_40550
ENSG00000184924	PTRHD1	SE_40476
ENSG00000183255	PTTG1IP	SE_09296
ENSG00000171813	PWWP2B	SE_09804
ENSG00000084733	RAB10	SE_09566
ENSG00000167461	RAB8A	SE_09640
ENSG00000237328	RAI1-AS1	SE_13947
ENSG00000160271	RALGDS	SE_40395
ENSG00000160271	RALGDS	SE_13449
ENSG00000099901	RANBP1	SE_40394
ENSG00000138670	RASGEF1B	SE_09483
ENSG00000266094	RASSF5	SE_09327
ENSG00000239306	RBM14	SE_13806
ENSG00000239306	RBM14	SE_10115
ENSG00000131051	RBM39	SE_40574
ENSG00000131051	RBM39	SE_13519
ENSG00000173933	RBM4	SE_10115
ENSG00000159200	RCAN1	SE_09811
ENSG00000092871	RFFL	SE_10102
ENSG00000143390	RFX5	SE_13543
ENSG00000143878	RHOB	SE_09943
ENSG00000119729	RHOQ	SE_09677
ENSG00000140522	RLBP1	SE_09466
ENSG00000026297	RNASET2	SE_09941
ENSG00000164068	RNF123	SE_40059
ENSG00000181481	RNF135	SE_09687
ENSG00000116514	RNF19B	SE_09317
ENSG00000187147	RNF220	SE_13429
ENSG00000204308	RNF5	SE_40297
ENSG00000276027	RNU12	SE_13948
ENSG00000136942	RPL35	SE_40439
ENSG00000136942	RPL35	SE_13820
ENSG00000163902	RPN1	SE_09387
ENSG00000163684	RPP14	SE_10070
ENSG00000163125	RPRD2	SE_40450
ENSG00000149273	RPS3	SE_09621
ENSG00000117676	RPS6KA1	SE_09477
	RPS6KA2-AS1	SE_09941
ENSG00000170889	RPS9	SE_13964
ENSG00000170889	RPS9	SE_09680
ENSG00000160188	RSPH1	SE_13588
ENSG00000172426	RSPH9	SE_39849
ENSG00000172426	RSPH9	SE_13902
ENSG00000117616	RSRP1	SE_13531
ENSG00000117616	RSRP1	SE_39923
ENSG00000125744	RTN2	SE_39922
ENSG00000115310	RTN4	SE_09585
ENSG00000115310	RTN4	SE_39897
ENSG00000115310	RTN4	SE_13769
ENSG00000159216	RUNX1	SE_13360
ENSG00000159216	RUNX1	SE_09308
	RUNX1-IT1	SE_09308
	RUNX1-IT1	SE_13349
ENSG00000101347	SAMHD1	SE_10153
ENSG00000252481	SCARNA13	SE_09499
ENSG00000149021	SCGB1A1	SE_09961
ENSG00000130489	SCO2	SE_09284
ENSG00000128228	SDF2L1	SE_40257
ENSG00000265808	SEC22B	SE_09153
ENSG00000141574	SECTM1	SE_40455
ENSG00000138018	SELENOI	SE_40176
ENSG00000073169	SELENOO	SE_10100
ENSG00000086475	SEPHS1	SE_40099
ENSG00000099381	SETD1A	SE_13943
ENSG00000139718	SETD1B	SE_40052
ENSG00000139718	SETD1B	SE_13662
ENSG00000168137	SETD5	SE_13428
ENSG00000168137	SETD5	SE_10033
ENSG00000111252	SH2B3	SE_40041
ENSG00000111252	SH2B3	SE_13643
ENSG00000111252	SH2B3	SE_09337
ENSG00000152292	SH2D6	SE_40483
ENSG00000152292	SH2D6	SE_09675
ENSG00000125089	SH3TC1	SE_10124
ENSG00000089163	SIRT4	SE_40057
ENSG00000089163	SIRT4	SE_13590
ENSG00000187531	SIRT7	SE_40519
ENSG00000180592	SKIDA1	SE_13671
ENSG00000155926	SLA	SE_09394
ENSG00000155926	SLA	SE_09691
ENSG00000140199	SLC12A6	SE_13680
ENSG00000141526	SLC16A3	SE_09650
ENSG00000173638	SLC19A1	SE_09718
ENSG00000105281	SLC1A5	SE_40036
ENSG00000144136	SLC20A1	SE_40073
ENSG00000108528	SLC25A11	SE_13951
ENSG00000125454	SLC25A19	SE_14041
ENSG00000125454	SLC25A19	SE_09177
ENSG00000143554	SLC27A3	SE_10027
ENSG00000198246	SLC29A3	SE_09827
ENSG00000059804	SLC2A3	SE_09607
ENSG00000121073	SLC35B1	SE_13338
ENSG00000121073	SLC35B1	SE_09635
ENSG00000127526	SLC35E1	SE_09556
ENSG00000189339	SLC35E2B	SE_40508
ENSG00000189339	SLC35E2B	SE_13835
ENSG00000134955	SLC37A2	SE_09613
ENSG00000167703	SLC43A2	SE_09501
ENSG00000119457	SLC46A2	SE_09411
	SLC7A5P2	SE_40493
ENSG00000090020	SLC9A1	SE_09350
ENSG00000197818	SLC9A8	SE_10052
ENSG00000108604	SMARCD2	SE_40556
ENSG00000101596	SMCHD1	SE_10040
ENSG00000214097	SMCO1	SE_40397
ENSG00000105771	SMG9	SE_39921
ENSG00000105771	SMG9	SE_13735
ENSG00000105771	SMG9	SE_09619
ENSG00000185420	SMYD3	SE_40169
ENSG00000092531	SNAP23	SE_13975
ENSG00000209582	SNORA48	SE_09740
	SNORA98	SE_09965
	SNORA98	SE_09771
	SNORD141A	SE_40302
ENSG00000238650	SNORD54	SE_09229
	SNX29P2	SE_09419
ENSG00000130340	SNX9	SE_40520
ENSG00000134243	SORT1	SE_40487
ENSG00000065526	SPEN	SE_39995
ENSG00000065526	SPEN	SE_13503
ENSG00000065526	SPEN	SE_09659
ENSG00000197912	SPG7	SE_13935
ENSG00000197912	SPG7	SE_09911
ENSG00000164808	SPIDR	SE_09525
ENSG00000121067	SPOP	SE_13795
ENSG00000137877	SPTBN5	SE_09923
ENSG00000137767	SQRDL	SE_09991
ENSG00000072310	SREBF1	SE_39928
ENSG00000136450	SRSF1	SE_40311
ENSG00000188529	SRSF10	SE_13452
ENSG00000112081	SRSF3	SE_13808
ENSG00000116350	SRSF4	SE_13923
ENSG00000130511	SSBP4	SE_40179
ENSG00000124783	SSR1	SE_09175
ENSG00000157350	ST3GAL2	SE_39873
ENSG00000073849	ST6GAL1	SE_40551
ENSG00000148488	ST8SIA6	SE_40004
ENSG00000148488	ST8SIA6	SE_13382
ENSG00000168610	STAT3	SE_13886
ENSG00000163527	STT3B	SE_13842
ENSG00000163527	STT3B	SE_10049
	SUMO1P1	SE_09918
	SUMO1P1	SE_09242
ENSG00000176438	SYNE3	SE_09499
ENSG00000162298	SYVN1	SE_13781
ENSG00000120656	TAF12	SE_40361
ENSG00000164691	TAGAP	SE_09549
ENSG00000054611	TBC1D22A	SE_09349
ENSG00000110719	TCIRG1	SE_10051
ENSG00000187605	TET3	SE_09839
ENSG00000226674	TEX41	SE_09166
ENSG00000072274	TFRC	SE_39924
ENSG00000163513	TGFBR2	SE_09313
ENSG00000066654	THUMPD1	SE_40211
ENSG00000166548	TK2	SE_09425
ENSG00000149476	TKFC	SE_40401
ENSG00000137462	TLR2	SE_09237
ENSG00000174130	TLR6	SE_09514
ENSG00000141524	TMC6	SE_40338
ENSG00000179029	TMEM107	SE_13816
ENSG00000178307	TMEM11	SE_09547
ENSG00000240849	TMEM189	SE_40548
ENSG00000240849	TMEM189	SE_09939
ENSG00000124208	TMEM189-UBE2V1	SE_40548
ENSG00000124208	TMEM189-UBE2V1	SE_09939
ENSG00000181778	TMEM252	SE_09769
ENSG00000204178	TMEM57	SE_39968
ENSG00000204178	TMEM57	SE_13750
ENSG00000280055	TMEM75	SE_39966
ENSG00000138594	TMOD3	SE_13880
ENSG00000118503	TNFAIP3	SE_40197
ENSG00000120889	TNFRSF10B	SE_09985
ENSG00000182095	TNRC18	SE_13977
	TNXA	SE_40538
ENSG00000141510	TP53	SE_13971
ENSG00000162341	TPCN2	SE_09733
ENSG00000136527	TRA2B	SE_13599
ENSG00000170638	TRABD	SE_10100
ENSG00000121060	TRIM25	SE_09776
ENSG00000147573	TRIM55	SE_10008
ENSG00000185880	TRIM69	SE_40527
ENSG00000171206	TRIM8	SE_13930
ENSG00000171206	TRIM8	SE_09603
ENSG00000171206	TRIM8	SE_14003
ENSG00000136932	TRMO	SE_39890
ENSG00000136932	TRMO	SE_13378
ENSG00000108219	TSPAN14	SE_09209
ENSG00000265148	TSPOAP1-AS1	SE_39867
ENSG00000265148	TSPOAP1-AS1	SE_13411
ENSG00000265148	TSPOAP1-AS1	SE_09498
ENSG00000235217	TSPY26P	SE_09180
ENSG00000118271	TTR	SE_13568
ENSG00000196230	TUBB	SE_40093
ENSG00000104804	TULP2	SE_13446
ENSG00000164440	TXLNB	SE_09856
ENSG00000265972	TXNIP	SE_40243
ENSG00000265972	TXNIP	SE_13542
ENSG00000265972	TXNIP	SE_09909
ENSG00000184470	TXNRD2	SE_39953
ENSG00000184470	TXNRD2	SE_13869
ENSG00000248049	UBA6-AS1	SE_40344
ENSG00000153443	UBALD1	SE_09588
ENSG00000143569	UBAP2L	SE_13940
ENSG00000150991	UBC	SE_39917
ENSG00000150991	UBC	SE_13397
ENSG00000150991	UBC	SE_09364
ENSG00000107341	UBE2R2	SE_09695
ENSG00000092929	UNC13D	SE_40116
ENSG00000092929	UNC13D	SE_13675
ENSG00000132478	UNK	SE_39985
ENSG00000132478	UNK	SE_13657
ENSG00000158773	USF1	SE_13858
ENSG00000158773	USF1	SE_09434
ENSG00000103194	USP10	SE_09641
ENSG00000136878	USP20	SE_13645
ENSG00000170832	USP32	SE_40290
ENSG00000170832	USP32	SE_10111
ENSG00000115464	USP34	SE_13821
ENSG00000118369	USP35	SE_09967
ENSG00000055483	USP36	SE_09297
ENSG00000229124	VIM-AS1	SE_13359
ENSG00000229124	VIM-AS1	SE_09314
ENSG00000132471	WBP2	SE_40116
ENSG00000132471	WBP2	SE_13675
ENSG00000085449	WDFY1	SE_09833
ENSG00000139668	WDFY2	SE_09352
ENSG00000071127	WDR1	SE_09623
ENSG00000071127	WDR1	SE_39843
ENSG00000071127	WDR1	SE_13852
ENSG00000166483	WEE1	SE_40074
ENSG00000104415	WISP1	SE_09691
ENSG00000104415	WISP1	SE_09628
ENSG00000141499	WRAP53	SE_13971
ENSG00000173578	XCR1	SE_09171
ENSG00000173950	XXYLT1	SE_39936
ENSG00000173950	XXYLT1	SE_13394
ENSG00000230266	XXYLT1-AS2	SE_39936
ENSG00000230266	XXYLT1-AS2	SE_13394
ENSG00000161179	YDJC	SE_13989
ENSG00000161179	YDJC	SE_40262
ENSG00000100027	YPEL1	SE_09367
ENSG00000170027	YWHAG	SE_13415
ENSG00000170027	YWHAG	SE_09722
ENSG00000100811	YY1	SE_13595
ENSG00000163374	YY1AP1	SE_40076
ENSG00000163374	YY1AP1	SE_13622
ENSG00000116809	ZBTB17	SE_40080
ENSG00000178951	ZBTB7A	SE_09464
ENSG00000160685	ZBTB7B	SE_40187
ENSG00000130749	ZC3H4	SE_40072
ENSG00000130749	ZC3H4	SE_13373
ENSG00000122299	ZC3H7A	SE_13884
ENSG00000122299	ZC3H7A	SE_09876
ENSG00000128016	ZFP36	SE_40503
ENSG00000128016	ZFP36	SE_09269
ENSG00000185650	ZFP36L1	SE_13798
ENSG00000220201	ZGLP1	SE_40103
ENSG00000189298	ZKSCAN3	SE_13483
ENSG00000171940	ZNF217	SE_40005
ENSG00000171940	ZNF217	SE_13374
ENSG00000171940	ZNF217	SE_09307
ENSG00000125945	ZNF436	SE_40292
ENSG00000167625	ZNF526	SE_40516
ENSG00000179930	ZNF648	SE_09815
ENSG00000185730	ZNF696	SE_40460
ENSG00000169955	ZNF747	SE_13828
ENSG00000141579	ZNF750	SE_40359
ENSG00000169951	ZNF764	SE_13828
ENSG00000169957	ZNF768	SE_13828
ENSG00000196391	ZNF774	SE_09468
ENSG00000188372	ZP3	SE_39992
ENSG00000188372	ZP3	SE_13415
ENSG00000188372	ZP3	SE_09722
ENSG00000214941	ZSWIM7	SE_10130
ENSG00000173926	MARCH3	SE_40441
	ADD3-AS1	SE_09977
ENSG00000268257	AIRN	SE_40281
ENSG00000119523	ALG2	SE_13993
ENSG00000174945	AMZ1	SE_13522
ENSG00000242802	AP5Z1	SE_13863
ENSG00000242802	AP5Z1	SE_09775
ENSG00000084234	APLP2	SE_09333
ENSG00000226272	ARHGAP26-AS1	SE_09179
ENSG00000226272	ARHGAP26-AS1	SE_09220
ENSG00000230789	ARHGAP26-IT1	SE_09220
ENSG00000162980	ARL5A	SE_40477
ENSG00000134108	ARL8B	SE_09304
ENSG00000113369	ARRDC3	SE_40258
ENSG00000113369	ARRDC3	SE_13421
ENSG00000281357	ARRDC3-AS1	SE_40258
ENSG00000281357	ARRDC3-AS1	SE_13421
ENSG00000188611	ASAH2	SE_10141
ENSG00000229105	ASTN2-AS1	SE_40330
ENSG00000177556	ATOX1	SE_09971
ENSG00000163635	ATXN7	SE_09443
ENSG00000163635	ATXN7	SE_13987
ENSG00000253719	ATXN7L3B	SE_13658
ENSG00000029363	BCLAF1	SE_40054
ENSG00000029363	BCLAF1	SE_13381
ENSG00000029363	BCLAF1	SE_09922
ENSG00000154642	C21orf91	SE_13873
ENSG00000122783	C7orf49	SE_13459
ENSG00000122783	C7orf49	SE_09506
	CAND111	SE_09957
ENSG00000162909	CAPN2	SE_09681
ENSG00000162909	CAPN2	SE_40000
ENSG00000163660	CCNL1	SE_13559
ENSG00000163660	CCNL1	SE_09826
ENSG00000116824	CD2	SE_40464
ENSG00000117335	CD46	SE_40355
ENSG00000143702	CEP170	SE_13791
ENSG00000143702	CEP170	SE_10132
	CFAP58-AS1	SE_40236
	CFAP58-AS1	SE_09405
ENSG00000163528	CHCHD4	SE_13403
ENSG00000153922	CHD1	SE_14025
ENSG00000153922	CHD1	SE_09803
ENSG00000177200	CHD9	SE_13772
ENSG00000145354	CISD2	SE_14007
ENSG00000109572	CLCN3	SE_40403
ENSG00000132514	CLEC10A	SE_09336
ENSG00000153815	CMIP	SE_39986
ENSG00000121022	COPS5	SE_40184
ENSG00000121022	COPS5	SE_13554
ENSG00000173085	COQ2	SE_10054
ENSG00000080618	CPB2	SE_09423
ENSG00000113742	CPEB4	SE_39904
ENSG00000113742	CPEB4	SE_09636
ENSG00000197721	CR1L	SE_39905
ENSG00000182158	CREB3L2	SE_39990
ENSG00000115866	DARS	SE_09618
ENSG00000165490	DDIAS	SE_09891
ENSG00000237883	DGUOK-AS1	SE_09839
ENSG00000231607	DLEU2	SE_09321
	DLGAP1-AS2	SE_39841
	DLGAP1-AS2	SE_13339
	DLGAP1-AS2	SE_09704
ENSG00000173852	DPY19L1	SE_40309
	DPY19L1P1	SE_40168
ENSG00000188641	DPYD	SE_09824
ENSG00000143507	DUSP10	SE_09465
ENSG00000143507	DUSP10	SE_13404
ENSG00000093144	ECHDC1	SE_09484
ENSG00000182585	EPGN	SE_13778
ENSG00000178567	EPM2AIP1	SE_40406
ENSG00000178567	EPM2AIP1	SE_13903
ENSG00000196405	EVL	SE_13890
ENSG00000124098	FAM210B	SE_40490
ENSG00000197872	FAM49A	SE_13749
ENSG00000153310	FAM49B	SE_40279
ENSG00000153310	FAM49B	SE_09240
ENSG00000147689	FAM83A	SE_39934
ENSG00000064763	FAR2	SE_13516
ENSG00000064763	FAR2	SE_09844
ENSG00000118564	FBXL5	SE_09838
ENSG00000164694	FNDC1	SE_09549
ENSG00000260230	FRRS1L	SE_40456
ENSG00000075618	FSCN1	SE_40494
ENSG00000116717	GADD45A	SE_40089
ENSG00000136542	GALNT5	SE_39878
	GEMIN8P4	SE_09368
ENSG00000173221	GLRX	SE_09663
ENSG00000151948	GLT1D1	SE_09343
ENSG00000149124	GLYAT	SE_40484
ENSG00000156052	GNAQ	SE_13517
ENSG00000156052	GNAQ	SE_09253
ENSG00000187037	GPR141	SE_09414
ENSG00000140030	GPR65	SE_09596
	HBBP1	SE_40392
ENSG00000213934	HBG1	SE_40392
ENSG00000196565	HBG2	SE_40392
	HECTD2-AS1	SE_40323
ENSG00000221887	HMSD	SE_09567
ENSG00000138668	HNRNPD	SE_14005
ENSG00000068885	IFT80	SE_13868
ENSG00000197081	IGF2R	SE_40281
ENSG00000136244	IL6	SE_40266
ENSG00000166333	ILK	SE_09637
ENSG00000168264	IRF2BP2	SE_40118
ENSG00000168264	IRF2BP2	SE_13376
ENSG00000168264	IRF2BP2	SE_09339
ENSG00000137265	IRF4	SE_09299
	ITPR1-AS1	SE_13547
	KATNBL1P6	SE_39852
	KATNBL1P6	SE_13545
ENSG00000151704	KCNJ1	SE_09214
ENSG00000231160	KLF3-AS1	SE_40278
ENSG00000119138	KLF9	SE_13811
ENSG00000128607	KLHDC10	SE_40469
ENSG00000227268	KLLN	SE_13644
ENSG00000117009	KMO	SE_09728
ENSG00000068697	LAPTM4A	SE_13686
ENSG00000068697	LAPTM4A	SE_10018
ENSG00000104660	LEPROTL1	SE_13468
ENSG00000104660	LEPROTL1	SE_09875
	LINC00167	SE_13752
ENSG00000224924	LINC00320	SE_13833
ENSG00000233610	LINC00462	SE_09338
ENSG00000234807	LINC01135	SE_40058
ENSG00000258867	LINC01146	SE_09596
ENSG00000232046	LINC01798	SE_13440
ENSG00000227403	LINC01806	SE_09670
ENSG00000239219	LOC100128164	SE_09676
	LOC100130357	SE_40374
	LOC100130880	SE_39990
	LOC100289230	SE_14025
	LOC100289230	SE_09803
ENSG00000250771	LOC100419170	SE_09237
	LOC100506844	SE_13790
	LOC100507507	SE_09849
	LOC100507639	SE_09969
	LOC100652758	SE_09971
	LOC101060091	SE_09982
ENSG00000253593	LOC101927822	SE_09516
	LOC101928166	SE_13321
	LOC101928253	SE_40188
	LOC101928617	SE_09656
	LOC101928977	SE_09933
ENSG00000245008	LOC101929538	SE_13447
ENSG00000226659	LOC101929574	SE_09209
ENSG00000227591	LOC101930114	SE_09790
ENSG00000251072	LOC102723557	SE_09342
ENSG00000231858	LOC105373805	SE_10120
	LOC105616981	SE_40579
ENSG00000238033	LOC401312	SE_40266
ENSG00000245017	LOC643770	SE_40337
ENSG00000245017	LOC643770	SE_13907
ENSG00000113083	LOX	SE_40364
ENSG00000139679	LPAR6	SE_09539
ENSG00000110031	LPXN	SE_13351
ENSG00000147650	LRP12	SE_40471
ENSG00000183742	MACC1	SE_40034
	MAGEA10-MAGEA5	SE_40560
ENSG00000111885	MAN1A1	SE_40219
ENSG00000258102	MAP1LC3B2	SE_40356
ENSG00000258102	MAP1LC3B2	SE_09669
ENSG00000139793	MBNL2	SE_40061
ENSG00000143995	MEIS1	SE_13346
ENSG00000230749	MEIS1-AS2	SE_13346
	MEIS1-AS3	SE_13346
	MGC16025	SE_09164
ENSG00000165175	MID1IP1	SE_40573
ENSG00000266192	MIR1260B	SE_09528
ENSG00000276365	MIR145	SE_40559
ENSG00000215417	MIR17HG	SE_40570
ENSG00000207725	MIR222	SE_13773
ENSG00000274536	MIR223	SE_39858
ENSG00000274536	MIR223	SE_13396
ENSG00000274536	MIR223	SE_09706
ENSG00000263693	MIR3161	SE_09330
ENSG00000264559	MIR3162	SE_39888
ENSG00000264559	MIR3162	SE_13999
ENSG00000264089	MIR3681	SE_40346
ENSG00000265215	MIR4269	SE_40254
ENSG00000265215	MIR4269	SE_09164
ENSG00000271899	MIR4466	SE_13846
ENSG00000264408	MIR4470	SE_40410
ENSG00000150593	MIR4680	SE_09857
ENSG00000266531	MIR4706	SE_09760
ENSG00000265345	MIR5188	SE_39917
ENSG00000265345	MIR5188	SE_13397
ENSG00000265345	MIR5188	SE_09364
ENSG00000264653	MIR5194	SE_40279
ENSG00000221263	MIR548P	SE_09378
ENSG00000163563	MNDA	SE_09642
ENSG00000197629	MPEG1	SE_09306
ENSG00000227877	MRLN	SE_13822
ENSG00000145949	MYLK4	SE_13330
ENSG00000151779	NBAS	SE_40130
ENSG00000111912	NCOA7	SE_13443
ENSG00000232131	NCOA7-AS1	SE_13443
ENSG00000137601	NEK1	SE_40403
ENSG00000119408	NEK6	SE_09789
ENSG00000116044	NFE2L2	SE_40102
ENSG00000116044	NFE2L2	SE_13395
ENSG00000162711	NLRP3	SE_09315
ENSG00000177535	OR2B11	SE_09315
ENSG00000172742	OR4D9	SE_39888
ENSG00000172742	OR4D9	SE_13999
ENSG00000188340	OR6N2	SE_09642
ENSG00000228278	ORM2	SE_09259
ENSG00000134996	OSTF1	SE_10098
ENSG00000214106	PAXIP1-AS2	SE_40561
ENSG00000119403	PHF19	SE_40539
ENSG00000198961	PJA2	SE_13978
ENSG00000115956	PLEK	SE_13879
ENSG00000100796	PPP4R3A	SE_13877
ENSG00000100796	PPP4R3A	SE_09988
ENSG00000275052	PPP4R3B	SE_13640
ENSG00000125384	PTGER2	SE_10107
ENSG00000184489	PTP4A3	SE_40369
ENSG00000127947	PTPN12	SE_09437
ENSG00000143811	PYCR2	SE_40026
ENSG00000112531	QKI	SE_09654
ENSG00000158987	RAPGEF6	SE_40521
ENSG00000158987	RAPGEF6	SE_13831
ENSG00000158987	RAPGEF6	SE_09942
ENSG00000076053	RBM7	SE_14037
ENSG00000080298	RFX3	SE_40342
ENSG00000080298	RFX3	SE_13434
ENSG00000177963	RIC8A	SE_40230
	RNASEH2B-AS1	SE_10123
ENSG00000166441	RPL27A	SE_14047
	RPS16P5	SE_13505
	RPS16P5	SE_10077
ENSG00000163191	S100A11	SE_09446
ENSG00000020577	SAMD4A	SE_40113
ENSG00000000457	SCYL3	SE_13851
ENSG00000008952	SEC62	SE_09676
ENSG00000188404	SELL	SE_13906
ENSG00000254703	SENCR	SE_13447
ENSG00000254703	SENCR	SE_09214
ENSG00000139370	SLC15A4	SE_09343
ENSG00000116698	SMG7	SE_09921
ENSG00000232860	SMG7-AS1	SE_09921
ENSG00000256235	SMIM3	SE_13391
ENSG00000256235	SMIM3	SE_09629
ENSG00000221643	SNORA77	SE_13787
	SNORD129	SE_09610
	SNORD141A	SE_10137
ENSG00000207444	SNORD56B	SE_09934
ENSG00000116754	SRSF11	SE_13499
ENSG00000100650	SRSF5	SE_40492
ENSG00000100650	SRSF5	SE_13365
ENSG00000100650	SRSF5	SE_09201
ENSG00000133121	STARD13	SE_13862
ENSG00000164506	STXBP5	SE_13743
	STXBP5-AS1	SE_13743
ENSG00000136560	TANK	SE_09670
ENSG00000173451	THAP2	SE_10129
ENSG00000198498	TMA16	SE_09500
	TMEM14EP	SE_13573
ENSG00000120802	TMPO	SE_40337
ENSG00000120802	TMPO	SE_13907
ENSG00000166682	TMPRSS5	SE_40529
ENSG00000118503	TNFAIP3	SE_09994
ENSG00000106952	TNFSF8	SE_10063
ENSG00000182095	TNRC18	SE_13350
ENSG00000182095	TNRC18	SE_09984
ENSG00000234076	TPRG1-AS1	SE_09395
ENSG00000104447	TRPS1	SE_13959
ENSG00000198431	TXNRD1	SE_40270
ENSG00000109332	UBE2D3	SE_40429
ENSG00000109332	UBE2D3	SE_13422
ENSG00000109332	UBE2D3	SE_09831
ENSG00000109332	UBE2D3	SE_14007
ENSG00000143179	UCK2	SE_10154
ENSG00000135655	USP15	SE_40478
ENSG00000135655	USP15	SE_09495
ENSG00000135655	USP15	SE_13604
ENSG00000136059	VILL	SE_40314
ENSG00000126870	WDR60	SE_40135
ENSG00000083896	YTHDC1	SE_13839
ENSG00000146858	ZC3HAV1L	SE_09829
ENSG00000238057	ZEB2-AS1	SE_13334
ENSG00000238057	ZEB2-AS1	SE_09144
ENSG00000238057	ZEB2-AS1	SE_40305
	ZFP91-CNTF	SE_40443
	ZFP91-CNTF	SE_13351
	ZFP91-CNTF	SE_09441
ENSG00000164185	ZNF474	SE_40364
ENSG00000272602	ZNF595	SE_39946
ENSG00000171163	ZNF692	SE_40566

## Sheet: SE_genes with DE RNA&ATAC
Superenhancer and associated genes altered in RNA and ATAC seq in STAG2-null-A cells
Ensemble ID	Gene Name	RNA seq log2FoldChange	RNA seq padj	Superenhancers
ENSG00000145416	MARCH1	-1.34018	2.97e-07	SE_09500
ENSG00000184640	SEPT9	0.313836	0.0127908	SE_09295
ENSG00000090861	AARS	-1.24874	3.22e-05	SE_40329
ENSG00000140526	ABHD2	-0.876479	3.61e-09	SE_13697
ENSG00000140526	ABHD2	-0.876479	3.61e-09	SE_09466
ENSG00000005187	ACSM3	1.45613	2.31e-08	SE_40211
ENSG00000115091	ACTR3	0.184096	0.00862804	SE_09982
ENSG00000138316	ADAMTS14	-0.261011	0.0130486	SE_39984
ENSG00000138316	ADAMTS14	-0.261011	0.0130486	SE_40523
ENSG00000121281	ADCY7	-0.609312	0.000218884	SE_40339
ENSG00000121281	ADCY7	-0.609312	0.000218884	SE_09438
ENSG00000087274	ADD1	0.609441	4.72e-13	SE_09219
ENSG00000123146	CD97	0.487856	0.000301404	SE_40289
ENSG00000123146	CD97	0.487856	0.000301404	SE_13526
ENSG00000123146	CD97	0.487856	0.000301404	SE_09406
ENSG00000173567	GPR113	3.02984	9.05e-05	SE_40176
ENSG00000170425	ADORA2B	-1.2845	3.5e-14	SE_10130
ENSG00000159322	ADPGK	0.671579	2.85e-12	SE_10025
ENSG00000169252	ADRB2	7.59614	2.5e-08	SE_09889
ENSG00000092847	AGO1	0.450127	1.18e-05	SE_09442
ENSG00000204310	AGPAT1	0.538755	7.54e-13	SE_40297
ENSG00000124942	AHNAK	-0.318156	0.0224042	SE_09194
ENSG00000124942	AHNAK	-0.318156	0.0224042	SE_13407
ENSG00000170776	AKAP13	5.78949	7.85e-92	SE_09149
ENSG00000170776	AKAP13	5.78949	7.85e-92	SE_13954
ENSG00000106948	AKNA	-2.38098	0.00747009	SE_13651
ENSG00000106948	AKNA	-2.38098	0.00747009	SE_09259
ENSG00000204673	AKT1S1	0.706299	1.09e-06	SE_40008
ENSG00000204673	AKT1S1	0.706299	1.09e-06	SE_13883
ENSG00000012779	ALOX5	1.23081	0.00483921	SE_09399
ENSG00000162066	AMDHD2	0.645312	0.00276555	SE_10131
ENSG00000151743	AMN1	-0.781757	0.00266783	SE_40045
ENSG00000151743	AMN1	-0.781757	0.00266783	SE_09906
ENSG00000116337	AMPD2	0.658902	0.000145422	SE_13817
ENSG00000116337	AMPD2	0.658902	0.000145422	SE_09696
ENSG00000029534	ANK1	0.930414	9.8e-12	SE_39889
ENSG00000166839	ANKDD1A	1.35289	4.01e-06	SE_13731
ENSG00000166839	ANKDD1A	1.35289	4.01e-06	SE_09222
ENSG00000154945	ANKRD40	0.366416	1.77e-06	SE_10133
ENSG00000164512	ANKRD55	0.998638	0.000135268	SE_09794
ENSG00000160746	ANO10	-0.401238	0.000203861	SE_40048
ENSG00000136938	ANP32B	-0.291132	0.00220898	SE_40013
ENSG00000136938	ANP32B	-0.291132	0.00220898	SE_13841
ENSG00000182718	ANXA2	1.40074	1.27e-35	SE_09723
ENSG00000196975	ANXA4	0.946907	4.64e-09	SE_10031
ENSG00000197043	ANXA6	1.83369	1.14e-33	SE_09226
ENSG00000006125	AP2B1	-0.247316	0.000144593	SE_40568
ENSG00000125843	AP5S1	0.597639	0.00577712	SE_10003
ENSG00000175220	ARHGAP1	0.473675	3.28e-05	SE_09966
ENSG00000198826	ARHGAP11A	-0.470449	0.0001295	SE_40144
ENSG00000198826	ARHGAP11A	-0.470449	0.0001295	SE_13525
ENSG00000128805	ARHGAP22	-2.81132	2.14e-14	SE_39893
ENSG00000128805	ARHGAP22	-2.81132	2.14e-14	SE_13367
ENSG00000145819	ARHGAP26	-1.13717	0.00260407	SE_09179
ENSG00000166233	ARIH1	0.494833	0.00682362	SE_13893
ENSG00000122644	ARL4A	-0.823729	1.86e-17	SE_39913
ENSG00000170540	ARL6IP1	0.229098	0.00193648	SE_13596
ENSG00000140691	ARMC5	0.600796	0.00233695	SE_40557
ENSG00000137486	ARRB1	0.702017	0.000221844	SE_09621
ENSG00000137486	ARRB1	0.702017	0.000221844	SE_13386
ENSG00000099889	ARVCF	-0.825546	2.8e-09	SE_40159
ENSG00000129691	ASH2L	-0.88788	1.22e-44	SE_13689
ENSG00000129691	ASH2L	-0.88788	1.22e-44	SE_39885
ENSG00000213199	ASIC3	0.955063	0.00270379	SE_40129
ENSG00000169093	ASMTL	-0.402763	0.000768128	SE_09748
ENSG00000185883	ATP6V0C	0.562189	0.0291483	SE_10131
ENSG00000104043	ATP8B4	3.08535	1.92e-11	SE_13445
ENSG00000104043	ATP8B4	3.08535	1.92e-11	SE_09192
ENSG00000130770	ATPIF1	-0.677581	1.01e-19	SE_40167
ENSG00000168488	ATXN2L	-0.505672	0.0208746	SE_40541
ENSG00000235863	B3GALT4	0.954302	0.027548	SE_40287
ENSG00000170340	B3GNT2	-0.814944	1.44e-10	SE_40094
ENSG00000158470	B4GALT5	0.737635	0.00025953	SE_09853
ENSG00000156273	BACH1	0.376068	0.00192032	SE_09591
ENSG00000105327	BBC3	-1.25407	0.000412568	SE_40241
ENSG00000060982	BCAT1	-0.407414	0.00713496	SE_40228
ENSG00000119866	BCL11A	6.73518	1.61e-06	SE_13371
ENSG00000119866	BCL11A	6.73518	1.61e-06	SE_09302
ENSG00000171552	BCL2L1	-0.551337	2.46e-06	SE_39853
ENSG00000171552	BCL2L1	-0.551337	2.46e-06	SE_13448
ENSG00000069399	BCL3	1.26678	0.000163899	SE_09606
ENSG00000186174	BCL9L	0.59249	0.00192806	SE_40271
ENSG00000186716	BCR	0.332094	0.044016	SE_13341
ENSG00000104081	BMF	2.14652	1.2e-15	SE_09809
ENSG00000204256	BRD2	0.427019	1.1e-05	SE_39884
ENSG00000204256	BRD2	0.427019	1.1e-05	SE_13372
ENSG00000104221	BRF2	0.48999	0.0022682	SE_14010
ENSG00000104221	BRF2	0.48999	0.0022682	SE_09599
ENSG00000222009	BTBD19	3.34675	5.58e-47	SE_39861
ENSG00000222009	BTBD19	3.34675	5.58e-47	SE_13535
ENSG00000222009	BTBD19	3.34675	5.58e-47	SE_09485
ENSG00000159388	BTG2	4.47504	5.66e-196	SE_40419
ENSG00000159388	BTG2	4.47504	5.66e-196	SE_13716
ENSG00000159388	BTG2	4.47504	5.66e-196	SE_09289
ENSG00000186470	BTN3A2	-0.646602	0.000110212	SE_39857
ENSG00000186470	BTN3A2	-0.646602	0.000110212	SE_13464
ENSG00000204161	C10orf128	2.5497	7.49e-50	SE_40131
ENSG00000177354	C10orf71	0.902922	4.31e-06	SE_40175
ENSG00000182831	C16orf72	-0.563123	1.82e-07	SE_39989
ENSG00000182831	C16orf72	-0.563123	1.82e-07	SE_09964
ENSG00000188493	C19orf54	-0.998238	6.25e-07	SE_09979
ENSG00000182795	C1orf116	3.55852	1.14e-82	SE_39930
ENSG00000215910	C1orf167	-3.69774	6.47e-08	SE_09715
ENSG00000125462	C1orf61	-1.38951	0.00133003	SE_09328
ENSG00000197536	C5orf56	1.90887	0.00069016	SE_13453
ENSG00000197536	C5orf56	1.90887	0.00069016	SE_09163
ENSG00000186577	C6orf1	-1.15561	4.82e-11	SE_40020
ENSG00000186577	C6orf1	-1.15561	4.82e-11	SE_13500
ENSG00000186577	C6orf1	-1.15561	4.82e-11	SE_09373
ENSG00000181577	C6orf223	-2.40013	0.00378945	SE_39891
ENSG00000179218	CALR	0.509104	1.7e-05	SE_40479
ENSG00000127022	CANX	-0.657276	9.77e-17	SE_13855
ENSG00000127022	CANX	-0.657276	9.77e-17	SE_09413
ENSG00000042493	CAPG	-0.67052	1.22e-06	SE_09675
ENSG00000135387	CAPRIN1	-0.243784	0.00947194	SE_40575
ENSG00000135387	CAPRIN1	-0.243784	0.00947194	SE_13723
ENSG00000077549	CAPZB	0.377322	0.00386886	SE_13780
ENSG00000077549	CAPZB	0.377322	0.00386886	SE_09593
ENSG00000268001		0.568441	0.00745564	SE_13598
ENSG00000064012	CASP8	0.307855	0.00474847	SE_13377
ENSG00000064012	CASP8	0.307855	0.00474847	SE_09420
ENSG00000153113	CAST	-0.75863	2.22e-21	SE_09535
ENSG00000122565	CBX3	-0.387984	2.92e-06	SE_40345
ENSG00000122565	CBX3	-0.387984	2.92e-06	SE_13484
ENSG00000094916	CBX5	-0.238911	0.00761308	SE_39998
ENSG00000094916	CBX5	-0.238911	0.00761308	SE_13527
ENSG00000141570	CBX8	0.461666	0.00873227	SE_40208
ENSG00000105479	CCDC114	-2.16009	6.5e-07	SE_40378
ENSG00000229140	CCDC26	-4.12746	2.27e-67	SE_39973
ENSG00000229140	CCDC26	-4.12746	2.27e-67	SE_13667
ENSG00000229140	CCDC26	-4.12746	2.27e-67	SE_40042
ENSG00000198624	CCDC69	0.765656	1.6e-14	SE_09463
ENSG00000108100	CCNY	0.514684	2.71e-06	SE_39933
ENSG00000108100	CCNY	0.514684	2.71e-06	SE_13704
ENSG00000108100	CCNY	0.514684	2.71e-06	SE_10001
ENSG00000183625	CCR3	6.09696	3.22e-05	SE_09580
ENSG00000156535	CD109	3.66008	7.24e-56	SE_13665
ENSG00000241399	CD302	5.14849	0.000957061	SE_09505
ENSG00000174059	CD34	4.73817	2.06e-05	SE_13353
ENSG00000026508	CD44	2.34513	8.75e-21	SE_09182
ENSG00000143119	CD53	0.483573	0.000476118	SE_40284
ENSG00000143119	CD53	0.483573	0.000476118	SE_13514
ENSG00000143119	CD53	0.483573	0.000476118	SE_09643
ENSG00000114013	CD86	3.76266	0.000356596	SE_09531
ENSG00000002586	CD99	1.92498	4.18e-96	SE_13775
ENSG00000070831	CDC42	0.214049	0.0298486	SE_13472
ENSG00000070831	CDC42	0.214049	0.0298486	SE_09508
ENSG00000171219	CDC42BPG	-0.988004	2.12e-12	SE_40087
ENSG00000171219	CDC42BPG	-0.988004	2.12e-12	SE_09896
ENSG00000163171	CDC42EP3	-0.476766	0.0378727	SE_09261
ENSG00000197622	CDC42SE1	-0.506687	2.37e-16	SE_40062
ENSG00000158985	CDC42SE2	-0.912146	9.31e-28	SE_10006
ENSG00000163814	CDCP1	1.50654	1.8e-23	SE_39859
ENSG00000107736	CDH23	1.68582	2.7e-07	SE_09827
ENSG00000107736	CDH23	1.68582	2.7e-07	SE_09202
ENSG00000124762	CDKN1A	2.60355	2.98e-43	SE_09785
ENSG00000221869	CEBPD	-1.30335	3.94e-06	SE_10071
ENSG00000093072	CECR1	2.71416	0.0057254	SE_09901
ENSG00000048740	CELF2	2.41037	2.65e-55	SE_13327
ENSG00000048740	CELF2	2.41037	2.65e-55	SE_09167
ENSG00000075275	CELSR1	2.92377	0.00231836	SE_09872
ENSG00000258890	CEP95	-0.283637	0.0441193	SE_13969
ENSG00000100422	CERK	0.323002	0.0385297	SE_09349
ENSG00000188931	C1orf192	-0.386953	0.019803	SE_40430
ENSG00000172757	CFL1	0.496443	0.00186567	SE_40098
ENSG00000003402	CFLAR	0.368151	0.00285313	SE_40136
ENSG00000003402	CFLAR	0.368151	0.00285313	SE_13654
ENSG00000003402	CFLAR	0.368151	0.00285313	SE_09345
ENSG00000163320	CGGBP1	-0.51418	0.0122432	SE_13872
ENSG00000064886	CHI3L2	3.76938	0.00677728	SE_09820
ENSG00000171310	CHST11	0.721262	3.25e-18	SE_13426
ENSG00000171310	CHST11	0.721262	3.25e-18	SE_09142
ENSG00000079432	CIC	0.462241	0.000425216	SE_40125
ENSG00000169607	CKAP2L	-0.843202	0.00100333	SE_40073
ENSG00000163815	CLEC3B	3.23611	0.04404	SE_39859
ENSG00000182372	CLN8	0.785266	6.71e-08	SE_09592
ENSG00000141367	CLTC	0.193548	0.0215534	SE_40312
ENSG00000141367	CLTC	0.193548	0.0215534	SE_13600
ENSG00000091317	CMTM6	0.564195	0.00079297	SE_09227
ENSG00000153551	CMTM7	6.22528	2.42e-65	SE_09227
ENSG00000162852	CNST	-0.515994	7.45e-09	SE_13348
ENSG00000187955	COL14A1	-2.90759	1.08e-48	SE_13897
ENSG00000049089	COL9A2	1.24451	0.00486576	SE_09232
ENSG00000093010	COMT	-0.320495	0.0177293	SE_13869
ENSG00000093010	COMT	-0.320495	0.0177293	SE_39953
ENSG00000181789	COPG1	-0.404263	0.0291066	SE_09351
ENSG00000110880	CORO1C	0.571339	8.78e-11	SE_39981
ENSG00000110880	CORO1C	0.571339	8.78e-11	SE_13962
ENSG00000110880	CORO1C	0.571339	8.78e-11	SE_09168
ENSG00000103187	COTL1	-0.943121	4.22e-19	SE_09246
ENSG00000106034	CPED1	-0.813895	2.09e-08	SE_40253
ENSG00000110090	CPT1A	-0.871307	1.7e-08	SE_13941
ENSG00000107175	CREB3	0.820765	3.44e-07	SE_40352
ENSG00000157613	CREB3L1	-2.35806	6.96e-36	SE_39940
ENSG00000157613	CREB3L1	-2.35806	6.96e-36	SE_40544
ENSG00000099942	CRKL	0.481274	4.79e-07	SE_40185
ENSG00000099942	CRKL	0.481274	4.79e-07	SE_13679
ENSG00000058453	CROCC	1.10383	5.89e-07	SE_13570
ENSG00000182578	CSF1R	3.24606	0.00172383	SE_09705
ENSG00000103653	CSK	0.763342	0.000145344	SE_13668
ENSG00000103653	CSK	0.763342	0.000145344	SE_09355
ENSG00000113712	CSNK1A1	-0.503149	0.000879759	SE_13533
ENSG00000144655	CSRNP1	1.31425	9.17e-08	SE_40501
ENSG00000144655	CSRNP1	1.31425	9.17e-08	SE_10149
ENSG00000102974	CTCF	0.413865	0.00375687	SE_13562
ENSG00000144677	CTDSPL	0.356391	0.010738	SE_13624
ENSG00000164733	CTSB	1.34433	2.75e-37	SE_09230
ENSG00000103811	CTSH	0.568094	2.06e-05	SE_09996
ENSG00000107611	CUBN	3.3939	1.55e-07	SE_09959
ENSG00000257923	CUX1	0.464083	1.57e-06	SE_10104
ENSG00000257923	CUX1	0.464083	1.57e-06	SE_13557
ENSG00000257923	CUX1	0.464083	1.57e-06	SE_09782
ENSG00000121966	CXCR4	4.83535	0.00134513	SE_09693
ENSG00000121966	CXCR4	4.83535	0.00134513	SE_09631
ENSG00000171604	CXXC5	0.413321	0.00693136	SE_39957
ENSG00000171604	CXXC5	0.413321	0.00693136	SE_13414
ENSG00000171604	CXXC5	0.413321	0.00693136	SE_40547
ENSG00000008283	CYB561	1.6353	5.82e-24	SE_40428
ENSG00000108669	CYTH1	0.572012	4.87e-09	SE_13786
ENSG00000108669	CYTH1	0.572012	4.87e-09	SE_09291
ENSG00000222041	LINC00152	-0.479966	3.43e-06	SE_09258
ENSG00000222041	LINC00152	-0.479966	3.43e-06	SE_39844
ENSG00000222041	LINC00152	-0.479966	3.43e-06	SE_13331
ENSG00000112977	DAP	-0.38637	0.00255935	SE_10099
ENSG00000132676	DAP3	-0.277768	1.42e-09	SE_40076
ENSG00000132676	DAP3	-0.277768	1.42e-09	SE_13622
ENSG00000196730	DAPK1	1.41205	4.06e-12	SE_13792
ENSG00000168209	DDIT4	-3.5816	2.05e-11	SE_39845
ENSG00000168209	DDIT4	-3.5816	2.05e-11	SE_13982
ENSG00000204580	DDR1	0.790993	4.57e-19	SE_40216
ENSG00000100201	DDX17	0.192224	0.00807668	SE_13967
ENSG00000165732	DDX21	-0.359343	0.00779154	SE_40532
ENSG00000215301	DDX3X	0.678035	0.000309783	SE_40444
ENSG00000215301	DDX3X	0.678035	0.000309783	SE_13621
ENSG00000160570	DEDD2	0.6297	0.000220156	SE_09848
ENSG00000105339	DENND3	1.56306	1.69e-10	SE_09515
ENSG00000174485	DENND4A	0.638381	1.91e-05	SE_13379
ENSG00000174485	DENND4A	0.638381	1.91e-05	SE_09614
ENSG00000198837	DENND4B	-0.501235	1.78e-08	SE_13979
ENSG00000070413	DGCR2	0.565017	9.62e-08	SE_09763
ENSG00000058866	DGKG	5.59872	5.21e-20	SE_10058
ENSG00000100697	DICER1	-0.356306	0.000397576	SE_09902
ENSG00000176124	DLEU1	-0.355619	0.00503147	SE_13927
ENSG00000176124	DLEU1	-0.355619	0.00503147	SE_09321
ENSG00000104093	DMXL2	0.946509	0.000154827	SE_09278
ENSG00000105993	DNAJB6	0.457153	4.67e-06	SE_13690
ENSG00000227540		-1.19625	2.33e-05	SE_40149
ENSG00000227540		-1.19625	2.33e-05	SE_13911
ENSG00000147459	DOCK5	2.92024	0.00133021	SE_09710
ENSG00000107099	DOCK8	-1.9312	4.34e-19	SE_09184
ENSG00000167261	DPEP2	1.32862	0.0389265	SE_10081
ENSG00000092964	DPYSL2	1.33765	6.35e-06	SE_09397
ENSG00000120129	DUSP1	1.19576	4.16e-08	SE_13477
ENSG00000120129	DUSP1	1.19576	4.16e-08	SE_09165
ENSG00000120129	DUSP1	1.19576	4.16e-08	SE_39983
ENSG00000204348	DXO	-0.414173	0.00144772	SE_40155
ENSG00000146425	DYNLT1	0.270675	0.0319193	SE_09522
ENSG00000203666	EFCAB2	0.790115	7.8e-10	SE_13509
ENSG00000173812	EIF1	-0.698412	0.00234812	SE_40156
ENSG00000111145	ELK3	1.88114	1.04e-36	SE_10023
ENSG00000111145	ELK3	1.88114	1.04e-36	SE_13801
ENSG00000155849	ELMO1	1.80115	1.45e-32	SE_13405
ENSG00000132205	EMILIN2	2.16526	1.47e-08	SE_09521
ENSG00000159023	EPB41	0.294879	0.000302161	SE_39906
ENSG00000012061	ERCC1	0.809034	9.83e-18	SE_39922
ENSG00000157554	ERG	9.44687	1.27e-13	SE_13326
ENSG00000113719	ERGIC1	-0.661643	7.93e-05	SE_09165
ENSG00000113719	ERGIC1	-0.661643	7.93e-05	SE_13632
ENSG00000113719	ERGIC1	-0.661643	7.93e-05	SE_09730
ENSG00000164010	ERMAP	2.3441	2.93e-69	SE_40383
ENSG00000117868	ESYT2	-0.277421	6.1e-07	SE_13427
ENSG00000117868	ESYT2	-0.277421	6.1e-07	SE_09720
ENSG00000158161	EYA3	0.464655	0.00751075	SE_09203
ENSG00000181104	F2R	-0.732754	3.53e-05	SE_14016
ENSG00000162585	C1orf86	0.280725	0.0471007	SE_40333
ENSG00000134824	FADS2	-0.681032	9.82e-12	SE_40194
ENSG00000134824	FADS2	-0.681032	9.82e-12	SE_40025
ENSG00000145569	FAM105A	5.17357	0.000463707	SE_09503
ENSG00000005238	FAM214B	1.38731	1.35e-18	SE_10101
ENSG00000039523	FAM65A	-0.954163	1.73e-13	SE_13562
ENSG00000111913	FAM65B	2.2684	0.0170646	SE_13355
ENSG00000111913	FAM65B	2.2684	0.0170646	SE_09992
ENSG00000188610	FAM72B	-0.468768	0.00644449	SE_09381
ENSG00000215784	FAM72D	-0.969899	4.05e-05	SE_09271
ENSG00000197601	FAR1	-0.503683	1.29e-05	SE_09777
ENSG00000079459	FDFT1	-0.53601	3.98e-05	SE_09230
ENSG00000139132	FGD4	2.67956	4.97e-17	SE_09285
ENSG00000142621	FHAD1	0.841361	0.00830927	SE_10024
ENSG00000183386	FHL3	0.344285	0.0202709	SE_39872
ENSG00000183386	FHL3	0.344285	0.0202709	SE_13674
ENSG00000128591	FLNC	0.979272	1.07e-12	SE_40414
ENSG00000187239	FNBP1	1.7783	9.41e-17	SE_13501
ENSG00000187239	FNBP1	1.7783	9.41e-17	SE_09183
ENSG00000075420	FNDC3B	-0.699284	0.00855317	SE_09145
ENSG00000052795	FNIP2	0.415223	0.000441746	SE_09544
ENSG00000170345	FOS	2.164	0.00015624	SE_13713
ENSG00000170345	FOS	2.164	0.00015624	SE_09186
ENSG00000125740	FOSB	1.0628	0.0272513	SE_39922
ENSG00000125740	FOSB	1.0628	0.0272513	SE_09930
ENSG00000175592	FOSL1	1.64513	6.99e-06	SE_40472
ENSG00000075426	FOSL2	1.91985	4.44e-06	SE_09457
ENSG00000053254	FOXN3	2.55886	2.29e-52	SE_09185
ENSG00000118689	FOXO3	1.33908	3.85e-13	SE_09920
ENSG00000167996	FTH1	0.721066	2.89e-07	SE_39895
ENSG00000167996	FTH1	0.721066	2.89e-07	SE_14042
ENSG00000167996	FTH1	0.721066	2.89e-07	SE_09374
ENSG00000140564	FURIN	1.14383	1.6e-18	SE_40123
ENSG00000082074	FYB	-5.59083	5.3e-147	SE_09267
ENSG00000010810	FYN	2.64118	2.05e-36	SE_09587
ENSG00000033327	GAB2	-1.32379	0.0186204	SE_09967
ENSG00000033327	GAB2	-1.32379	0.0186204	SE_09341
ENSG00000159131	GART	-0.513726	3.27e-20	SE_40086
ENSG00000159131	GART	-0.513726	3.27e-20	SE_13491
ENSG00000158555	GDPD5	0.36857	0.0227664	SE_40143
ENSG00000198814	GK	-0.975028	3.52e-05	SE_09334
ENSG00000139278	GLIPR1	1.03059	0.000914352	SE_09928
ENSG00000146535	GNA12	-0.526179	6.9e-06	SE_09907
ENSG00000078369	GNB1	0.299168	3.55e-05	SE_09353
ENSG00000186469	GNG2	6.66459	9.53e-07	SE_10030
ENSG00000088053	GP6	1.69711	5.3e-09	SE_40506
ENSG00000169508	GPR183	2.90919	0.000399487	SE_09753
ENSG00000100351	GRAP2	-1.08783	2.62e-07	SE_40038
ENSG00000156273	BACH1	0.376068	0.00192032	SE_39874
ENSG00000173020	ADRBK1	-0.506031	5.26e-05	SE_13406
ENSG00000173020	ADRBK1	-0.506031	5.26e-05	SE_09470
ENSG00000100077	ADRBK2	-1.55211	6.32e-20	SE_10136
ENSG00000114124	GRK7	3.60195	0.00325952	SE_40534
ENSG00000131149	GSE1	-0.341743	0.0246234	SE_39846
ENSG00000131149	GSE1	-0.341743	0.0246234	SE_13461
ENSG00000148180	GSN	0.68668	0.000343123	SE_10029
ENSG00000121964	GTDC1	0.391938	0.0192754	SE_13334
ENSG00000121964	GTDC1	0.391938	0.0192754	SE_09144
ENSG00000188486	H2AFX	0.620685	0.00430936	SE_40029
ENSG00000132475	H3F3B	-0.382453	0.000389274	SE_39985
ENSG00000132475	H3F3B	-0.382453	0.000389274	SE_13657
ENSG00000131351	HAUS8	-0.463388	0.00252118	SE_40485
ENSG00000131351	HAUS8	-0.463388	0.00252118	SE_09204
ENSG00000135077	HAVCR2	3.54426	0.0052787	SE_09885
ENSG00000094631	HDAC6	-0.609113	0.00156061	SE_39939
ENSG00000136929	HEMGN	1.34432	1.12e-10	SE_39890
ENSG00000136929	HEMGN	1.34432	1.12e-10	SE_13378
ENSG00000186834	HEXIM1	0.556833	0.00225396	SE_13745
ENSG00000130787	HIP1R	-0.398117	0.00111232	SE_13364
ENSG00000064393	HIPK2	0.709368	3.73e-12	SE_09571
ENSG00000196787	HIST1H2AG	-0.835837	0.00252441	SE_40115
ENSG00000196787	HIST1H2AG	-0.835837	0.00252441	SE_13705
ENSG00000197903	HIST1H2BK	-0.566395	0.00178332	SE_40398
ENSG00000156515	HK1	0.740578	2.33e-55	SE_39881
ENSG00000156515	HK1	0.740578	2.33e-55	SE_09584
ENSG00000101294	HM13	0.207882	0.0297422	SE_09510
ENSG00000137309	HMGA1	-0.33596	0.00030425	SE_40020
ENSG00000189403	HMGB1	-0.371882	0.00132246	SE_13970
ENSG00000104824	HNRNPL	-0.356447	2.41e-06	SE_40417
ENSG00000105323	HNRNPUL1	-0.402659	3.94e-07	SE_40558
ENSG00000105323	HNRNPUL1	-0.402659	3.94e-07	SE_13810
ENSG00000173917	HOXB2	1.02939	4.12e-11	SE_40092
ENSG00000173917	HOXB2	1.02939	4.12e-11	SE_13714
ENSG00000163755	HPS3	0.346217	0.0465148	SE_10036
ENSG00000130528	HRC	1.03759	8.24e-17	SE_40327
ENSG00000173110	HSPA6	-1.51349	6.34e-06	SE_09773
ENSG00000173110	HSPA6	-1.51349	6.34e-06	SE_39937
ENSG00000173110	HSPA6	-1.51349	6.34e-06	SE_13488
ENSG00000142798	HSPG2	-1.71659	9.62e-35	SE_39947
ENSG00000142798	HSPG2	-1.71659	9.62e-35	SE_13865
ENSG00000108622	ICAM2	1.23793	1.24e-16	SE_13585
ENSG00000105376	ICAM5	-0.681416	2.27e-10	SE_40103
ENSG00000182054	IDH2	-1.01359	2.98e-10	SE_09187
ENSG00000126709	IFI6	1.52195	2.2e-06	SE_09188
ENSG00000136689	IL1RN	5.61117	5e-08	SE_10086
ENSG00000077238	IL4R	2.03951	1.6e-19	SE_09427
ENSG00000160712	IL6R	2.37641	7.65e-20	SE_09189
ENSG00000132305	IMMT	-0.19572	0.00663639	SE_40133
ENSG00000040933	INPP4A	0.49738	9.04e-09	SE_09236
ENSG00000074706	IPCEF1	4.32604	0.00668255	SE_09793
ENSG00000166578	IQCD	0.956108	0.0319227	SE_09783
ENSG00000145703	IQGAP2	0.299281	0.000722468	SE_13424
ENSG00000145703	IQGAP2	0.299281	0.000722468	SE_09523
ENSG00000125347	IRF1	0.627344	0.0140096	SE_13479
ENSG00000125347	IRF1	0.627344	0.0140096	SE_09163
ENSG00000105655	ISYNA1	0.369079	0.0227027	SE_40179
ENSG00000144668	ITGA9	6.62093	7.19e-20	SE_13956
ENSG00000140678	ITGAX	3.82511	7.71e-21	SE_09460
ENSG00000136156	ITM2B	0.76982	1.98e-05	SE_09802
ENSG00000143772	ITPKB	3.51882	0.00172463	SE_13607
ENSG00000150995	ITPR1	-0.82882	0.000112567	SE_13547
ENSG00000008083	JARID2	0.652316	1.06e-11	SE_09247
ENSG00000008083	JARID2	0.652316	1.06e-11	SE_39969
ENSG00000008083	JARID2	0.652316	1.06e-11	SE_13337
ENSG00000008083	JARID2	0.652316	1.06e-11	SE_09162
ENSG00000171988	JMJD1C	0.564997	0.000783854	SE_13393
ENSG00000171223	JUNB	1.73398	4.43e-11	SE_40134
ENSG00000171223	JUNB	1.73398	4.43e-11	SE_13670
ENSG00000171223	JUNB	1.73398	4.43e-11	SE_09280
ENSG00000130522	JUND	0.726271	0.0193149	SE_13924
ENSG00000103510	KAT8	-0.582457	4.37e-10	SE_09570
ENSG00000157551	KCNJ15	2.94673	0.0172251	SE_09241
ENSG00000112078	KCTD20	0.238852	0.00179894	SE_40474
ENSG00000168301	KCTD6	0.575458	0.0168745	SE_09926
ENSG00000173120	KDM2A	0.650094	2.5e-08	SE_13793
ENSG00000120733	KDM3B	-0.35546	0.00148386	SE_13615
ENSG00000120733	KDM3B	-0.35546	0.00148386	SE_09792
ENSG00000170871	KIAA0232	0.39396	0.000295854	SE_09487
ENSG00000135709	KIAA0513	0.929277	4.54e-07	SE_09210
ENSG00000135709	KIAA0513	0.929277	4.54e-07	SE_40145
ENSG00000127603	MACF1	-0.23793	0.00781143	SE_13363
ENSG00000164542	KIAA0895	2.32114	8.12e-08	SE_09751
ENSG00000116685	KIAA2013	0.537915	0.0117233	SE_40308
ENSG00000116685	KIAA2013	0.537915	0.0117233	SE_13630
ENSG00000079616	KIF22	-0.626361	4.75e-13	SE_40306
ENSG00000169926	KLF13	-0.400552	0.043558	SE_09581
ENSG00000136826	KLF4	3.03461	1.78e-07	SE_09990
ENSG00000162413	KLHL21	1.18417	1.92e-07	SE_40051
ENSG00000162413	KLHL21	1.18417	1.92e-07	SE_09798
ENSG00000135686	KLHL36	-0.44015	0.000663703	SE_09246
ENSG00000055609	KMT2C	0.370281	0.000272091	SE_39976
ENSG00000005483	KMT2E	0.354762	0.00356894	SE_09206
ENSG00000183955	SETD8	-0.354738	0.0473111	SE_40117
ENSG00000184445	KNTC1	-0.652621	2.78e-07	SE_13915
ENSG00000149357	LAMTOR1	0.375204	0.0105446	SE_14008
ENSG00000109270	LAMTOR3	0.345641	0.0306774	SE_09533
ENSG00000162511	LAPTM5	-1.01419	5.08e-06	SE_13496
ENSG00000162511	LAPTM5	-1.01419	5.08e-06	SE_09454
ENSG00000165905	GYLTL1B	-1.39091	4.87e-16	SE_40288
ENSG00000043462	LCP2	-1.43167	5.7e-13	SE_13625
ENSG00000043462	LCP2	-1.43167	5.7e-13	SE_09249
ENSG00000130164	LDLR	-0.712282	2.99e-08	SE_40068
ENSG00000136490	LIMD2	1.70901	5.21e-13	SE_09458
ENSG00000182541	LIMK2	0.384949	0.00595016	SE_09745
ENSG00000169756	LIMS1	0.33929	0.00375616	SE_13458
ENSG00000218510	LINC00339	-0.384388	0.0492402	SE_13472
ENSG00000218510	LINC00339	-0.384388	0.0492402	SE_09508
ENSG00000269220	LINC00528	-2.85666	2.08e-06	SE_09461
ENSG00000227630	LINC01132	1.4747	0.00046185	SE_09305
ENSG00000233791	LINC01136	3.76037	6.58e-10	SE_40419
ENSG00000233791	LINC01136	3.76037	6.58e-10	SE_13716
ENSG00000233791	LINC01136	3.76037	6.58e-10	SE_09289
ENSG00000259471		0.922215	8.18e-07	SE_39935
ENSG00000231507		5.24397	0.000327533	SE_09289
ENSG00000231507		5.24397	0.000327533	SE_40419
ENSG00000231507		5.24397	0.000327533	SE_13716
ENSG00000231826		4.77957	0.0030078	SE_13340
ENSG00000231826		4.77957	0.0030078	SE_09287
ENSG00000166035	LIPC	2.68906	0.000170521	SE_40360
ENSG00000113368	LMNB1	-0.885677	8.84e-28	SE_09342
ENSG00000135363	LMO2	-0.824408	0.00166259	SE_40313
ENSG00000135363	LMO2	-0.824408	0.00166259	SE_13375
ENSG00000135363	LMO2	-0.824408	0.00166259	SE_09380
ENSG00000135363	LMO2	-0.824408	0.00166259	SE_39975
ENSG00000135363	LMO2	-0.824408	0.00166259	SE_14009
ENSG00000256546		0.50227	0.00468468	SE_40246
ENSG00000163633	C4orf36	-1.5292	1.37e-05	SE_09301
ENSG00000267551		2.23342	0.0159863	SE_13481
ENSG00000253982		0.713076	0.000156038	SE_40172
ENSG00000253982		0.713076	0.000156038	SE_09592
ENSG00000231652		4.63274	0.00895691	SE_13665
ENSG00000260063		2.10436	3.05e-08	SE_10097
ENSG00000260063		2.10436	3.05e-08	SE_39999
ENSG00000260063		2.10436	3.05e-08	SE_13430
ENSG00000260063		2.10436	3.05e-08	SE_09344
ENSG00000261798		-3.165	0.00138907	SE_09732
ENSG00000223504		-3.02428	0.0423756	SE_39864
ENSG00000223504		-3.02428	0.0423756	SE_14030
ENSG00000177738		-0.722175	0.0238492	SE_13521
ENSG00000246363		2.44251	0.0066387	SE_09382
ENSG00000196365	LONP1	-0.951375	2.17e-06	SE_40221
ENSG00000184574	LPAR5	1.06064	3.55e-05	SE_40114
ENSG00000198589	LRBA	-1.04498	8.08e-44	SE_13553
ENSG00000132128	LRRC41	0.615868	3.34e-20	SE_40174
ENSG00000132128	LRRC41	0.615868	3.34e-20	SE_13676
ENSG00000127399	LRRC61	2.63412	1.08e-59	SE_40060
ENSG00000127399	LRRC61	2.63412	1.08e-59	SE_13608
ENSG00000171488	LRRC8C	0.440916	0.0140846	SE_09431
ENSG00000108848	LUC7L3	-0.199064	0.046005	SE_10133
ENSG00000204428	LY6G5C	2.11558	0.00655127	SE_40027
ENSG00000216863	LY86-AS1	0.864959	0.0370024	SE_09919
ENSG00000216863	LY86-AS1	0.864959	0.0370024	SE_09354
ENSG00000216863	LY86-AS1	0.864959	0.0370024	SE_09639
ENSG00000104903	LYL1	0.396285	0.00253589	SE_40267
ENSG00000104903	LYL1	0.396285	0.00253589	SE_14026
ENSG00000254087	LYN	-0.405455	2.98e-08	SE_13402
ENSG00000143669	LYST	1.44789	1.14e-09	SE_09146
ENSG00000197063	MAFG	0.301741	0.00148403	SE_40519
ENSG00000161021	MAML1	0.385891	0.00390159	SE_09413
ENSG00000196782	MAML3	3.81137	3.11e-48	SE_09699
ENSG00000196782	MAML3	3.81137	3.11e-48	SE_13803
ENSG00000101363	MANBAL	0.685677	1.04e-07	SE_09324
ENSG00000034152	MAP2K3	0.881379	0.000497413	SE_09534
ENSG00000034152	MAP2K3	0.881379	0.000497413	SE_14031
ENSG00000198909	MAP3K3	0.703923	6.23e-16	SE_09458
ENSG00000156265	MAP3K7CL	5.25294	1.11e-16	SE_09223
ENSG00000100030	MAPK1	0.169672	0.0142784	SE_09367
ENSG00000100030	MAPK1	0.169672	0.0142784	SE_13591
ENSG00000156711	MAPK13	2.4191	1.16e-15	SE_09309
ENSG00000112062	MAPK14	0.852868	2.27e-15	SE_13498
ENSG00000112062	MAPK14	0.852868	2.27e-15	SE_09309
ENSG00000162889	MAPKAPK2	0.364329	0.00230965	SE_40319
ENSG00000072518	MARK2	0.218313	0.0298091	SE_09744
ENSG00000186056	MATN1-AS1	-2.67312	3.02e-28	SE_40461
ENSG00000166987	MBD6	0.682078	0.000753058	SE_39901
ENSG00000166987	MBD6	0.682078	0.000753058	SE_13546
ENSG00000152601	MBNL1	-0.242649	0.0136771	SE_13321
ENSG00000197971	MBP	3.73202	0.00129065	SE_13673
ENSG00000197971	MBP	3.73202	0.00129065	SE_09139
ENSG00000197971	MBP	3.73202	0.00129065	SE_13574
ENSG00000110492	MDK	1.32058	8.52e-27	SE_09768
ENSG00000111554	MDM1	-1.16195	8.56e-18	SE_13536
ENSG00000111554	MDM1	-1.16195	8.56e-18	SE_09841
ENSG00000123066	MED13L	-0.488064	0.00147717	SE_10138
ENSG00000116604	MEF2D	0.601985	8.73e-07	SE_09328
ENSG00000116604	MEF2D	0.601985	8.73e-07	SE_13485
ENSG00000106780	MEGF9	-0.718158	2.17e-06	SE_09290
ENSG00000162959	MEMO1	0.470913	0.0204734	SE_10039
ENSG00000146834	MEPCE	0.657289	0.00171771	SE_40212
ENSG00000146834	MEPCE	0.657289	0.00171771	SE_13762
ENSG00000118855	MFSD1	0.486957	0.0298424	SE_10134
ENSG00000131446	MGAT1	0.655892	1.61e-06	SE_13619
ENSG00000131446	MGAT1	0.655892	1.61e-06	SE_09403
ENSG00000133816	MICAL2	0.958672	4.37e-06	SE_40014
ENSG00000136807	CDK9	0.898351	4.51e-11	SE_09955
ENSG00000264553	MIR4257	-3.32681	0.02541	SE_13457
ENSG00000175970	UNC119B	0.338899	0.00663913	SE_13985
ENSG00000264066	MIR144	3.00774	0.00104703	SE_39979
ENSG00000264066	MIR451A	3.00774	0.00104703	SE_39979
ENSG00000264066	MIR451B	3.00774	0.00104703	SE_39979
ENSG00000264066	MIR4732	3.00774	0.00104703	SE_39979
ENSG00000104946	TBC1D17	0.483835	0.000224204	SE_40008
ENSG00000153250	RBMS1	8.58793	8.29e-30	SE_09538
ENSG00000245532	NEAT1	0.678644	0.0294207	SE_09254
ENSG00000099875	MKNK2	-0.661414	5.13e-05	SE_39943
ENSG00000099875	MKNK2	-0.661414	5.13e-05	SE_14045
ENSG00000175727	MLXIP	0.182604	0.000706061	SE_40246
ENSG00000129255	MPDU1	0.625763	1.39e-08	SE_40232
ENSG00000129255	MPDU1	0.625763	1.39e-08	SE_09740
ENSG00000051825	MPHOSPH9	-0.488942	0.00248812	SE_13718
ENSG00000184350	MRGPRE	6.99786	5.21e-07	SE_40511
ENSG00000132313	MRPL35	0.318279	0.0492402	SE_40133
ENSG00000204568	MRPS18B	-0.445248	5.6e-09	SE_39971
ENSG00000204568	MRPS18B	-0.445248	5.6e-09	SE_13389
ENSG00000110077	MS4A6A	0.686543	0.0165201	SE_10028
ENSG00000204410	MSH5	-0.987473	0.000536763	SE_39855
ENSG00000204410	MSH5	-0.987473	0.000536763	SE_13347
ENSG00000204410	MSH5	-0.987473	0.000536763	SE_10094
ENSG00000147065	MSN	-0.300578	0.000498958	SE_09664
ENSG00000177000	MTHFR	-0.786301	0.00183034	SE_39862
ENSG00000177000	MTHFR	-0.786301	0.00183034	SE_13892
ENSG00000177000	MTHFR	-0.786301	0.00183034	SE_09721
ENSG00000170873	MTSS1	1.04269	0.000117576	SE_10066
ENSG00000180354	MTURN	0.592569	4.91e-05	SE_13495
ENSG00000059728	MXD1	-1.19226	5.29e-07	SE_09668
ENSG00000172927	MYEOV	-2.88002	8.02e-34	SE_40372
ENSG00000100345	MYH9	0.258562	0.047033	SE_13866
ENSG00000100345	MYH9	0.258562	0.047033	SE_09195
ENSG00000007944	MYLIP	0.962259	7.19e-27	SE_40310
ENSG00000196535	MYO18A	0.73951	3.17e-16	SE_13853
ENSG00000196535	MYO18A	0.73951	3.17e-16	SE_09987
ENSG00000196535	MYO18A	0.73951	3.17e-16	SE_40250
ENSG00000176658	MYO1D	-0.374071	1.12e-06	SE_40411
ENSG00000196531	NACA	-0.236118	8.34e-05	SE_09750
ENSG00000124357	NAGK	0.823332	0.000224529	SE_09481
ENSG00000131400	NAPSA	-0.828677	0.0227151	SE_40120
ENSG00000116701	NCF2	1.33909	0.0227521	SE_09658
ENSG00000104419	NDRG1	4.72734	3.88e-56	SE_09628
ENSG00000178127	NDUFV2	-1.26914	0.000103164	SE_39927
ENSG00000178127	NDUFV2	-1.26914	0.000103164	SE_13362
ENSG00000178127	NDUFV2	-1.26914	0.000103164	SE_09486
ENSG00000245532	NEAT1	0.678644	0.0294207	SE_39868
ENSG00000245532	NEAT1	0.678644	0.0294207	SE_13329
ENSG00000143217	PVRL4	3.86349	0.0232995	SE_09434
ENSG00000111859	NEDD9	4.97591	2.98e-13	SE_09363
ENSG00000132688	NES	-1.76459	2.52e-06	SE_39956
ENSG00000173848	NET1	-1.14794	1.63e-15	SE_13823
ENSG00000072736	NFATC3	-0.418501	0.00971065	SE_40157
ENSG00000116962	NID1	4.38299	1.48e-10	SE_09146
ENSG00000171840	NINJ2	2.02261	3.92e-15	SE_09786
ENSG00000134250	NOTCH2	1.74767	2.43e-14	SE_13322
ENSG00000134250	NOTCH2	1.74767	2.43e-14	SE_09137
ENSG00000131408	NR1H2	0.465423	2.39e-07	SE_40120
ENSG00000137404	NRM	-0.708911	9.72e-14	SE_10000
ENSG00000125841	NRSN2	0.394105	0.00114268	SE_39865
ENSG00000073969	NSF	0.315627	0.000243609	SE_10116
ENSG00000076685	NT5C2	0.975789	5.41e-13	SE_13601
ENSG00000076685	NT5C2	0.975789	5.41e-13	SE_10117
ENSG00000272325	NUDT3	-0.620323	6.42e-14	SE_13500
ENSG00000272325	NUDT3	-0.620323	6.42e-14	SE_09373
ENSG00000105953	OGDH	-0.734994	1.19e-09	SE_09293
ENSG00000171561	OR2AT4	1.82606	0.000147124	SE_40482
ENSG00000160991	ORAI2	1.67192	8.57e-23	SE_13774
ENSG00000160991	ORAI2	1.67192	8.57e-23	SE_09880
ENSG00000068308	OTUD5	0.232918	0.00569465	SE_40015
ENSG00000068308	OTUD5	0.232918	0.00569465	SE_13898
ENSG00000155463	OXA1L	-0.627555	3.39e-05	SE_09524
ENSG00000089041	P2RX7	-2.62866	0.000275081	SE_09552
ENSG00000135473	PAN2	-0.951427	0.00128549	SE_13934
ENSG00000204304	PBX2	0.431835	3.94e-08	SE_13646
ENSG00000204304	PBX2	0.431835	3.94e-08	SE_10140
ENSG00000163346	PBXIP1	1.24643	1.36e-05	SE_13480
ENSG00000175087	PDIK1L	-1.39279	3.73e-11	SE_13563
ENSG00000175087	PDIK1L	-1.39279	3.73e-11	SE_39977
ENSG00000140992	PDPK1	0.311143	0.00194727	SE_09737
ENSG00000114268	PFKFB4	-0.483572	7.46e-05	SE_09756
ENSG00000116793	PHTF1	0.658421	2.31e-13	SE_13818
ENSG00000241973	PI4KA	0.582587	1.59e-08	SE_40124
ENSG00000143393	PI4KB	0.293775	0.0150023	SE_13543
ENSG00000105229	PIAS4	0.601157	6.74e-05	SE_09464
ENSG00000155629	PIK3AP1	1.95182	3.35e-30	SE_09270
ENSG00000133056	PIK3C2B	2.61472	2.84e-16	SE_13597
ENSG00000051382	PIK3CB	-0.535185	6.59e-07	SE_09758
ENSG00000171608	PIK3CD	-0.812423	4.46e-12	SE_09834
ENSG00000137193	PIM1	-1.28707	1.26e-05	SE_39911
ENSG00000137193	PIM1	-1.28707	1.26e-05	SE_13439
ENSG00000150867	PIP4K2A	-0.420453	0.000108365	SE_13408
ENSG00000150867	PIP4K2A	-0.420453	0.000108365	SE_09886
ENSG00000174238	PITPNA	0.321269	0.0205019	SE_09501
ENSG00000134627	PIWIL4	2.50481	1.41e-18	SE_09537
ENSG00000067225	PKM	1.06114	2.03e-07	SE_40499
ENSG00000067225	PKM	1.06114	2.03e-07	SE_09376
ENSG00000184381	PLA2G6	-0.916172	0.0149858	SE_40165
ENSG00000011422	PLAUR	1.05604	2.44e-08	SE_09735
ENSG00000163803	PLB1	2.67179	2.35e-05	SE_09812
ENSG00000163803	PLB1	2.67179	2.35e-05	SE_13950
ENSG00000178209	PLEC	0.742413	5.77e-05	SE_09260
ENSG00000105559	PLEKHA4	0.812008	1.55e-11	SE_13446
ENSG00000023902	PLEKHO1	0.916596	9.99e-06	SE_09590
ENSG00000241839	PLEKHO2	1.10268	8.07e-08	SE_09222
ENSG00000241839	PLEKHO2	1.10268	8.07e-08	SE_13731
ENSG00000196576	PLXNB2	0.347331	0.0443809	SE_09673
ENSG00000004399	PLXND1	-0.65241	0.000131165	SE_09767
ENSG00000118557	PMFBP1	2.18767	0.000441715	SE_10012
ENSG00000176903	PNMA1	1.07748	1.34e-15	SE_39959
ENSG00000176903	PNMA1	1.07748	1.34e-15	SE_13333
ENSG00000146278	PNRC1	1.35252	0.00094208	SE_13724
ENSG00000121851	POLR3GL	-0.523396	0.000642176	SE_40272
ENSG00000121851	POLR3GL	-0.523396	0.000642176	SE_13542
ENSG00000121851	POLR3GL	-0.523396	0.000642176	SE_09909
ENSG00000100034	PPM1F	0.35501	0.000790841	SE_09426
ENSG00000100034	PPM1F	0.35501	0.000790841	SE_40249
ENSG00000146112	PPP1R18	0.527803	0.0010064	SE_40458
ENSG00000146112	PPP1R18	0.527803	0.0010064	SE_14027
ENSG00000146112	PPP1R18	0.527803	0.0010064	SE_10000
ENSG00000160813	PPP1R35	-0.83794	3.55e-07	SE_13762
ENSG00000078304	PPP2R5C	-2.05695	1.05e-57	SE_13560
ENSG00000078304	PPP2R5C	-2.05695	1.05e-57	SE_09292
ENSG00000105063	PPP6R1	0.326219	0.0028132	SE_13566
ENSG00000185686	PRAME	0.358391	1.27e-06	SE_39900
ENSG00000137509	PRCP	1.40687	1.77e-26	SE_09891
ENSG00000167815	PRDX2	0.251726	0.0201344	SE_40134
ENSG00000124126	PREX1	0.495858	0.000500149	SE_09151
ENSG00000124126	PREX1	0.495858	0.000500149	SE_14029
ENSG00000106617	PRKAG2	1.65471	6.15e-25	SE_09685
ENSG00000005249	PRKAR2B	-2.79555	6.81e-148	SE_40075
ENSG00000166501	PRKCB	-1.40975	9.12e-92	SE_40183
ENSG00000156858	PRR14	-0.388246	0.000425396	SE_13637
ENSG00000052344	PRSS8	-4.29772	3.15e-11	SE_09570
ENSG00000099256	PRTFDC1	0.705728	1.02e-06	SE_40525
ENSG00000143363	PRUNE	-1.33318	6.22e-16	SE_13955
ENSG00000197746	PSAP	0.829371	5.11e-15	SE_40215
ENSG00000197746	PSAP	0.829371	5.11e-15	SE_09202
ENSG00000100804	PSMB5	0.354905	0.0295391	SE_40100
ENSG00000180822	PSMG4	-0.829588	1.93e-17	SE_40507
ENSG00000169403	PTAFR	1.79718	0.0121381	SE_09203
ENSG00000171862	PTEN	-0.355485	0.0453552	SE_09860
ENSG00000149177	PTPRJ	-1.02333	9.04e-18	SE_09330
ENSG00000089159	PXN	-1.05279	4.86e-26	SE_09726
ENSG00000103769	RAB11A	0.286777	0.0023964	SE_13379
ENSG00000103769	RAB11A	0.286777	0.0023964	SE_09614
ENSG00000119396	RAB14	0.239926	0.0154867	SE_10029
ENSG00000069974	RAB27A	-1.33437	5.44e-06	SE_09264
ENSG00000168461	RAB31	-0.424866	0.00148983	SE_09176
ENSG00000075785	RAB7A	0.224187	0.0478077	SE_09387
ENSG00000166128	RAB8B	-0.443739	0.00277989	SE_09563
ENSG00000136238	RAC1	-0.54176	3.69e-20	SE_09256
ENSG00000128340	RAC2	-0.471256	0.00196208	SE_09557
ENSG00000132155	RAF1	0.283314	0.00106106	SE_09615
ENSG00000125970	RALY	0.20255	0.0227768	SE_10041
ENSG00000076864	RAP1GAP	0.360446	0.00566597	SE_40199
ENSG00000076864	RAP1GAP	0.360446	0.00566597	SE_40513
ENSG00000107263	RAPGEF1	0.276741	0.0139613	SE_09150
ENSG00000131759	RARA	0.891444	7.56e-05	SE_13556
ENSG00000131759	RARA	0.891444	7.56e-05	SE_09193
ENSG00000101265	RASSF2	4.38037	1.32e-08	SE_09197
ENSG00000163694	RBM47	-1.49701	2.02e-09	SE_09152
ENSG00000180198	RCC1	0.505041	0.0368831	SE_39972
ENSG00000180198	RCC1	0.505041	0.0368831	SE_13857
ENSG00000198771	RCSD1	-0.928668	5.18e-06	SE_13451
ENSG00000198771	RCSD1	-0.928668	5.18e-06	SE_09281
ENSG00000054967	RELT	0.760834	7.33e-05	SE_09527
ENSG00000132005	RFX1	0.57029	2.94e-05	SE_13748
ENSG00000087903	RFX2	-0.703862	0.000340338	SE_13400
ENSG00000087903	RFX2	-0.703862	0.000340338	SE_09597
ENSG00000242732	RGAG4	2.90921	0.000109829	SE_09541
ENSG00000129667	RHBDF2	1.48606	8.39e-09	SE_09479
ENSG00000188672	RHCE	3.66521	1.94e-185	SE_39968
ENSG00000188672	RHCE	3.66521	1.94e-185	SE_13750
ENSG00000187010	RHD	3.53066	2.55e-170	SE_39923
ENSG00000187010	RHD	3.53066	2.55e-170	SE_13531
ENSG00000155366	RHOC	0.384295	0.00997575	SE_40003
ENSG00000168421	RHOH	0.874734	7.71e-05	SE_40226
ENSG00000168421	RHOH	0.874734	7.71e-05	SE_13555
ENSG00000150977	RILPL2	-0.976287	5.53e-15	SE_09978
ENSG00000113269	RNF130	0.470494	0.00080746	SE_09713
ENSG00000163961	RNF168	0.505504	1.73e-07	SE_40397
ENSG00000173821	RNF213	-0.379834	0.0356521	SE_40468
ENSG00000142541	RPL13A	-0.283229	0.00309951	SE_40526
ENSG00000144713	RPL32	-0.324848	0.000119636	SE_13936
ENSG00000142937	RPS8	-0.284543	0.000313906	SE_40365
ENSG00000124782	RREB1	-0.534007	1.99e-08	SE_09639
ENSG00000124782	RREB1	-0.534007	1.99e-08	SE_39870
ENSG00000124782	RREB1	-0.534007	1.99e-08	SE_09175
ENSG00000124782	RREB1	-0.534007	1.99e-08	SE_13456
ENSG00000137876	RSL24D1	-0.722673	0.00032337	SE_09264
ENSG00000186350	RXRA	1.19026	2.26e-20	SE_09174
ENSG00000204231	RXRB	0.273319	0.0215236	SE_40231
ENSG00000197747	S100A10	5.07693	3.09e-45	SE_09689
ENSG00000163220	S100A9	4.91335	0.00316393	SE_09814
ENSG00000116497	S100PBP	-0.469419	0.0425789	SE_40180
ENSG00000116497	S100PBP	-0.469419	0.0425789	SE_13881
ENSG00000122122	SASH3	3.58314	1.01e-06	SE_09647
ENSG00000139697	SBNO1	-0.388841	0.00640822	SE_40117
ENSG00000073060	SCARB1	-1.05407	3.13e-08	SE_09272
ENSG00000215397	SCRT2	-3.1625	0.00016826	SE_40126
ENSG00000137575	SDCBP	0.64668	2.83e-10	SE_14021
ENSG00000137575	SDCBP	0.64668	2.83e-10	SE_09433
ENSG00000132581	SDF2	0.368398	0.00251638	SE_13901
ENSG00000117118	SDHB	-0.624239	2.9e-19	SE_09858
ENSG00000187742	SECISBP2	-0.375112	0.00589901	SE_09170
ENSG00000196189	SEMA4A	-0.926461	0.0130216	SE_09968
ENSG00000168758	SEMA4C	-0.447629	2.81e-07	SE_40396
ENSG00000130766	SESN2	-1.41547	0.0199304	SE_40167
ENSG00000149212	SESN3	3.03797	1.51e-28	SE_09975
ENSG00000198964	SGMS1	0.320813	0.0426595	SE_39931
ENSG00000164023	SGMS2	1.99143	0.00185389	SE_09843
ENSG00000142669	SH3BGRL3	1.65959	8.97e-37	SE_40404
ENSG00000142669	SH3BGRL3	1.65959	8.97e-37	SE_09234
ENSG00000087266	SH3BP2	-1.51991	0.00170142	SE_09219
ENSG00000131370	SH3BP5	-0.587978	0.00472825	SE_09444
ENSG00000141985	SH3GL1	0.279675	0.0133418	SE_40064
ENSG00000147010	SH3KBP1	3.76863	4.93e-14	SE_09810
ENSG00000160691	SHC1	0.397132	2.46e-08	SE_40234
ENSG00000129450	SIGLEC9	2.74964	2.46e-05	SE_09331
ENSG00000160584	SIK3	0.937339	1.17e-33	SE_13824
ENSG00000160584	SIK3	0.937339	1.17e-33	SE_09356
ENSG00000198053	SIRPA	1.79401	5.23e-13	SE_09630
ENSG00000110436	SLC1A2	4.12474	0.000752794	SE_09894
ENSG00000137266	SLC22A23	1.4136	1.49e-09	SE_40507
ENSG00000148339	SLC25A25	-1.03997	1.25e-14	SE_09846
ENSG00000181035	SLC25A42	-1.67701	1.12e-51	SE_40497
ENSG00000112759	SLC29A1	0.71218	1.79e-08	SE_40325
ENSG00000117394	SLC2A1	2.22274	8.49e-28	SE_39883
ENSG00000117394	SLC2A1	2.22274	8.49e-28	SE_13825
ENSG00000227533	SLC2A1-AS1	1.88284	1.06e-09	SE_39883
ENSG00000227533	SLC2A1-AS1	1.88284	1.06e-09	SE_13825
ENSG00000109667	SLC2A9	3.1279	3.73e-06	SE_10112
ENSG00000213699	SLC35F6	-1.04079	3.98e-19	SE_40328
ENSG00000160190	SLC37A1	4.90606	1.21e-46	SE_13588
ENSG00000143570	SLC39A1	0.51876	0.00454482	SE_13979
ENSG00000165915	SLC39A13	0.562614	0.00385635	SE_09161
ENSG00000168003	SLC3A2	-0.623553	0.0159175	SE_40280
ENSG00000168003	SLC3A2	-0.623553	0.0159175	SE_40009
ENSG00000168003	SLC3A2	-0.623553	0.0159175	SE_13636
ENSG00000131389	SLC6A6	-1.22119	2.6e-12	SE_09190
ENSG00000196517	SLC6A9	-1.12488	0.0468081	SE_40582
ENSG00000103257	SLC7A5	-1.34935	9.8e-11	SE_40213
ENSG00000176463	SLCO3A1	2.63504	0.000854217	SE_09323
ENSG00000166949	SMAD3	0.982293	5.72e-24	SE_40033
ENSG00000166949	SMAD3	0.982293	5.72e-24	SE_09181
ENSG00000166949	SMAD3	0.982293	5.72e-24	SE_13896
ENSG00000137834	SMAD6	1.39737	2.48e-17	SE_39935
ENSG00000084070	SMAP2	-0.811836	8.07e-11	SE_09232
ENSG00000166002	SMCO4	0.789902	0.0020661	SE_09940
ENSG00000099940	SNAP29	0.487655	1.79e-13	SE_40124
ENSG00000242125	SNHG3	-1.08378	2.48e-25	SE_39972
ENSG00000242125	SNHG3	-1.08378	2.48e-25	SE_13857
ENSG00000239149	SNORA59A	-1.09697	0.0422024	SE_39882
ENSG00000184209	SNRNP35	0.343364	0.0361339	SE_09978
ENSG00000077312	SNRPA	-0.645607	2.97e-09	SE_40112
ENSG00000077312	SNRPA	-0.645607	2.97e-09	SE_09979
ENSG00000028528	SNX1	0.414401	7.71e-09	SE_40578
ENSG00000028528	SNX1	0.414401	7.71e-09	SE_09897
ENSG00000086300	SNX10	-1.16647	3.32e-13	SE_09360
ENSG00000178996	SNX18	-0.944586	2.4e-13	SE_10118
ENSG00000137642	SORL1	3.33791	5.26e-05	SE_09455
ENSG00000137642	SORL1	3.33791	5.26e-05	SE_13946
ENSG00000185591	SP1	-0.377735	1.17e-05	SE_40436
ENSG00000067066	SP100	0.347938	0.000195305	SE_09384
ENSG00000172845	SP3	0.425142	0.000148366	SE_09298
ENSG00000066336	SPI1	-0.758743	2.92e-05	SE_13558
ENSG00000066336	SPI1	-0.758743	2.92e-05	SE_09161
ENSG00000005206	SPPL2B	-0.452326	0.00593716	SE_13952
ENSG00000115306	SPTBN1	1.26011	5.36e-10	SE_13387
ENSG00000100596	SPTLC2	-0.309212	0.00580061	SE_13603
ENSG00000100596	SPTLC2	-0.309212	0.00580061	SE_09589
ENSG00000122862	SRGN	0.477423	0.0130342	SE_09172
ENSG00000122862	SRGN	0.477423	0.0130342	SE_13850
ENSG00000205913	SRRM2-AS1	1.52024	0.000315805	SE_40153
ENSG00000271303	SRXN1	2.43638	1.87e-06	SE_40126
ENSG00000084112	SSH1	2.36075	1.52e-51	SE_09493
ENSG00000141298	SSH2	0.731031	3.47e-10	SE_09243
ENSG00000149418	ST14	3.36417	5.78e-06	SE_09333
ENSG00000008513	ST3GAL1	-0.596872	2.64e-06	SE_13356
ENSG00000214530	STARD10	-0.442894	0.025982	SE_09492
ENSG00000126561	STAT5A	-2.16523	2.94e-24	SE_39848
ENSG00000126561	STAT5A	-2.16523	2.94e-24	SE_13352
ENSG00000173757	STAT5B	-0.744351	6.3e-08	SE_39848
ENSG00000173757	STAT5B	-0.744351	6.3e-08	SE_13352
ENSG00000072786	STK10	0.492879	0.015931	SE_09205
ENSG00000081320	STK17B	0.67835	4.16e-05	SE_10150
ENSG00000101109	STK4	-0.371951	0.000238889	SE_09882
ENSG00000196182	STK40	-0.598842	8.9e-05	SE_39851
ENSG00000196182	STK40	-0.598842	8.9e-05	SE_13460
ENSG00000196182	STK40	-0.598842	8.9e-05	SE_09252
ENSG00000128578	STRIP2	-0.570812	3.88e-12	SE_40354
ENSG00000104915	STX10	-0.537376	6.89e-07	SE_13717
ENSG00000104915	STX10	-0.537376	6.89e-07	SE_09569
ENSG00000196562	SULF2	4.72565	0.00470419	SE_09502
ENSG00000184900	SUMO3	0.458219	8.82e-06	SE_09296
ENSG00000106868	SUSD1	0.397942	3.08e-05	SE_40486
ENSG00000055208	TAB2	0.735964	2.57e-09	SE_13702
ENSG00000055208	TAB2	0.735964	2.57e-09	SE_09778
ENSG00000147526	TACC1	0.4497	0.0130248	SE_09711
ENSG00000162367	TAL1	0.928166	5.49e-24	SE_39925
ENSG00000162367	TAL1	0.928166	5.49e-24	SE_13523
ENSG00000183597	TANGO2	0.56436	2.12e-05	SE_40159
ENSG00000135090	TAOK3	-0.51165	4.88e-06	SE_13388
ENSG00000166220	TBATA	2.71844	0.0342585	SE_40523
ENSG00000065882	TBC1D1	2.37185	4.07e-135	SE_09494
ENSG00000132405	TBC1D14	-0.343284	0.00299173	SE_09487
ENSG00000132405	TBC1D14	-0.343284	0.00299173	SE_40332
ENSG00000167202	TBC1D2B	0.746155	2.08e-08	SE_09546
ENSG00000059377	TBXAS1	1.59875	5.65e-15	SE_09369
ENSG00000135605	TEC	-0.7168	1.86e-05	SE_13561
ENSG00000168769	TET2	0.420267	0.0269671	SE_09312
ENSG00000120708	TGFBI	4.61008	5.56e-18	SE_10075
ENSG00000184436	THAP7	0.482028	0.00376125	SE_40237
ENSG00000159445	THEM4	0.311642	0.0333847	SE_10113
ENSG00000130775	THEMIS2	-1.67889	1.62e-08	SE_09233
ENSG00000126351	THRA	-0.431768	0.0175798	SE_40006
ENSG00000035862	TIMP2	5.02644	9.6e-09	SE_09297
ENSG00000163931	TKT	-0.704937	5.63e-16	SE_09491
ENSG00000160606	TLCD1	0.869735	8.83e-05	SE_40509
ENSG00000146872	TLK2	0.322063	0.00400378	SE_13918
ENSG00000077147	TM9SF3	0.403669	4.97e-06	SE_09270
ENSG00000101337	TM9SF4	0.248941	0.00204858	SE_09180
ENSG00000249992	TMEM158	1.5147	4.79e-06	SE_40248
ENSG00000205269	TMEM170B	1.4452	0.000165623	SE_09518
ENSG00000106771	TMEM245	0.899373	2.44e-16	SE_40456
ENSG00000170876	TMEM43	0.414213	2.57e-06	SE_13403
ENSG00000170876	TMEM43	0.414213	2.57e-06	SE_09951
ENSG00000165071	TMEM71	4.04665	0.00803167	SE_09847
ENSG00000006042	TMEM98	0.343737	0.00134515	SE_40411
ENSG00000145779	TNFAIP8	-1.21111	1.59e-41	SE_39914
ENSG00000145779	TNFAIP8	-1.21111	1.59e-41	SE_13688
ENSG00000145779	TNFAIP8	-1.21111	1.59e-41	SE_09224
ENSG00000067182	TNFRSF1A	-0.318116	0.0435016	SE_10035
ENSG00000067182	TNFRSF1A	-0.318116	0.0435016	SE_13529
ENSG00000061938	TNK2	0.919493	2.24e-19	SE_09410
ENSG00000168477	TNXB	1.20304	2.4e-12	SE_40049
ENSG00000100284	TOM1	0.586769	8.1e-05	SE_09927
ENSG00000177302	TOP3A	0.232844	0.0201014	SE_09871
ENSG00000261594	TPBGL	3.53617	0.000327049	SE_13386
ENSG00000186815	TPCN1	0.325778	0.000200831	SE_09783
ENSG00000143549	TPM3	-0.205681	0.000101691	SE_13980
ENSG00000009790	TRAF3IP3	-0.497413	0.00540597	SE_09790
ENSG00000054116	TRAPPC3	0.2396	0.0404165	SE_40420
ENSG00000054116	TRAPPC3	0.2396	0.0404165	SE_13759
ENSG00000054116	TRAPPC3	0.2396	0.0404165	SE_09456
ENSG00000124496	TRERF1	3.33037	5.34e-30	SE_09568
ENSG00000101255	TRIB3	-1.94995	0.00232724	SE_39865
ENSG00000130529	TRPM4	-0.592571	0.000114146	SE_40327
ENSG00000165914	TTC7B	-1.19945	6.39e-30	SE_40377
ENSG00000135912	TTLL4	0.3895	0.00103188	SE_09430
ENSG00000101162	TUBB1	3.7364	2.85e-40	SE_40437
ENSG00000100348	TXN2	0.170587	0.0168599	SE_40577
ENSG00000168454	TXNDC2	3.58969	5.34e-52	SE_40053
ENSG00000168454	TXNDC2	3.58969	5.34e-52	SE_09176
ENSG00000168454	TXNDC2	3.58969	5.34e-52	SE_39869
ENSG00000130560	UBAC1	0.258102	0.00378685	SE_40039
ENSG00000185651	UBE2L3	0.276848	0.0250929	SE_40530
ENSG00000185651	UBE2L3	0.276848	0.0250929	SE_13989
ENSG00000175567	UCP2	1.0267	1.27e-26	SE_13660
ENSG00000175567	UCP2	1.0267	1.27e-26	SE_10135
ENSG00000175564	UCP3	2.07964	0.00799594	SE_13660
ENSG00000070010	UFD1L	0.298528	0.00316927	SE_39877
ENSG00000070010	UFD1L	0.298528	0.00316927	SE_13567
ENSG00000140455	USP3	0.367877	0.010738	SE_09169
ENSG00000090686	USP48	-0.480857	2.94e-11	SE_39982
ENSG00000090686	USP48	-0.480857	2.94e-11	SE_13776
ENSG00000090686	USP48	-0.480857	2.94e-11	SE_10046
ENSG00000183520	UTP11L	-0.375667	0.00582432	SE_39872
ENSG00000183520	UTP11L	-0.375667	0.00582432	SE_13674
ENSG00000101558	VAPA	-0.875153	2.68e-30	SE_39869
ENSG00000101558	VAPA	-0.875153	2.68e-30	SE_13837
ENSG00000125753	VASP	-0.384349	0.0132677	SE_40336
ENSG00000038427	VCAN	5.00544	3.01e-26	SE_09738
ENSG00000035403	VCL	-0.290321	5.58e-07	SE_40101
ENSG00000035403	VCL	-0.290321	5.58e-07	SE_09577
ENSG00000112715	VEGFA	-1.63736	0.00155701	SE_40138
ENSG00000139722	VPS37B	0.479059	0.00897983	SE_13364
ENSG00000223501	VPS52	-0.386464	0.000138818	SE_40287
ENSG00000107738	C10orf54	-0.718546	7.52e-05	SE_13733
ENSG00000107738	C10orf54	-0.718546	7.52e-05	SE_09212
ENSG00000158195	WASF2	-0.223592	0.0366683	SE_09416
ENSG00000158195	WASF2	-0.223592	0.0366683	SE_39896
ENSG00000166272	WBP1L	0.314998	0.0128133	SE_09439
ENSG00000167716	WDR81	0.619197	0.00484009	SE_40334
ENSG00000112761	WISP3	1.00039	0.036406	SE_09587
ENSG00000109046	WSB1	-0.229793	0.032821	SE_09600
ENSG00000109046	WSB1	-0.229793	0.032821	SE_40247
ENSG00000100219	XBP1	-0.836005	8.73e-06	SE_13369
ENSG00000100219	XBP1	-0.836005	8.73e-06	SE_09819
ENSG00000176105	YES1	-0.643959	1.13e-08	SE_39988
ENSG00000167645	YIF1B	-0.845383	4.71e-10	SE_40524
ENSG00000175155	YPEL2	1.51487	6.47e-11	SE_09749
ENSG00000247271	ZBED5-AS1	0.817518	0.0404284	SE_40162
ENSG00000177311	ZBTB38	1.31681	2.09e-19	SE_40294
ENSG00000153786	ZDHHC7	0.299453	0.0144609	SE_09210
ENSG00000152518	ZFP36L2	0.489801	0.0382259	SE_09287
ENSG00000152518	ZFP36L2	0.489801	0.0382259	SE_40066
ENSG00000152518	ZFP36L2	0.489801	0.0382259	SE_13409
ENSG00000196652	ZKSCAN5	-0.399606	0.00156247	SE_14015
ENSG00000108175	ZMIZ1	0.667365	1.93e-07	SE_13319
ENSG00000108175	ZMIZ1	0.667365	1.93e-07	SE_10056
ENSG00000108175	ZMIZ1	0.667365	1.93e-07	SE_39908
ENSG00000224596	ZMIZ1-AS1	1.30833	0.0312123	SE_13319
ENSG00000122515	ZMIZ2	-0.316329	0.0404594	SE_09293
ENSG00000101040	ZMYND8	-0.462524	1.6e-06	SE_39842
ENSG00000101040	ZMYND8	-0.462524	1.6e-06	SE_13328
ENSG00000101040	ZMYND8	-0.462524	1.6e-06	SE_09835
ENSG00000103994	ZNF106	-0.293373	3.23e-06	SE_13975
ENSG00000105497	ZNF175	-1.49318	3.61e-25	SE_39860
ENSG00000138311	ZNF365	3.01439	0.0011939	SE_09310
ENSG00000161642	ZNF385A	-0.668871	0.0252111	SE_40181
ENSG00000161642	ZNF385A	-0.668871	0.0252111	SE_09842
ENSG00000161642	ZNF385A	-0.668871	0.0252111	SE_13433
ENSG00000186918	ZNF395	1.29719	2.48e-32	SE_14002
ENSG00000186918	ZNF395	1.29719	2.48e-32	SE_09976
ENSG00000175213	ZNF408	0.561545	0.0100145	SE_09966
ENSG00000249087	C1orf213	-0.739531	0.00470171	SE_40292
ENSG00000183621	ZNF438	1.68766	1.76e-17	SE_09904
ENSG00000198795	ZNF521	2.51595	2.84e-26	SE_13629
ENSG00000198795	ZNF521	2.51595	2.84e-26	SE_13827
ENSG00000120963	ZNF706	-1.21883	4.77e-44	SE_40282
ENSG00000131848	ZSCAN5A	1.29249	5.24e-06	SE_40567
ENSG00000136536	MARCH7	0.288046	0.0393096	SE_09505
ENSG00000164199	GPR98	-1.81315	1.97e-55	SE_40348
ENSG00000130396	MLLT4	0.251741	0.00732579	SE_40300
ENSG00000135049	AGTPBP1	-0.495756	0.0296929	SE_09396
ENSG00000112297	AIM1	3.94176	4.94e-30	SE_09250
ENSG00000163568	AIM2	3.56514	2.89e-09	SE_09429
ENSG00000154188	ANGPT1	-0.752331	2.87e-06	SE_13569
ENSG00000154188	ANGPT1	-0.752331	2.87e-06	SE_13575
ENSG00000206560	ANKRD28	-0.477402	1.33e-08	SE_13323
ENSG00000065413	ANKRD44	2.84171	0.000137368	SE_09155
ENSG00000163297	ANTXR2	-1.41542	1.32e-19	SE_13691
ENSG00000135046	ANXA1	-1.49605	8.61e-10	SE_13399
ENSG00000177721	ANXA2R	-0.812252	0.0149275	SE_13532
ENSG00000177721	ANXA2R	-0.812252	0.0149275	SE_10121
ENSG00000075884	ARHGAP15	-4.9407	8.24e-30	SE_13779
ENSG00000075884	ARHGAP15	-4.9407	8.24e-30	SE_09859
ENSG00000146376	ARHGAP18	-1.8184	2.84e-24	SE_40350
ENSG00000111348	ARHGDIB	-0.638841	1.52e-05	SE_13438
ENSG00000111348	ARHGDIB	-0.638841	1.52e-05	SE_09385
ENSG00000150347	ARID5B	2.72523	1.69e-11	SE_40409
ENSG00000122644	ARL4A	-0.823729	1.86e-17	SE_13860
ENSG00000144746	ARL6IP5	0.591732	0.00131917	SE_13814
ENSG00000185344	ATP6V0A2	-1.06709	7.12e-30	SE_13730
ENSG00000124788	ATXN1	2.73893	4.91e-22	SE_09277
ENSG00000123636	BAZ2B	0.80311	0.000239961	SE_13617
ENSG00000163217	BMP10	0.915534	0.0383634	SE_09157
ENSG00000183346	C10orf107	5.77852	2.05e-06	SE_40409
ENSG00000183346	C10orf107	5.77852	2.05e-06	SE_13694
ENSG00000106144	CASP2	0.398241	0.0189023	SE_13984
ENSG00000015133	CCDC88C	-0.325785	0.00125273	SE_09196
ENSG00000196352	CD55	-1.18648	8.41e-05	SE_09764
ENSG00000110848	CD69	-4.51359	3.58e-12	SE_13515
ENSG00000158985	CDC42SE2	-0.912146	9.31e-28	SE_09774
ENSG00000158985	CDC42SE2	-0.912146	9.31e-28	SE_13506
ENSG00000059758	CDK17	0.477492	0.00390329	SE_13788
ENSG00000105810	CDK6	-0.286061	0.00114815	SE_13316
ENSG00000123080	CDKN2C	0.781024	1.41e-11	SE_40178
ENSG00000213085	CCDC19	1.58145	5.19e-07	SE_13325
ENSG00000213085	CCDC19	1.58145	5.19e-07	SE_09609
ENSG00000213085	CCDC19	1.58145	5.19e-07	SE_40207
ENSG00000162852	CNST	-0.515994	7.45e-09	SE_40370
ENSG00000119397	CNTRL	-1.27193	9.16e-06	SE_10029
ENSG00000106034	CPED1	-0.813895	2.09e-08	SE_40260
ENSG00000106034	CPED1	-0.813895	2.09e-08	SE_40545
ENSG00000117984	CTSD	0.803969	9e-11	SE_09594
ENSG00000196730	DAPK1	1.41205	4.06e-12	SE_09762
ENSG00000070190	DAPP1	2.83976	1.65e-38	SE_09533
ENSG00000132912	DCTN4	-0.638385	3.1e-07	SE_13391
ENSG00000132912	DCTN4	-0.638385	3.1e-07	SE_09629
ENSG00000131504	DIAPH1	-0.839558	4.8e-18	SE_10143
ENSG00000130826	DKC1	-0.430531	5.59e-05	SE_40440
ENSG00000162616	DNAJB4	0.754706	0.00162966	SE_13684
ENSG00000116675	DNAJC6	0.378045	0.0259046	SE_40206
ENSG00000107099	DOCK8	-1.9312	4.34e-19	SE_13650
ENSG00000134146	DPH6	-0.616615	2.43e-07	SE_40358
ENSG00000111817	DSE	0.930554	0.0202151	SE_13812
ENSG00000112679	DUSP22	0.436462	0.00778875	SE_09299
ENSG00000112242	E2F3	0.306555	0.00857562	SE_13398
ENSG00000112242	E2F3	0.306555	0.00857562	SE_09415
ENSG00000120690	ELF1	-0.397286	0.00055406	SE_13324
ENSG00000120690	ELF1	-0.397286	0.00055406	SE_09221
ENSG00000124882	EREG	-9.92785	3.23e-15	SE_13929
ENSG00000113719	ERGIC1	-0.661643	7.93e-05	SE_39983
ENSG00000113719	ERGIC1	-0.661643	7.93e-05	SE_13477
ENSG00000213462	ERV3-1	1.5089	7.49e-06	SE_40202
ENSG00000120699	EXOSC8	-0.815555	8.01e-09	SE_14036
ENSG00000150756	FAM173B	-0.937341	3.33e-13	SE_40160
ENSG00000150756	FAM173B	-0.937341	3.33e-13	SE_13894
ENSG00000116199	FAM20B	0.492459	7.9e-10	SE_40379
ENSG00000111913	FAM65B	2.2684	0.0170646	SE_09275
ENSG00000126882	FAM78A	-0.848175	7.23e-07	SE_09361
ENSG00000126882	FAM78A	-0.848175	7.23e-07	SE_13579
ENSG00000126882	FAM78A	-0.848175	7.23e-07	SE_39941
ENSG00000132436	FIGNL1	-0.275152	0.0180498	SE_09412
ENSG00000151702	FLI1	6.21536	1.17e-07	SE_13447
ENSG00000170802	FOXN2	-0.408961	0.00378945	SE_09892
ENSG00000162613	FUBP1	-0.325639	0.00360751	SE_13760
ENSG00000160219	GAB3	-0.758823	2.67e-09	SE_40440
ENSG00000154727	GABPA	0.241834	0.0350372	SE_40318
ENSG00000054983	GALC	0.631395	0.000633736	SE_09596
ENSG00000106105	GARS	-1.18576	4.03e-07	SE_40283
ENSG00000137198	GMPR	-0.532128	0.000652767	SE_40256
ENSG00000146535	GNA12	-0.526179	6.9e-06	SE_13522
ENSG00000136732	GYPC	0.41727	9.26e-05	SE_40079
ENSG00000213931	HBE1	3.08331	2.95e-108	SE_40081
ENSG00000187837	HIST1H1C	-1.20219	2.19e-21	SE_40512
ENSG00000095951	HIVEP1	-0.40977	0.00120717	SE_40227
ENSG00000095951	HIVEP1	-0.40977	0.00120717	SE_13976
ENSG00000072571	HMMR	-0.949778	1.47e-05	SE_40198
ENSG00000133835	HSD17B4	-0.883237	1.03e-34	SE_09224
ENSG00000010404	IDS	2.16801	9.91e-68	SE_14017
ENSG00000163565	IFI16	3.57912	5.52e-29	SE_09429
ENSG00000027697	IFNGR1	-0.485347	0.000133269	SE_09370
ENSG00000185811	IKZF1	-0.927184	6.93e-12	SE_13609
ENSG00000185811	IKZF1	-0.927184	6.93e-12	SE_10026
ENSG00000185811	IKZF1	-0.927184	6.93e-12	SE_13623
ENSG00000185811	IKZF1	-0.927184	6.93e-12	SE_09412
ENSG00000229688	ISPD-AS1	1.13149	9.7e-11	SE_40285
ENSG00000115232	ITGA4	-7.86615	9.55e-09	SE_13587
ENSG00000148841	ITPRIP	0.275343	0.0272395	SE_40236
ENSG00000148841	ITPRIP	0.275343	0.0272395	SE_09405
ENSG00000170852	KBTBD2	0.553615	2.92e-09	SE_13888
ENSG00000069424	KCNAB2	0.618151	0.00577712	SE_09519
ENSG00000164626	KCNK5	0.457608	0.000530639	SE_40245
ENSG00000121621	KIF18A	-0.4605	0.0112327	SE_13539
ENSG00000155506	LARP1	-0.340857	0.000196198	SE_13981
ENSG00000155506	LARP1	-0.340857	0.000196198	SE_09881
ENSG00000136167	LCP1	-1.08792	2.05e-34	SE_13551
ENSG00000136167	LCP1	-1.08792	2.05e-34	SE_09423
ENSG00000213625	LEPROT	0.659238	2.88e-12	SE_40139
ENSG00000213625	LEPROT	0.659238	2.88e-12	SE_13785
ENSG00000169756	LIMS1	0.33929	0.00375616	SE_09428
ENSG00000258512		-3.14169	0.000140291	SE_39898
ENSG00000224805	LINC00853	1.41066	0.0191859	SE_40210
ENSG00000224652	LINC00885	-2.16358	3.75e-13	SE_39924
ENSG00000204792		1.79537	2.28e-13	SE_09207
ENSG00000233834		0.840543	0.0200261	SE_40034
ENSG00000066557	LRRC40	-0.608954	2.37e-06	SE_13499
ENSG00000197147	LRRC8B	0.500732	0.000400618	SE_13864
ENSG00000197147	LRRC8B	0.500732	0.000400618	SE_40510
ENSG00000171492	LRRC8D	-0.930947	0.00562338	SE_09368
ENSG00000171492	LRRC8D	-0.930947	0.00562338	SE_40012
ENSG00000171492	LRRC8D	-0.930947	0.00562338	SE_13550
ENSG00000170860	LSM3	-0.344635	0.00901995	SE_40457
ENSG00000111144	LTA4H	-0.239943	0.0446389	SE_09561
ENSG00000254087	LYN	-0.405455	2.98e-08	SE_09229
ENSG00000090382	LYZ	0.734188	1.08e-06	SE_09565
ENSG00000197442	MAP3K5	-1.02258	1.57e-23	SE_09572
ENSG00000166974	MAPRE2	-0.326504	0.000729742	SE_14012
ENSG00000038274	MAT2B	-0.46211	5.16e-08	SE_13771
ENSG00000125952	MAX	-0.43826	1.07e-06	SE_09760
ENSG00000081189	MEF2C	-1.92229	2.53e-37	SE_13611
ENSG00000081189	MEF2C	-1.92229	2.53e-37	SE_13544
ENSG00000248309	MEF2C-AS1	-2.80843	2.26e-07	SE_13544
ENSG00000169519	METTL15	-0.514839	0.00224233	SE_13539
ENSG00000205639	MFSD2B	-0.577683	0.00952509	SE_40151
ENSG00000198160	MIER1	0.330901	0.00256852	SE_13754
ENSG00000167323	STIM1	-0.741492	4.4e-06	SE_39945
ENSG00000167323	STIM1	-0.741492	4.4e-06	SE_13419
ENSG00000167323	STIM1	-0.741492	4.4e-06	SE_09198
ENSG00000120162	MOB3B	-0.405488	0.00968988	SE_09332
ENSG00000143158	MPC2	-2.41686	2.82e-129	SE_13766
ENSG00000130830	MPP1	-0.461227	4.15e-05	SE_39919
ENSG00000130830	MPP1	-0.461227	4.15e-05	SE_13922
ENSG00000174579	MSL2	0.314095	0.00717531	SE_13602
ENSG00000105887	MTPN	-0.253672	0.00307761	SE_13727
ENSG00000105887	MTPN	-0.253672	0.00307761	SE_09893
ENSG00000118513	MYB	-0.789394	2.05e-05	SE_13528
ENSG00000005810	MYCBP2	-0.302044	0.0457013	SE_09931
ENSG00000151414	NEK7	0.63607	0.00740239	SE_13489
ENSG00000173848	NET1	-1.14794	1.63e-15	SE_39952
ENSG00000144802	NFKBIZ	0.624064	0.00486019	SE_09392
ENSG00000153234	NR4A2	2.11132	6.42e-17	SE_40244
ENSG00000180530	NRIP1	1.15855	6.59e-18	SE_13357
ENSG00000198585	NUDT16	-0.679902	4.36e-09	SE_09962
ENSG00000246082	NUDT16P1	-0.944484	3.8e-09	SE_09962
ENSG00000102390	PBDC1	0.89712	1.1e-05	SE_13618
ENSG00000168300	PCMTD1	0.642674	0.0175199	SE_13753
ENSG00000170248	PDCD6IP	-0.145713	0.0197629	SE_40077
ENSG00000184588	PDE4B	7.66443	1.21e-08	SE_09972
ENSG00000165650	PDZD8	-1.23225	2.02e-70	SE_13887
ENSG00000123836	PFKFB2	-0.638469	4.58e-09	SE_40293
ENSG00000148985	PGAP2	-1.15953	5.22e-33	SE_13783
ENSG00000129292	PHF20L1	0.18727	0.0252426	SE_09847
ENSG00000102893	PHKB	-0.645463	2.43e-12	SE_13916
ENSG00000145675	PIK3R1	0.359719	0.0302093	SE_13450
ENSG00000145675	PIK3R1	0.359719	0.0302093	SE_09682
ENSG00000145675	PIK3R1	0.359719	0.0302093	SE_40106
ENSG00000150867	PIP4K2A	-0.420453	0.000108365	SE_40382
ENSG00000121316	PLBD1	0.362598	0.00170506	SE_10155
ENSG00000221823	PPP3R1	0.600974	4.85e-11	SE_13497
ENSG00000221823	PPP3R1	0.600974	4.85e-11	SE_09864
ENSG00000171862	PTEN	-0.355485	0.0453552	SE_13644
ENSG00000120899	PTK2B	-1.75521	7.37e-37	SE_13758
ENSG00000120899	PTK2B	-1.75521	7.37e-37	SE_09156
ENSG00000081237	PTPRC	-7.86502	5.1e-116	SE_13336
ENSG00000081237	PTPRC	-7.86502	5.1e-116	SE_09213
ENSG00000156675	RAB11FIP1	0.582851	0.00574423	SE_14010
ENSG00000156675	RAB11FIP1	0.582851	0.00574423	SE_09599
ENSG00000198771	RCSD1	-0.928668	5.18e-06	SE_39965
ENSG00000164292	RHOBTB3	-0.769108	6.9e-19	SE_40083
ENSG00000177105	RHOG	-0.681032	7.16e-05	SE_39945
ENSG00000177105	RHOG	-0.681032	7.16e-05	SE_13419
ENSG00000177105	RHOG	-0.681032	7.16e-05	SE_09198
ENSG00000164327	RICTOR	-0.415381	0.000192498	SE_09267
ENSG00000137393	RNF144B	4.03664	0.0176755	SE_09536
ENSG00000118518	RNF146	0.440866	0.00710242	SE_09484
ENSG00000145592	RPL37	-0.514338	3.41e-10	SE_40502
ENSG00000124782	RREB1	-0.534007	1.99e-08	SE_40147
ENSG00000124813	RUNX2	-3.60324	1.47e-11	SE_13908
ENSG00000155307	SAMSN1	-2.13884	9.23e-40	SE_13859
ENSG00000155307	SAMSN1	-2.13884	9.23e-40	SE_09779
ENSG00000054282	SDCCAG8	-0.516141	0.036352	SE_13791
ENSG00000054282	SDCCAG8	-0.516141	0.036352	SE_10132
ENSG00000179833	SERTAD2	0.800817	9.02e-19	SE_40462
ENSG00000179833	SERTAD2	0.800817	9.02e-19	SE_13487
ENSG00000179833	SERTAD2	0.800817	9.02e-19	SE_09709
ENSG00000148339	SLC25A25	-1.03997	1.25e-14	SE_13739
ENSG00000147454	SLC25A37	1.35918	3.08e-30	SE_39964
ENSG00000151012	SLC7A11	-2.44368	5.88e-08	SE_40463
ENSG00000080503	SMARCA2	-1.06642	2.16e-09	SE_13699
ENSG00000067066	SP100	0.347938	0.000195305	SE_14000
ENSG00000172845	SP3	0.425142	0.000148366	SE_09707
ENSG00000101972	STAG2	-2.7365	3.69e-68	SE_13695
ENSG00000102572	STK24	0.254389	0.0188289	SE_09852
ENSG00000140022	STON2	1.15798	3.52e-23	SE_40565
ENSG00000135604	STX11	-1.80316	6.22e-05	SE_09808
ENSG00000106868	SUSD1	0.397942	3.08e-05	SE_40320
ENSG00000100647	KIAA0247	-1.55034	1.51e-25	SE_13365
ENSG00000100647	KIAA0247	-1.55034	1.51e-25	SE_09201
ENSG00000165025	SYK	0.262232	0.00527723	SE_14001
ENSG00000165025	SYK	0.262232	0.00527723	SE_09300
ENSG00000166337	TAF10	0.271999	0.0123689	SE_09637
ENSG00000158710	TAGLN2	0.4948	1.12e-06	SE_40207
ENSG00000158710	TAGLN2	0.4948	1.12e-06	SE_13325
ENSG00000158710	TAGLN2	0.4948	1.12e-06	SE_09609
ENSG00000113407	TARS	-0.570187	1.54e-05	SE_40517
ENSG00000177565	TBL1XR1	0.634967	3.8e-11	SE_13659
ENSG00000028839	TBPL1	0.672968	0.00156155	SE_40563
ENSG00000003436	TFPI	0.441131	2.44e-07	SE_13913
ENSG00000137801	THBS1	7.22161	4.15e-161	SE_09611
ENSG00000106829	TLE4	0.643929	0.000394423	SE_09340
ENSG00000233338	TLR8-AS1	-4.94259	5.55e-24	SE_40111
ENSG00000233338	TLR8-AS1	-4.94259	5.55e-24	SE_09612
ENSG00000064115	TM7SF3	0.668003	5.06e-05	SE_13767
ENSG00000146842	TMEM209	-0.937759	7.33e-13	SE_40274
ENSG00000205542	TMSB4X	-1.08654	4.49e-17	SE_40111
ENSG00000205542	TMSB4X	-1.08654	4.49e-17	SE_09612
ENSG00000102524	TNFSF13B	-4.84267	1.27e-20	SE_09795
ENSG00000145901	TNIP1	-0.354959	0.00059645	SE_13605
ENSG00000145901	TNIP1	-0.354959	0.00059645	SE_09226
ENSG00000143337	TOR1AIP1	0.435657	0.000253139	SE_13854
ENSG00000143514	TP53BP2	0.231087	0.0149944	SE_40000
ENSG00000143514	TP53BP2	0.231087	0.0149944	SE_09755
ENSG00000166340	TPP1	1.25122	6.05e-42	SE_09637
ENSG00000134900	TPP2	-0.493949	1.06e-10	SE_14024
ENSG00000124731	TREM1	3.53532	0.0054771	SE_09684
ENSG00000183891	TTC32	-0.527942	0.0150366	SE_40225
ENSG00000183891	TTC32	-0.527942	0.0150366	SE_13648
ENSG00000136810	TXN	1.10089	9.54e-21	SE_40291
ENSG00000033178	UBA6	-0.756397	4.01e-15	SE_40344
ENSG00000153560	UBP1	0.380186	0.00494621	SE_10047
ENSG00000214049	UCA1	-1.84731	1.6e-22	SE_40367
ENSG00000116750	UCHL5	-0.600386	1.03e-10	SE_40373
ENSG00000183696	UPP1	1.76267	2.96e-13	SE_09935
ENSG00000162607	USP1	-0.240376	0.0109795	SE_14023
ENSG00000155659	VSIG4	-3.64917	4.84e-06	SE_39858
ENSG00000115935	WIPF1	1.61542	4.42e-27	SE_09218
ENSG00000127337	YEATS4	-0.62151	6.71e-08	SE_09565
ENSG00000256628	ZBTB11-AS1	-2.22389	3.02e-36	SE_40536
ENSG00000105939	ZC3HAV1	1.06035	1.39e-09	SE_13549
ENSG00000105939	ZC3HAV1	1.06035	1.39e-09	SE_09829
ENSG00000163958	ZDHHC19	-1.1828	5.03e-05	SE_10114
ENSG00000185947	ZNF267	-0.300621	0.0147635	SE_13728
ENSG00000185947	ZNF267	-0.300621	0.0147635	SE_09362
ENSG00000250312	ZNF718	0.61554	8.83e-05	SE_39946
